# Supplementary material for: Comprehensive Analysis of Splicing Factor and Alternative Splicing Event to Construct Subtype-Specific Prognosis-Predicting Models for Breast Cancer
Source: Front Genet. 2021 Sep 24;12:736423. doi: 10.3389/fgene.2021.736423 (PMC8497829; doi:10.3389/fgene.2021.736423)
Supplement: Supplementary file 1 [file Table2.XLSX]

## Sheet: Luminial-A
Supplementary table S2. Univariable Cox analysis result for splicing factors in four BRCA subtype (Luminal-A)
Gene symbol	Hazard Ratio (HR)	HR(95% CL) low	HR(95% CL) High	P value
PAXBP1	3.3876	1.93585	5.92806	1.92354e-05
NKAP	3.30435	1.86563	5.85258	4.16625e-05
FMR1	2.18966	1.38614	3.45898	0.000780403
CXorf56	2.63711	1.48323	4.68864	0.000957739
TTC14	1.9324	1.29788	2.87713	0.00117936
THOC2	2.21438	1.36544	3.59114	0.00127032
NCBP2	2.43332	1.40806	4.20513	0.00144235
SNRNP48	2.20175	1.34242	3.61116	0.0017693
CDC40	1.95183	1.28315	2.96896	0.00177817
PPIG	2.32781	1.36982	3.95575	0.00178933
RBBP6	2.33801	1.36635	4.00065	0.00194235
CDK12	1.83483	1.24747	2.69874	0.00204772
KIN	2.87803	1.39147	5.95274	0.00435927
FUBP3	2.35386	1.30128	4.25784	0.00464297
HTATSF1	2.14658	1.2612	3.65351	0.00487449
RBM39	2.33996	1.28478	4.26176	0.00545027
ZFR	1.9955	1.2236	3.25436	0.00562916
HNRNPH3	2.57335	1.30264	5.08362	0.00650621
CDC5L	2.04638	1.21032	3.45999	0.00753278
SNRPD2	0.482722	0.282862	0.823796	0.00756813
RBM45	2.99571	1.33661	6.71417	0.0077082
CCAR1	2.34815	1.24921	4.41382	0.00802549
GPATCH8	1.93209	1.18375	3.15353	0.00841847
CPSF6	2.14801	1.21317	3.80321	0.00871855
NCBP1	1.9269	1.17714	3.15422	0.0090924
AGGF1	1.92533	1.1747	3.15558	0.00935763
SYNCRIP	2.06416	1.1925	3.57297	0.00962974
NCBP3	1.96626	1.17225	3.29809	0.0104011
SRSF6	2.27744	1.21097	4.28309	0.0106503
SLU7	2.14905	1.19374	3.86885	0.010762
RBM4B	2.19923	1.19015	4.0639	0.0118827
CRNKL1	1.74557	1.12891	2.69907	0.0122365
ZNF131	2.04718	1.16642	3.593	0.0125492
DDX3X	1.79583	1.13232	2.84815	0.0128445
NSRP1	1.80551	1.12123	2.9074	0.0150691
PRPF4B	1.66901	1.10204	2.52766	0.0155723
TOPORS	1.95402	1.13443	3.36573	0.0157519
ZMYM3	1.80507	1.11715	2.9166	0.0158443
TCERG1	1.91462	1.12916	3.24646	0.0159159
MATR3	1.71032	1.10211	2.65417	0.0166845
SRRM2	1.65207	1.09424	2.49427	0.0169211
ZNF346	2.02974	1.13336	3.6351	0.0172652
CLK4	1.71406	1.09919	2.6729	0.0174469
RNPC3	1.71119	1.09855	2.66551	0.0175198
SSB	2.42122	1.16403	5.03622	0.0179602
SRSF10	2.13656	1.13268	4.03019	0.0190408
DHX15	1.74751	1.09532	2.78802	0.0191828
ZC3H11A	1.69845	1.08604	2.65619	0.0202468
SREK1	1.80364	1.09434	2.97267	0.020689
NUDT21	1.54538	1.06822	2.23566	0.0208737
CWC25	1.88324	1.10008	3.22394	0.0210167
SF3B3	1.60035	1.07066	2.3921	0.0218555
MYEF2	1.54613	1.06268	2.24951	0.0227421
SRPK1	1.62634	1.06974	2.47254	0.0228838
RBM47	1.57915	1.064	2.34372	0.0233368
HNRNPDL	2.0281	1.09449	3.7581	0.0246483
ZCCHC8	2.03541	1.08757	3.80931	0.0262519
MSI1	1.2506	1.02627	1.52397	0.0266179
RBM3	0.571314	0.34795	0.938066	0.0269205
ZC3H13	1.57041	1.05216	2.34391	0.0271874
PPIL2	2.00127	1.07146	3.73797	0.0295172
ZNF207	2.10883	1.07696	4.12933	0.0295383
PLRG1	1.95538	1.06678	3.58417	0.0300785
RBM27	1.8372	1.05171	3.20935	0.0325901
DHX35	1.853	1.04902	3.27315	0.0336013
LUC7L2	1.98571	1.05345	3.74298	0.0339239
DDX17	1.6437	1.03754	2.604	0.0342629
DDX19A	1.72327	1.04048	2.85411	0.0345042
GPATCH11	1.77368	1.04192	3.01938	0.0347511
ZNF830	1.75865	1.03871	2.97758	0.0356116
MSI2	1.44804	1.0226	2.05046	0.0369871
PRPF40A	1.66475	1.02747	2.6973	0.0384512
CLK1	1.48656	1.01775	2.17131	0.0402683
RBMX	1.98771	1.02678	3.84792	0.041511
CELF1	1.69511	1.0199	2.81731	0.0417511
C9orf78	2.33648	1.01792	5.36301	0.0452988
NONO	1.76643	1.01083	3.08686	0.0457399
DHX16	1.78451	1.00868	3.15708	0.0466281
U2SURP	1.7091	1.00676	2.90142	0.0471543
CELF4	1.34171	1.00225	1.79616	0.048264
PRPF8	1.47867	1.00136	2.1835	0.0492088
RBM17	2.09576	1.00176	4.3845	0.0494571
SMNDC1	1.87655	1.00021	3.52071	0.0499239
RBFOX2	1.47875	0.992443	2.20337	0.0545201
PRPF39	1.62181	0.987678	2.66308	0.056009
PPIL4	1.67042	0.985446	2.83151	0.0567132
DHX38	1.56262	0.98545	2.47784	0.057742
VIRMA	1.36057	0.98939	1.87101	0.0581799
CWC22	1.72394	0.979154	3.03523	0.0591638
DDX46	1.51712	0.983072	2.3413	0.059722
CHERP	1.72633	0.976536	3.05182	0.0603422
RBM14	2.01845	0.967256	4.21206	0.0613089
TNPO1	1.43978	0.981349	2.11238	0.0623638
ACIN1	1.8079	0.967007	3.38002	0.063614
RBM23	1.68582	0.970032	2.9298	0.0640167
PSIP1	1.44482	0.97867	2.13301	0.0641002
KHDRBS3	1.453	0.977303	2.16023	0.0648196
PRPF40B	1.64634	0.966699	2.8038	0.0664628
RNPS1	1.70525	0.962767	3.02035	0.0672692
PNN	1.61358	0.965388	2.69698	0.0679163
RNF20	1.54292	0.965968	2.46448	0.0695159
ZC3H4	1.87092	0.946918	3.69658	0.0713915
DDX39B	1.36584	0.973113	1.91707	0.0714825
LUC7L3	1.53506	0.962612	2.44792	0.0718717
U2AF2	1.61536	0.957578	2.725	0.0722584
SRSF1	1.97883	0.938506	4.17233	0.0729387
ALYREF	0.684111	0.451767	1.03595	0.0729507
RBM25	1.65258	0.952535	2.86713	0.0739413
SEC31B	1.36961	0.968628	1.9366	0.075139
SF3B1	1.61931	0.949619	2.76127	0.0767072
CFAP20	1.59394	0.949235	2.67653	0.0779081
SNIP1	1.70016	0.94139	3.07051	0.0784578
DDX6	1.55038	0.949846	2.53059	0.0794086
DHX36	1.51077	0.952167	2.3971	0.0797972
PPWD1	1.60742	0.944801	2.73476	0.0800247
DHX40	1.36993	0.95834	1.95828	0.0842487
SPEN	1.42474	0.952823	2.1304	0.0846115
SNRPB2	1.48178	0.946635	2.31945	0.0854174
WDR77	1.83556	0.914269	3.68523	0.087652
RBM22	1.71564	0.923339	3.1878	0.087703
USP39	1.67433	0.923693	3.03498	0.0894314
DDX23	1.59748	0.92564	2.75694	0.0924847
ELAVL1	2.08781	0.883027	4.93635	0.093616
ELAVL3	1.40144	0.941604	2.08585	0.096231
MTREX	1.49153	0.928241	2.39664	0.0984873
DDX18	1.55993	0.918882	2.6482	0.0996265
SNRPF	0.659994	0.401271	1.08553	0.101693
ZC3HAV1	1.44857	0.928703	2.25946	0.10229
SF1	1.76844	0.891584	3.50765	0.102775
AQR	1.48484	0.922883	2.38898	0.103268
HNRNPH1	1.4534	0.92587	2.28148	0.104123
SDE2	1.39918	0.928758	2.10787	0.108169
DHX57	1.61358	0.894266	2.9115	0.112092
SF3A2	0.723813	0.484036	1.08237	0.115392
SRSF11	1.48471	0.907505	2.42902	0.115594
CCDC12	0.71196	0.465191	1.08963	0.11767
DDX3Y	9.55839e-07	2.59455e-14	35.2134	0.118923
DHX8	1.457	0.90069	2.3569	0.125093
NOVA1	1.11188	0.970866	1.27337	0.125362
HNRNPK	1.79482	0.848896	3.79477	0.125738
PRPF4	1.40293	0.90877	2.16579	0.126471
GRSF1	1.41666	0.903428	2.22146	0.129143
TIAL1	1.69074	0.855253	3.34241	0.130967
TRA2B	1.69513	0.848118	3.38805	0.135251
PTBP2	1.39994	0.900071	2.17741	0.135489
HNRNPUL2	1.57772	0.866633	2.87228	0.135778
DDX50	1.54067	0.872573	2.7203	0.136212
DHX9	1.4383	0.890994	2.32178	0.136862
BAG2	1.33514	0.910384	1.95809	0.139032
EIF2S2	1.53065	0.869832	2.69351	0.139856
GEMIN5	1.37026	0.900082	2.08605	0.141824
INTS3	1.30717	0.913473	1.87056	0.14292
TFIP11	1.44413	0.882613	2.36288	0.143492
QKI	1.30449	0.913138	1.86356	0.144115
RBM26	1.50122	0.869383	2.59224	0.144913
BUD31	0.665389	0.381224	1.16137	0.151706
LSM7	0.736404	0.484504	1.11927	0.152013
HNRNPLL	1.45363	0.87092	2.4262	0.152378
NRIP2	1.33356	0.898527	1.97922	0.153049
SNRPA	0.669583	0.385103	1.16421	0.155252
LSM10	0.718993	0.45334	1.14031	0.160924
FUBP1	1.3903	0.87224	2.21607	0.165957
HSPA5	1.31819	0.891631	1.94881	0.166072
TIA1	1.34636	0.882907	2.0531	0.16713
PTBP3	1.34278	0.883359	2.04114	0.167744
TAF15	1.38852	0.868437	2.22007	0.170423
THOC1	1.42991	0.853115	2.39668	0.174749
MBNL2	1.22086	0.914222	1.63035	0.176294
CSN3	0.627002	0.318492	1.23435	0.17678
CWC27	1.45955	0.841569	2.53133	0.178309
RNF213	1.21869	0.913576	1.62569	0.178569
NAA38	0.780057	0.542489	1.12166	0.180115
PPP1R8	1.59361	0.799383	3.17694	0.185552
TRIR	0.696527	0.406723	1.19283	0.187648
ZC3H18	1.42899	0.837792	2.43737	0.190091
DDX21	1.25105	0.892261	1.7541	0.193982
SMU1	1.521	0.803479	2.87929	0.197757
PDCD7	1.49496	0.810387	2.75781	0.198087
U2AF1	1.88972	0.715555	4.99058	0.19898
ZCCHC10	1.38199	0.842146	2.26788	0.20049
SNRNP200	1.31824	0.861424	2.01731	0.203087
PRPF38B	1.41854	0.825542	2.43749	0.205568
GPATCH1	1.4531	0.813617	2.59521	0.206624
HNRNPU	1.50325	0.795169	2.84185	0.20964
PRPF3	1.33562	0.849738	2.09932	0.209748
WTAP	1.47102	0.804761	2.68886	0.209789
WBP11	1.29029	0.861563	1.93234	0.216147
ILF3	1.48316	0.793238	2.77316	0.21701
HNRNPH2	1.3349	0.842671	2.11466	0.218448
NOVA2	1.34986	0.832086	2.18982	0.224249
EFTUD2	1.39232	0.816417	2.37447	0.224277
YBX1	0.730259	0.439828	1.21247	0.224288
RAVER1	1.24986	0.871324	1.79284	0.225645
WBP4	1.42451	0.801826	2.53076	0.227541
DDX42	1.30267	0.847691	2.00186	0.227743
JUP	1.28335	0.85459	1.92722	0.229158
SNRPG	0.694168	0.381828	1.26201	0.231327
RBM42	0.779694	0.518481	1.17251	0.231907
HSPA8	1.19437	0.892099	1.59906	0.232853
PRMT5	1.27655	0.852723	1.91102	0.235608
CLK2	1.30842	0.838209	2.04242	0.236737
PABPC1	1.2435	0.864498	1.78865	0.240021
DDX39A	0.7623	0.484547	1.19927	0.240401
SRSF7	1.5528	0.742977	3.2453	0.241982
DNAJC6	1.16778	0.899993	1.51525	0.243163
MBNL1	1.28366	0.837921	1.9665	0.251206
RBMS1	1.23986	0.857692	1.79231	0.252831
PQBP1	0.748435	0.454332	1.23292	0.255202
INTS5	1.28739	0.831151	1.99408	0.257824
RBM15	1.42509	0.767793	2.6451	0.261611
SART1	0.81813	0.575337	1.16338	0.263782
ZCRB1	1.45182	0.752939	2.79941	0.265757
SRSF12	1.59069	0.695043	3.64048	0.271856
SF3A1	1.32675	0.801012	2.19756	0.272133
SNRPD3	1.37724	0.772802	2.45442	0.277601
PPP1CA	0.781741	0.501157	1.21942	0.277713
ISY1	0.687108	0.347195	1.35981	0.28126
MFAP1	1.28699	0.812712	2.03804	0.282033
PPM1G	0.724024	0.401284	1.30633	0.283502
PPIL1	1.25621	0.826041	1.91039	0.286221
HSPB1	0.888718	0.715312	1.10416	0.286757
PHF5A	0.702847	0.367215	1.34524	0.287067
ZNF326	1.31645	0.788466	2.19797	0.293152
PRPF18	1.39114	0.751233	2.57614	0.293672
RBMX2	1.46853	0.713024	3.02454	0.297226
HNRNPA3	1.44241	0.723477	2.87575	0.298098
THRAP3	1.34075	0.768497	2.33914	0.301765
RBM10	1.38064	0.748016	2.5483	0.302308
SNRNP27	1.41104	0.726449	2.74078	0.309391
SF3B6	0.696738	0.344684	1.40837	0.314264
BUD13	1.33771	0.758532	2.35912	0.31481
DDX5	1.22084	0.818248	1.82151	0.328369
ZMAT5	0.763546	0.443052	1.31588	0.331309
EIF3A	1.20281	0.827644	1.74805	0.332961
THOC7	0.734535	0.392992	1.37291	0.333643
HNRNPR	1.27714	0.777399	2.09812	0.334141
TRIM24	1.21842	0.813942	1.82389	0.337161
GPKOW	1.3348	0.737305	2.41649	0.340281
C1QBP	1.21236	0.81572	1.80186	0.340848
SRPK2	1.18809	0.832303	1.69596	0.342567
BCAS2	1.33578	0.731188	2.44028	0.346372
SRSF8	1.25089	0.784476	1.99462	0.347051
DHX34	1.25387	0.780663	2.01393	0.349388
LSM2	0.788459	0.476837	1.30373	0.354299
RNF34	1.28467	0.752329	2.1937	0.358844
PUF60	1.23106	0.78861	1.92175	0.360278
RBM5	1.2404	0.778127	1.97731	0.365189
FAM50A	0.826557	0.546624	1.24985	0.366591
SNRNP35	0.793746	0.478993	1.31533	0.370057
SRSF3	1.41475	0.657601	3.04365	0.374747
ZMAT2	1.26826	0.746944	2.15342	0.378966
NOSIP	0.826832	0.54028	1.26536	0.381101
SRSF5	1.20874	0.789183	1.85136	0.383456
RALY	0.754821	0.400653	1.42207	0.384092
INTS6	1.24949	0.756645	2.06337	0.384118
ARGLU1	1.17103	0.819783	1.67276	0.385526
SRRM1	1.26095	0.742038	2.14274	0.391394
HNRNPUL1	1.3037	0.710278	2.39293	0.392049
ESS2	0.777732	0.437227	1.38342	0.3923
SF3B2	1.26245	0.738976	2.15673	0.393703
RNF40	1.1707	0.809407	1.69325	0.402608
MAGOH	0.772404	0.4204	1.41914	0.405362
LSM1	0.890919	0.678485	1.16987	0.40593
SF3A3	1.31382	0.687914	2.5092	0.408367
SRSF9	1.25661	0.727172	2.17151	0.413113
HNRNPA2B1	1.33414	0.665725	2.67367	0.416331
RBM7	1.20296	0.763556	1.89522	0.425591
KHSRP	1.24545	0.719158	2.15688	0.43341
PRPF38A	1.26655	0.697334	2.30042	0.437718
SF3B4	0.847013	0.550371	1.30354	0.450343
NUMA1	1.17548	0.768434	1.79815	0.455988
TXNL4A	1.22143	0.721454	2.06791	0.456513
SNRNP25	0.85429	0.563339	1.29551	0.458522
YBX3	0.907357	0.700427	1.17542	0.461643
PRPF19	1.19047	0.747193	1.89673	0.463164
LSM5	0.824649	0.48939	1.38958	0.468955
PTBP1	1.30808	0.627238	2.72794	0.473896
DDX20	1.21024	0.716388	2.04452	0.475693
SNRNP40	0.836878	0.509301	1.37515	0.482196
CD2BP2	1.19305	0.728061	1.95502	0.48362
RBMXL2	5.80629	0.0398881	845.192	0.488827
CIRBP	0.854937	0.547457	1.33511	0.490736
LUC7L	1.15461	0.765177	1.74226	0.493408
FRA10AC1	1.21225	0.692213	2.12298	0.500783
BCAS1	1.0609	0.892325	1.26131	0.50313
CELF6	5.52348	0.0353767	862.4	0.507207
CTNNBL1	1.16014	0.745568	1.80522	0.510253
EIF4A3	1.15644	0.747813	1.78834	0.513466
SRSF2	1.25962	0.629456	2.52067	0.514322
CLNS1A	0.874268	0.582241	1.31276	0.517073
HNRNPL	1.32488	0.565052	3.10645	0.517607
INTS1	1.1446	0.746761	1.75439	0.535377
GPATCH3	0.846639	0.49175	1.45765	0.548121
CCDC130	1.13231	0.754532	1.69923	0.548516
LSM6	0.820595	0.424845	1.58499	0.556072
MOV10	0.859748	0.519379	1.42317	0.556764
IK	1.20646	0.641337	2.26954	0.560456
THOC6	0.890302	0.60151	1.31775	0.561383
CLK3	1.22747	0.613575	2.4556	0.562369
PRCC	0.870194	0.541655	1.39801	0.565418
PCBP4	0.881045	0.571868	1.35738	0.565751
HNRNPD	1.23445	0.597305	2.55123	0.569592
LSM8	0.883756	0.576259	1.35533	0.571128
CELF3	0.83069	0.436317	1.58153	0.572314
TOP1MT	0.884233	0.576173	1.357	0.573431
MFSD11	1.13697	0.725724	1.78126	0.575203
CELF5	0.903744	0.630197	1.29603	0.582159
DDX19B	1.18585	0.645732	2.17774	0.58256
DHX30	1.16262	0.672512	2.00992	0.589547
DDX1	1.17245	0.654414	2.10055	0.592825
KHDRBS1	1.20894	0.598623	2.44151	0.596729
SNURF	1.15157	0.682606	1.94272	0.596867
HNRNPA1	0.864628	0.502017	1.48915	0.600012
INTS7	1.09906	0.752323	1.60559	0.625271
LSM3	1.19593	0.57852	2.47225	0.629167
THOC5	0.877666	0.495931	1.55323	0.654124
WDR83	0.901434	0.55976	1.45166	0.669491
RAVER2	1.07891	0.759635	1.53238	0.671367
MBNL3	1.05739	0.815459	1.37111	0.673752
SRSF4	1.14616	0.606377	2.16645	0.674517
UBL5	0.889604	0.497578	1.59049	0.693135
HNRNPM	1.10808	0.663238	1.8513	0.695115
PRPF6	0.90945	0.56027	1.47625	0.700959
INTS4	0.922169	0.607547	1.39972	0.703527
DNAJC8	1.14691	0.560706	2.34597	0.707358
PCBP1	1.10504	0.650998	1.87574	0.711411
SAP18	1.11278	0.631031	1.96229	0.711972
SMN1	1.12278	0.605158	2.08316	0.713439
CLASRP	0.936768	0.658766	1.33209	0.71613
SNRNP70	0.934672	0.649294	1.34548	0.716256
LENG1	0.932488	0.639261	1.36022	0.7167
HNRNPAB	1.10881	0.633027	1.94218	0.717991
FAM32A	0.893673	0.481145	1.6599	0.721957
PCBP3	1.10065	0.642806	1.88461	0.72671
SFPQ	1.13443	0.558091	2.30593	0.727475
SNU13	0.905529	0.517357	1.58494	0.728251
PRPF31	1.0928	0.658856	1.81255	0.731039
HNRNPA0	1.09244	0.659207	1.8104	0.731558
DDX27	1.09541	0.645925	1.85767	0.735264
TRA2A	1.09809	0.629975	1.91405	0.741354
IGF2BP3	0.649394	0.0494582	8.52664	0.742449
SNRPD1	1.10373	0.608579	2.00173	0.745241
U2AF1L4	0.938573	0.635224	1.38679	0.750275
TOE1	0.912137	0.507017	1.64096	0.758892
GEMIN2	1.08967	0.624764	1.90051	0.762219
SNRPB	1.07196	0.683432	1.68135	0.762223
RNF113A	0.910105	0.492354	1.68231	0.763791
DDX41	1.08982	0.621596	1.91075	0.763982
CELF2	1.03843	0.805399	1.33889	0.771164
ELAVL4	0.776153	0.138765	4.34126	0.772967
FRG1	0.928576	0.559579	1.5409	0.77429
HNRNPC	1.10372	0.547583	2.22468	0.782584
PPIE	1.09295	0.580534	2.05766	0.783053
EEF1A1	0.946954	0.631297	1.42044	0.792193
CACTIN	1.06584	0.660319	1.72041	0.794072
SAP30BP	0.927358	0.525649	1.63606	0.79458
SNRPN	1.05149	0.719858	1.5359	0.795092
CDK10	1.04833	0.725486	1.51484	0.801582
BUB3	0.943431	0.594324	1.4976	0.804919
CCAR2	1.05226	0.698969	1.58411	0.807194
PPIH	0.923428	0.485543	1.75622	0.808091
RBMXL1	1.04971	0.695684	1.58391	0.817195
HNRNPCL1	1.44007	0.0636007	32.6066	0.818783
NELFE	0.940221	0.552648	1.5996	0.820152
RBM4	1.05504	0.6511	1.70958	0.827768
SUGP1	0.941388	0.539692	1.64207	0.831498
SNRPC	0.94222	0.534766	1.66012	0.836833
RBM15B	1.05429	0.616265	1.80366	0.846968
LSM4	0.956108	0.582879	1.56832	0.858912
PCBP2	0.947262	0.497289	1.80439	0.86911
ELAVL2	0.977795	0.746567	1.28064	0.870429
HNRNPF	1.04098	0.625084	1.73359	0.877344
RBM8A	0.958916	0.549094	1.67461	0.882756
SRRT	1.04078	0.595596	1.81873	0.888376
ZRSR2	0.961609	0.527361	1.75343	0.898368
CDK11A	0.970572	0.600034	1.56993	0.903107
CWC15	1.03797	0.566878	1.90055	0.903884
RALYL	1.03256	0.598876	1.78029	0.908231
SRPK3	1.01158	0.825004	1.24035	0.911866
SF3B5	1.02818	0.623206	1.69631	0.91337
PSEN1	0.972362	0.585276	1.61545	0.913828
SYF2	0.967396	0.505197	1.85246	0.920341
SNRPE	0.982915	0.616057	1.56824	0.942367
ILF2	0.984719	0.625483	1.55028	0.946977
XAB2	0.984055	0.603198	1.60538	0.948678
HSPA1B	1.00888	0.748495	1.35985	0.953713
HSPA1A	0.992269	0.757059	1.30056	0.955166
PPIL3	1.01552	0.58325	1.76815	0.956603
SNW1	0.984721	0.534497	1.81418	0.960609
FAM50B	1.00482	0.775262	1.30236	0.970993
SNRPA1	1.00488	0.570255	1.77075	0.986572
FUS	0.996466	0.619189	1.60362	0.988365
THOC3	0.997377	0.644022	1.54461	0.990611

## Sheet: Luminial-B
Supplementary table S2. Univariable Cox analysis result for splicing factors in four BRCA subtype (Luminal-B)
Gene symbol	Hazard Ratio (HR)	HR(95% CL) low	HR(95% CL) High	P value
NRIP2	0.340458	0.160309	0.723052	0.0050505
HNRNPD	0.367016	0.180992	0.744236	0.00545385
SEC31B	0.462123	0.263821	0.809478	0.00695501
CCDC12	0.504598	0.303604	0.838657	0.00832065
ZRSR2	0.402182	0.202153	0.800138	0.00945162
RBM15B	0.429603	0.225376	0.81889	0.0102574
CLASRP	0.503056	0.294321	0.859827	0.0119989
CXorf56	2.43039	1.20302	4.90995	0.0133184
ARGLU1	0.565346	0.356608	0.896267	0.0152755
PNN	0.52316	0.309372	0.884684	0.0156456
CDK10	0.510478	0.295791	0.880986	0.0157318
ACIN1	0.467068	0.251743	0.866569	0.0157737
SRSF8	1.8244	1.11811	2.97685	0.0160904
NCBP3	0.505877	0.286451	0.893389	0.0188509
DDX39B	0.580911	0.369042	0.914415	0.0189515
SNRNP35	0.472981	0.25045	0.893237	0.0209985
LUC7L3	0.579716	0.360232	0.932931	0.0247074
RBM25	0.547644	0.320328	0.936271	0.0277623
NSRP1	0.574649	0.347839	0.949351	0.0305498
BAG2	1.80692	1.05689	3.08919	0.0306032
HNRNPDL	0.545087	0.310918	0.95562	0.0341376
RBM5	0.551258	0.31737	0.957513	0.0345084
NONO	2.54965	1.06436	6.10761	0.0357366
CIRBP	0.540202	0.303535	0.961398	0.0362764
DDX42	0.535631	0.297552	0.964201	0.0373874
CLK2	0.551387	0.313055	0.971163	0.0392765
RBM7	1.89668	1.0208	3.52409	0.0428579
SNRNP70	0.590528	0.349998	0.996357	0.0484228
SUGP1	0.509977	0.259964	1.00043	0.0501472
HSPA1B	1.53974	0.995109	2.38244	0.0526294
NUMA1	0.62057	0.380494	1.01212	0.0559174
DHX30	0.621915	0.380317	1.01699	0.0583803
PRPF38B	0.633083	0.39324	1.01921	0.0598843
HSPA8	1.73915	0.974963	3.10233	0.0609173
SRSF5	0.586786	0.33555	1.02613	0.0615522
ZNF830	0.580019	0.32727	1.02796	0.0621109
MYEF2	0.749468	0.552593	1.01649	0.0636255
SNRPG	2.12356	0.955868	4.71772	0.0644378
TOPORS	0.597103	0.34421	1.0358	0.066534
SART1	0.695449	0.47096	1.02694	0.0678076
ZNF326	0.610219	0.357518	1.04153	0.0701748
CDK11A	0.566984	0.306459	1.04898	0.0706656
WDR83	0.616882	0.354343	1.07394	0.0876774
CELF6	6.96891e-05	9.13819e-10	5.31459	0.0951709
MOV10	0.70322	0.463705	1.06645	0.0974872
DDX17	0.658514	0.400647	1.08235	0.0993873
SNRPE	1.6524	0.907837	3.00763	0.10027
DNAJC6	1.25059	0.957348	1.63365	0.100956
MSI1	0.834029	0.669123	1.03958	0.106388
CLK3	0.508746	0.220147	1.17568	0.113816
DHX38	0.681185	0.422807	1.09746	0.114617
HNRNPLL	0.65544	0.383949	1.1189	0.12157
IGF2BP3	0.0739452	0.00271544	2.01363	0.122395
TAF15	0.701794	0.447657	1.10021	0.12267
SMU1	0.60883	0.32328	1.1466	0.124444
WBP4	0.65255	0.37572	1.13335	0.129634
SF3B5	1.6351	0.863079	3.0977	0.131481
MBNL3	0.756225	0.525902	1.08742	0.131621
THOC1	0.594493	0.301157	1.17355	0.133936
LUC7L	0.619254	0.330577	1.16002	0.134534
FRA10AC1	0.595529	0.301816	1.17507	0.134989
THOC3	1.50139	0.880569	2.55991	0.135496
PAXBP1	0.672519	0.398988	1.13357	0.136407
PRPF40B	0.643493	0.360092	1.14994	0.136671
HNRNPH3	0.648544	0.365854	1.14966	0.138211
MATR3	0.596865	0.301674	1.1809	0.13825
CCDC130	0.650446	0.367944	1.14985	0.138977
DDX27	0.701471	0.431296	1.14089	0.153058
CSN3	2.44734e-05	9.33844e-12	64.1378	0.159091
ZC3H4	0.540838	0.229162	1.27641	0.160644
LENG1	0.768217	0.527052	1.11973	0.170166
ZC3H18	0.611016	0.301332	1.23897	0.171984
CCAR1	0.679387	0.389528	1.18494	0.173178
SNW1	0.653133	0.352443	1.21036	0.175933
NCBP2	1.58087	0.809735	3.08638	0.1797
SRRT	0.664118	0.365191	1.20773	0.179795
PRPF39	0.678159	0.383556	1.19904	0.181653
CDK12	0.807153	0.588799	1.10648	0.183114
CWC25	0.742974	0.479232	1.15186	0.184179
SAP30BP	0.654267	0.34825	1.22919	0.187307
CFAP20	1.75429	0.758022	4.05997	0.189231
SRSF11	0.699713	0.409436	1.19579	0.191551
CELF5	1.30437	0.87265	1.94968	0.195072
HNRNPC	0.572669	0.244381	1.34196	0.199493
CDC5L	0.669574	0.360861	1.24239	0.203441
RBM3	1.45022	0.816076	2.57714	0.205112
HSPA1A	1.23588	0.885495	1.7249	0.213117
TRA2A	0.648805	0.326768	1.28822	0.216363
U2AF1L4	0.665782	0.349067	1.26986	0.216909
ESS2	0.666233	0.34721	1.27838	0.22195
C9orf78	0.604887	0.267904	1.36574	0.226343
INTS3	0.749629	0.467788	1.20128	0.231014
SAP18	0.670941	0.346264	1.30005	0.237025
DDX19B	0.605988	0.264115	1.39038	0.237151
HNRNPH2	1.43256	0.78672	2.6086	0.239791
SF3B2	0.69634	0.379939	1.27623	0.241651
SRSF4	0.638613	0.301214	1.35394	0.242144
SRPK3	0.805495	0.559946	1.15872	0.243659
HNRNPA1	0.624097	0.281595	1.38318	0.24561
RNPC3	0.698501	0.381095	1.28027	0.245753
NELFE	0.665368	0.334285	1.32437	0.246029
CCAR2	0.713268	0.401878	1.26593	0.248351
HNRNPUL2	0.639737	0.298591	1.37065	0.25056
ILF3	0.691983	0.366585	1.30622	0.256016
HNRNPAB	1.48613	0.749919	2.94509	0.256261
DHX16	0.688269	0.360903	1.31258	0.256716
ILF2	1.4816	0.750242	2.9259	0.257512
RBM4	0.710139	0.39111	1.2894	0.260691
SF3A1	0.727158	0.417142	1.26757	0.261134
GPATCH1	0.682762	0.35025	1.33095	0.262496
RALY	1.49706	0.731507	3.06379	0.26946
GPATCH8	0.754988	0.457005	1.24727	0.272508
PCBP4	0.746319	0.442496	1.25875	0.272587
BUD13	1.51572	0.717787	3.20068	0.275486
CHERP	0.694152	0.359875	1.33893	0.276079
SNRPD3	0.72559	0.405311	1.29896	0.28031
RBM26	0.747703	0.435082	1.28495	0.292604
SNRPD2	1.61259	0.658099	3.95144	0.296034
FAM50A	0.784275	0.493655	1.24599	0.303566
ZC3H13	0.788832	0.501904	1.23979	0.303843
LSM2	1.42659	0.724715	2.80823	0.303864
RBMX2	1.60979	0.648145	3.99823	0.305021
ZC3H11A	0.767187	0.456723	1.28869	0.316577
SNRPA1	0.748398	0.423634	1.32213	0.318186
HNRNPH1	0.787685	0.491315	1.26283	0.321691
LSM8	0.709025	0.357351	1.40679	0.325292
GRSF1	1.35936	0.732477	2.52275	0.330479
GPATCH3	0.746241	0.411848	1.35214	0.334458
EIF2S2	1.36226	0.726414	2.55468	0.335231
NAA38	0.763833	0.440801	1.32359	0.336818
RBM45	1.49456	0.657386	3.39787	0.337598
SDE2	1.29815	0.758865	2.22066	0.340786
INTS1	0.787484	0.481049	1.28912	0.34208
HNRNPUL1	0.712649	0.35353	1.43656	0.343563
CLK1	0.792006	0.484852	1.29374	0.351673
RBM22	1.37599	0.699819	2.70548	0.354836
ISY1	0.614972	0.218498	1.73086	0.35713
HSPB1	1.17232	0.832016	1.65183	0.363469
HNRNPU	1.44671	0.650311	3.21841	0.365358
YBX3	0.869171	0.638998	1.18225	0.371689
HNRNPCL1	0.0862641	0.000388728	19.1432	0.374008
EIF3A	0.806664	0.501523	1.29746	0.375601
TRA2B	1.43964	0.642672	3.22493	0.375867
CELF2	0.857591	0.608661	1.20833	0.379835
SF3B4	1.33838	0.698314	2.56513	0.379882
DDX41	1.34739	0.689876	2.63157	0.38266
GPATCH11	1.27141	0.740148	2.18401	0.384357
PTBP3	0.801293	0.486159	1.3207	0.384895
SNRPD1	0.718079	0.340049	1.51636	0.385196
PPM1G	0.760847	0.410039	1.41179	0.386173
PDCD7	0.744531	0.380836	1.45555	0.388427
HNRNPL	0.671703	0.270687	1.66681	0.390801
CRNKL1	0.804293	0.486096	1.33078	0.396607
WDR77	1.29728	0.710516	2.36861	0.396812
XAB2	0.777502	0.432334	1.39824	0.400642
RBM27	1.32702	0.68357	2.57617	0.403175
RBM14	1.41942	0.623272	3.23253	0.404231
CWC15	1.28433	0.711219	2.31927	0.406618
LSM6	0.70986	0.314315	1.60318	0.409686
SRRM2	0.820603	0.511668	1.31607	0.412001
DHX40	0.850203	0.575585	1.25585	0.414867
SRSF12	0.44023	0.0602323	3.21759	0.418835
SREK1	0.799236	0.463786	1.37731	0.419635
INTS7	1.22151	0.748653	1.99301	0.423112
LUC7L2	0.755339	0.379953	1.5016	0.423501
PPP1CA	1.23179	0.735954	2.0617	0.427602
FRG1	0.745359	0.357921	1.55219	0.432316
PPIG	0.795367	0.448542	1.41037	0.433387
TOP1MT	0.837332	0.532316	1.31712	0.442393
HNRNPA0	1.35156	0.6262	2.91715	0.442794
RALYL	0.730513	0.327606	1.62894	0.442814
PSIP1	0.857207	0.57632	1.27499	0.44688
TCERG1	0.806848	0.463743	1.4038	0.447516
SF3B6	1.38221	0.591535	3.22976	0.454766
SNRNP25	1.26524	0.676352	2.36685	0.461594
ZCCHC10	1.24635	0.689519	2.25287	0.465929
ALYREF	0.845315	0.53713	1.33033	0.467643
LSM5	1.28931	0.643978	2.58133	0.473107
TIA1	0.826613	0.49109	1.39137	0.473532
PQBP1	0.805961	0.446277	1.45554	0.474432
DDX18	1.26022	0.667095	2.38071	0.47607
MFSD11	1.18824	0.73886	1.91095	0.476777
UBL5	1.25252	0.6733	2.33002	0.477117
PPIL2	0.815144	0.46306	1.43493	0.478705
RBM10	0.775385	0.382815	1.57053	0.479918
ZCRB1	1.32028	0.609513	2.85987	0.481102
DDX46	0.8539	0.550273	1.32506	0.481119
PPWD1	0.799272	0.427316	1.49499	0.483116
BCAS2	1.24481	0.671889	2.30625	0.486419
SRSF3	1.37758	0.552899	3.43233	0.491623
DDX1	1.30341	0.609672	2.78654	0.494271
SRRM1	0.80453	0.430529	1.50342	0.495369
LSM3	1.26731	0.638648	2.51481	0.49807
TRIM24	0.844413	0.516925	1.37937	0.499411
TTC14	0.857681	0.549297	1.3392	0.499498
HNRNPA2B1	0.767842	0.356084	1.65574	0.500433
PPP1R8	1.35549	0.554554	3.31319	0.504764
U2AF1	0.622121	0.153432	2.52252	0.506362
DDX3Y	0.010122	1.23866e-08	8271.41	0.508442
RNF213	0.894636	0.641145	1.24835	0.512468
RBM17	0.788427	0.385308	1.6133	0.515227
ELAVL1	1.32786	0.561824	3.13836	0.518178
ZC3HAV1	0.815451	0.439146	1.51421	0.518232
CELF1	0.804788	0.411704	1.57318	0.525396
NKAP	1.26092	0.608025	2.6149	0.533284
SNRNP48	0.837653	0.478918	1.4651	0.534572
DHX57	1.24523	0.622314	2.49165	0.535443
PCBP2	1.30729	0.559525	3.05438	0.536005
PRPF4B	0.848862	0.504479	1.42834	0.537124
THRAP3	0.829765	0.457808	1.50393	0.538535
MBNL2	1.12148	0.777968	1.61668	0.538926
ZCCHC8	0.822764	0.441197	1.53433	0.539502
NOSIP	0.846021	0.495651	1.44407	0.539911
DDX6	1.22301	0.641678	2.33102	0.540696
SPEN	0.850877	0.505791	1.4314	0.542852
CPSF6	0.819155	0.427519	1.56956	0.547676
HTATSF1	1.1919	0.670842	2.11769	0.549422
SFPQ	0.796239	0.375402	1.68885	0.552547
FMR1	0.855589	0.506844	1.4443	0.559336
SNRNP27	1.24433	0.593422	2.6092	0.56284
RBM39	0.848686	0.48255	1.49263	0.568991
CDC40	1.13823	0.72856	1.77827	0.569502
MSI2	1.12682	0.74366	1.70739	0.573357
PTBP1	1.27745	0.543099	3.00476	0.574726
PPIE	1.19275	0.641651	2.21717	0.577373
DDX50	0.8315	0.432308	1.5993	0.580318
PRCC	1.2016	0.61626	2.3429	0.589846
TNPO1	0.874079	0.531625	1.43713	0.595765
CACTIN	0.863056	0.499434	1.49142	0.597707
INTS4	0.887905	0.568564	1.38661	0.601143
QKI	1.15129	0.677124	1.95748	0.602915
ZNF207	0.813407	0.37331	1.77234	0.60325
SNRPB	0.839765	0.433014	1.6286	0.605326
PHF5A	0.814089	0.373044	1.77658	0.60544
PUF60	0.878454	0.537152	1.43662	0.605594
ELAVL4	1.23212	0.549776	2.76132	0.612179
SRSF9	0.847445	0.44648	1.6085	0.61267
RBM23	0.857038	0.47156	1.55763	0.612778
WBP11	1.11044	0.740039	1.66623	0.612895
DHX35	0.871858	0.512465	1.48329	0.613012
RBM42	0.864556	0.489749	1.5262	0.615725
GEMIN5	1.1587	0.645847	2.07878	0.621359
RBM4B	0.848609	0.42766	1.6839	0.638706
WTAP	1.17364	0.594897	2.31541	0.644195
DDX5	0.879354	0.509313	1.51825	0.644505
FUBP3	0.878229	0.505778	1.52495	0.644651
CELF4	1.0995	0.731992	1.65152	0.647693
RNF113A	1.2038	0.540035	2.68342	0.650172
SF3B3	0.88821	0.5296	1.48965	0.653186
CLK4	0.88421	0.513817	1.52161	0.656803
SMN1	1.16005	0.600349	2.24156	0.658671
PRPF19	1.11398	0.69006	1.79833	0.658671
RAVER2	0.927809	0.662609	1.29915	0.662658
HNRNPA3	0.855041	0.422638	1.72984	0.663123
DDX39A	0.895261	0.540902	1.48177	0.66693
USP39	1.21383	0.499569	2.9493	0.668794
HNRNPR	0.87677	0.479726	1.60243	0.669063
SRSF7	1.17162	0.565726	2.42642	0.669819
DHX34	0.885494	0.50362	1.55693	0.672759
KIN	1.22852	0.464449	3.24955	0.678368
BUB3	1.12272	0.647598	1.94642	0.680109
VIRMA	0.916271	0.603769	1.39052	0.681164
SF1	0.843257	0.372411	1.9094	0.682649
PPIH	1.16662	0.555642	2.44942	0.683849
THOC7	1.16063	0.565301	2.38292	0.68484
RBBP6	0.869772	0.443162	1.70706	0.685072
RBMXL2	0.314623	0.0011597	85.3562	0.68585
ZFR	1.14717	0.585856	2.24627	0.688823
NOVA2	1.1475	0.579544	2.27206	0.693014
PABPC1	1.08761	0.715569	1.65308	0.694201
EIF4A3	1.12473	0.623809	2.02787	0.695927
BCAS1	0.961496	0.789588	1.17083	0.696025
DDX23	0.892505	0.502609	1.58486	0.69789
PRPF3	0.893785	0.505655	1.57983	0.699217
DDX3X	1.13333	0.598794	2.14504	0.70061
MAGOH	0.882353	0.465636	1.67201	0.701133
EEF1A1	1.12657	0.612002	2.07378	0.701871
HNRNPF	1.13518	0.589585	2.18566	0.704446
ZMAT2	1.14854	0.561024	2.35131	0.704804
SNRNP200	1.09973	0.669728	1.80582	0.707147
RNF40	0.924273	0.610557	1.39918	0.709718
MTREX	1.10529	0.649622	1.88059	0.711989
ZNF131	1.13486	0.579468	2.22258	0.712202
PRPF6	0.917522	0.574954	1.4642	0.718125
CELF3	1.05574	0.781611	1.42601	0.723632
SYF2	0.861995	0.376419	1.97396	0.725365
SNRPC	1.16397	0.494421	2.74024	0.728158
SLU7	1.12088	0.581339	2.16117	0.733353
RBM15	0.890265	0.451263	1.75634	0.737407
LSM1	1.05418	0.774387	1.43506	0.73742
CTNNBL1	0.904942	0.502008	1.63129	0.739713
ZMAT5	0.908825	0.515176	1.60326	0.741326
SNU13	0.886287	0.431482	1.82048	0.742391
IK	0.890177	0.444212	1.78386	0.742895
DNAJC8	1.16948	0.455837	3.00036	0.744669
FAM32A	0.878423	0.400556	1.92639	0.746289
C1QBP	0.907501	0.503794	1.63471	0.746512
DHX8	0.918972	0.546132	1.54635	0.750296
HNRNPK	0.893904	0.43624	1.8317	0.759288
SRPK1	1.09792	0.602671	2.00013	0.760175
NUDT21	1.08262	0.649991	1.80319	0.7604
TFIP11	0.919174	0.53274	1.58592	0.762007
DHX9	1.09341	0.611203	1.95606	0.763469
KHDRBS3	1.06559	0.701152	1.61946	0.766089
NCBP1	1.07848	0.654017	1.77841	0.767193
GPKOW	0.916535	0.509139	1.64992	0.771381
RBM47	0.933891	0.588064	1.48309	0.771948
PRPF38A	0.915535	0.498456	1.6816	0.776045
SF3B1	0.925212	0.536667	1.59506	0.779687
TXNL4A	0.916592	0.487874	1.72204	0.786629
SF3A2	1.08635	0.591382	1.99557	0.789524
BUD31	1.111	0.508737	2.42625	0.791679
RNPS1	1.10358	0.520609	2.33936	0.797091
PRPF4	1.07173	0.625169	1.83727	0.801121
RBMS1	1.05935	0.67485	1.66294	0.802107
TRIR	0.916129	0.451749	1.85787	0.808135
RNF34	0.920843	0.471274	1.79928	0.809329
PPIL3	1.07306	0.603278	1.90865	0.81035
SNRPB2	1.07378	0.588536	1.95911	0.816511
PCBP1	0.925755	0.479876	1.78592	0.818004
KHSRP	0.927538	0.480199	1.79161	0.822799
RBM8A	0.922158	0.452968	1.87734	0.823204
U2SURP	0.933757	0.511382	1.70499	0.823451
CWC22	0.925184	0.463301	1.84754	0.825582
DHX36	1.07544	0.560554	2.06325	0.82683
RBMX	1.09777	0.472333	2.55137	0.828378
ELAVL3	1.05337	0.654255	1.69595	0.83057
FUS	0.934957	0.489928	1.78423	0.838374
SNIP1	1.07277	0.541948	2.12352	0.840207
GEMIN2	1.0649	0.577217	1.96463	0.840504
THOC5	1.06435	0.579595	1.95455	0.840605
NOVA1	0.979573	0.79185	1.2118	0.849201
RNF20	0.951024	0.564278	1.60284	0.850446
DDX20	0.948586	0.538202	1.67189	0.855159
AGGF1	0.953333	0.55618	1.63408	0.862004
DDX19A	0.946551	0.506358	1.76942	0.863359
RBFOX2	0.954932	0.55682	1.63768	0.866925
SSB	1.05774	0.535883	2.08781	0.871451
FAM50B	1.02501	0.75912	1.38402	0.871934
SRSF1	1.05806	0.511847	2.18717	0.878927
ZNF346	0.948127	0.469256	1.91568	0.881998
LSM10	0.94786	0.457952	1.96186	0.885281
THOC2	1.04808	0.553553	1.98441	0.88535
RBMXL1	0.962101	0.561196	1.6494	0.888282
RAVER1	0.9681	0.615373	1.52301	0.888473
SYNCRIP	1.042	0.585005	1.85599	0.888913
PRPF40A	1.03971	0.592431	1.82468	0.892063
PRPF8	0.968276	0.600466	1.56138	0.894794
LSM7	1.04238	0.562142	1.9329	0.895178
LSM4	1.04537	0.538413	2.02967	0.895719
CD2BP2	0.962201	0.53993	1.71472	0.896006
SF3A3	0.95896	0.510979	1.79969	0.896195
SRPK2	0.969072	0.600367	1.56421	0.897673
ELAVL2	0.980975	0.727034	1.32361	0.899994
SNRNP40	0.963197	0.523323	1.7728	0.904111
SNRPF	1.0371	0.562256	1.91298	0.907151
AQR	0.969104	0.568236	1.65277	0.908269
SRSF2	0.960159	0.474016	1.94488	0.910117
DDX21	0.977123	0.651308	1.46593	0.910963
CLNS1A	1.02516	0.656358	1.6012	0.913014
PPIL4	0.968759	0.533217	1.76006	0.917023
PRPF18	1.0385	0.498105	2.16515	0.919737
SNRPA	1.05085	0.399869	2.76162	0.919859
SNURF	0.972543	0.563178	1.67947	0.920437
KHDRBS1	1.04165	0.465609	2.33038	0.920871
PCBP3	0.981282	0.643981	1.49525	0.929934
INTS5	1.02749	0.539934	1.9553	0.934164
CWC27	1.03002	0.506002	2.09669	0.935005
PSEN1	1.02272	0.590118	1.77245	0.936181
TOE1	1.02238	0.576971	1.81163	0.939558
HSPA5	1.02211	0.575496	1.81532	0.940511
JUP	1.01896	0.617384	1.68176	0.941418
HNRNPM	0.976619	0.512821	1.85988	0.942615
EFTUD2	0.980679	0.574217	1.67486	0.943046
SRSF10	0.977629	0.511087	1.87005	0.945492
FUBP1	0.980499	0.555412	1.73093	0.945855
ZMYM3	1.02136	0.532778	1.95798	0.949258
PRPF31	0.982043	0.543353	1.77492	0.952152
PRMT5	1.01296	0.645951	1.5885	0.955256
TIAL1	0.981109	0.484729	1.9858	0.957721
THOC6	0.984967	0.512656	1.89242	0.963738
SNRPN	1.00814	0.703593	1.4445	0.964774
DHX15	0.991472	0.638895	1.53862	0.969529
SMNDC1	0.988925	0.510532	1.91559	0.973662
MBNL1	1.00912	0.562503	1.81034	0.975712
PTBP2	0.991973	0.553938	1.77639	0.97837
SRSF6	0.991628	0.531964	1.84848	0.978893
INTS6	0.991277	0.502462	1.95563	0.979837
PLRG1	0.994622	0.503792	1.96365	0.987604
U2AF2	1.00294	0.505314	1.99063	0.993301
MFAP1	0.997653	0.573509	1.73548	0.993362
YBX1	0.997838	0.557466	1.78608	0.994188
PPIL1	1.00189	0.549311	1.82735	0.995086

## Sheet: Her-2
Supplementary table S2. Univariable Cox analysis result for splicing factors in four BRCA subtype (Her-2)
Gene symbol	Hazard Ratio (HR)	HR(95% CL) low	HR(95% CL) High	P value
LSM3	11.296	2.94011	43.3999	0.000415042
HTATSF1	7.32432	2.32394	23.0839	0.000674504
RNF20	12.3001	2.87844	52.5604	0.000707319
GPKOW	16.5069	3.25311	83.7594	0.000715794
AQR	4.13506	1.79853	9.50705	0.000832288
CCAR2	5.45378	1.96463	15.1396	0.00112873
SRPK2	4.52715	1.80237	11.3712	0.00131062
U2SURP	4.63727	1.78845	12.0239	0.0016002
SNRNP200	4.08449	1.69505	9.84222	0.00171278
CPSF6	6.85839	2.05759	22.8605	0.0017209
HNRNPH2	15.0425	2.66505	84.905	0.00214012
DDX46	5.34067	1.80908	15.7665	0.0024191
ZMAT2	5.21271	1.78616	15.2127	0.0025155
SUGP1	12.2942	2.4039	62.8762	0.0025843
DHX40	1.67179	1.19268	2.34337	0.00285756
SLU7	8.57801	2.08497	35.2918	0.00290047
FUBP3	6.42373	1.87345	22.0259	0.00309131
IK	6.7417	1.8796	24.181	0.00340789
RBM22	7.61616	1.95153	29.7233	0.00347389
WBP11	4.62329	1.65148	12.9428	0.0035556
TRA2B	5.09315	1.6989	15.2688	0.00365992
RBM39	4.90973	1.67665	14.3772	0.00369954
RBM45	15.6661	2.42524	101.197	0.00384361
DHX16	5.82537	1.76017	19.2793	0.00390279
RAVER1	4.48158	1.61445	12.4404	0.00398316
SF3A1	6.12515	1.75883	21.3309	0.00441461
ZC3H13	3.72439	1.49361	9.28696	0.00479416
SF3B1	5.19774	1.64762	16.3973	0.00492649
DHX9	5.09138	1.61758	16.0253	0.00540184
MTREX	3.59495	1.45352	8.8913	0.00561547
RBM10	10.6195	1.98304	56.8695	0.00578715
PHF5A	5.47402	1.63614	18.3144	0.00579793
DDX23	4.13681	1.50581	11.3648	0.00589041
RBM27	6.36095	1.69489	23.8727	0.00610902
PPP1CA	2.37949	1.27655	4.43538	0.0063637
SNU13	8.20017	1.76007	38.2046	0.00736103
SREK1	3.49674	1.3948	8.7663	0.00759513
INTS6	3.43691	1.36846	8.63187	0.0085991
DHX36	3.1575	1.33845	7.44882	0.0086482
RNF34	4.24265	1.43228	12.5674	0.00909656
DDX41	5.76653	1.5267	21.7809	0.00976702
INTS4	1.88777	1.16422	3.06102	0.00998007
GPATCH11	3.96201	1.38722	11.3158	0.0101338
DDX42	3.41665	1.33841	8.72192	0.010183
RBM23	4.86214	1.44603	16.3485	0.010586
TFIP11	3.75291	1.35997	10.3564	0.0106607
TTC14	3.20619	1.29935	7.91139	0.0114649
SAP18	4.11822	1.37315	12.351	0.0115419
MFAP1	4.17582	1.35165	12.9009	0.0130085
GEMIN5	3.29546	1.28544	8.44847	0.0130379
ZCCHC10	4.45736	1.34553	14.7659	0.0144604
RBM47	3.34596	1.27014	8.81434	0.0145322
SRSF9	3.52103	1.27633	9.71347	0.015048
PRPF4B	3.0384	1.23889	7.45174	0.0151837
RBMX	4.26151	1.30754	13.8891	0.0161816
ZCRB1	4.8673	1.33594	17.7332	0.0164383
MATR3	4.14261	1.2956	13.2458	0.0165456
USP39	4.5197	1.31331	15.5543	0.0167477
PCBP2	4.20941	1.29256	13.7086	0.0170346
EIF3A	3.1421	1.20937	8.16359	0.0187637
NOVA2	5.44134	1.31417	22.53	0.0194477
DHX30	3.3205	1.2096	9.11518	0.0198436
CXorf56	2.8239	1.16249	6.85978	0.02188
TNPO1	3.55179	1.19817	10.5287	0.0222511
KHDRBS3	0.424636	0.203455	0.886268	0.0225144
NONO	4.14862	1.21796	14.131	0.0228884
THOC5	2.58966	1.139	5.8879	0.0231756
NKAP	4.58987	1.22279	17.2285	0.0239454
ZC3H11A	2.05378	1.09459	3.85353	0.0249976
HNRNPR	3.21625	1.15794	8.93336	0.0250063
NCBP1	2.88251	1.14016	7.28743	0.025276
MYEF2	2.14575	1.08488	4.24402	0.0282301
HSPA8	3.3606	1.13372	9.96158	0.0287909
RBM14	4.11677	1.15002	14.737	0.0296463
AGGF1	5.2054	1.17004	23.1583	0.0302984
C1QBP	2.65689	1.09484	6.44757	0.0307513
TIAL1	3.1661	1.11236	9.01161	0.030812
CDC40	1.66333	1.04414	2.6497	0.0322096
SF3B4	2.49316	1.08041	5.75326	0.0322555
DDX17	2.8557	1.09223	7.46643	0.0323656
MBNL3	1.53416	1.02735	2.29099	0.0364528
TOPORS	2.6279	1.06213	6.50189	0.0365848
PPWD1	2.88406	1.05884	7.85552	0.0382835
C9orf78	3.27629	1.06253	10.1024	0.0388733
HNRNPM	3.8286	1.06805	13.7243	0.0392998
SRSF6	4.1634	1.06357	16.2978	0.0405129
MBNL2	1.70028	1.02285	2.82637	0.04065
PRPF6	2.09392	1.03101	4.25261	0.0409089
WBP4	3.36042	1.04578	10.7981	0.0418386
ZC3H4	3.59117	1.0452	12.3387	0.0423395
CLNS1A	1.58682	1.00993	2.49324	0.0451983
INTS7	2.04926	1.00738	4.16871	0.0476748
SNRNP27	3.97238	1.01075	15.612	0.0482369
RALYL	2.43647	1.00343	5.91609	0.0491218
INTS3	2.23719	0.996873	5.0207	0.0508943
DDX6	3.02698	0.995038	9.20832	0.0510332
SDE2	2.33261	0.993519	5.47654	0.0517712
CACTIN	2.58939	0.989709	6.77464	0.0525156
CHERP	3.06863	0.986719	9.54321	0.0527615
THOC2	2.63631	0.983328	7.06796	0.0540358
ARGLU1	2.10437	0.98403	4.50026	0.0550535
RBMX2	2.62188	0.974815	7.05186	0.056206
U2AF1L4	0.316275	0.0969802	1.03144	0.0563096
LSM5	3.40479	0.963389	12.0331	0.0571633
SNRPE	2.0844	0.973885	4.46125	0.0585169
CELF1	2.7691	0.963011	7.96241	0.0587548
DDX3X	2.66119	0.962961	7.35432	0.0591344
SNRPC	3.26094	0.952206	11.1675	0.0598377
PTBP3	2.14239	0.968502	4.73911	0.0599781
PCBP1	3.81214	0.944012	15.3943	0.0602364
SAP30BP	2.15641	0.966317	4.81221	0.0606136
RBM5	2.90719	0.952837	8.87008	0.0607819
MSI2	1.88655	0.971528	3.66337	0.0608402
ZMAT5	2.22982	0.963235	5.16188	0.0611377
DHX38	2.75366	0.95323	7.95467	0.0612805
PRPF40A	2.39527	0.957482	5.99208	0.0618886
HSPA1A	1.7933	0.968026	3.32215	0.0633593
DHX15	2.47042	0.948975	6.43112	0.0639289
HNRNPUL1	2.79257	0.934273	8.34709	0.0660229
NCBP3	2.9053	0.917332	9.20145	0.0697908
SRSF1	3.4743	0.9039	13.3541	0.0698491
DHX8	2.28468	0.928218	5.62343	0.0721965
HNRNPA3	2.36707	0.924135	6.06301	0.0725655
RBM26	2.55806	0.917586	7.1314	0.0725672
EEF1A1	2.54718	0.913641	7.10138	0.0738868
SNRNP48	2.16187	0.925116	5.05202	0.0750375
ACIN1	3.29851	0.882895	12.3233	0.0759387
RBM4	1.50932	0.957923	2.3781	0.0759568
RAVER2	1.62914	0.948834	2.79721	0.0768044
PRPF39	2.73509	0.893612	8.37133	0.0779203
PRPF3	1.74962	0.934059	3.27727	0.080649
RBM4B	1.55343	0.945221	2.553	0.0822624
BCAS1	1.27106	0.969322	1.66673	0.082807
DDX18	2.39284	0.889949	6.43372	0.0838225
SNIP1	2.45747	0.882144	6.846	0.0854197
UBL5	2.85022	0.862025	9.42403	0.0860472
DDX1	2.2705	0.88947	5.79576	0.0863465
EFTUD2	2.45641	0.872474	6.91593	0.0888202
HNRNPU	2.96407	0.839073	10.4708	0.0915126
SNRPD3	2.70996	0.850508	8.63468	0.0917753
HSPA1B	1.83884	0.90497	3.7364	0.0921962
GPATCH1	2.95525	0.834928	10.4602	0.0929149
SRSF10	2.72205	0.846336	8.75488	0.0929469
TCERG1	2.56759	0.847798	7.77607	0.0953329
ZC3HAV1	2.67892	0.840954	8.53386	0.0955253
PRPF4	2.32431	0.860742	6.27647	0.0960945
PRCC	2.34527	0.858113	6.40974	0.0965792
PPIL2	2.26927	0.853638	6.03254	0.100439
PRPF8	2.03568	0.870804	4.75882	0.100867
SMU1	2.66017	0.818572	8.64495	0.103728
THRAP3	2.64231	0.819302	8.52167	0.103871
ZCCHC8	2.32233	0.8378	6.43736	0.105286
SPEN	2.07654	0.857405	5.02915	0.105431
SRPK3	1.3472	0.933371	1.94451	0.111451
PPIG	2.62705	0.79616	8.66834	0.112804
U2AF2	2.95326	0.774398	11.2626	0.112828
SMNDC1	2.21182	0.828982	5.90141	0.11288
SF3B3	1.70459	0.875643	3.31827	0.116595
ZMYM3	2.11281	0.826957	5.39805	0.118062
DDX5	1.73982	0.866955	3.49151	0.119176
CLK1	2.26954	0.80381	6.40798	0.121724
HSPB1	1.4478	0.904423	2.31764	0.123198
CELF3	1.64546	0.873417	3.09995	0.123282
SRSF7	2.96978	0.743474	11.8627	0.123448
RBM8A	2.1086	0.815484	5.45219	0.12377
XAB2	2.27468	0.798468	6.48011	0.123898
RBMXL2	2005.71	0.117864	3.41315e+07	0.126071
DDX19A	2.15776	0.805106	5.78301	0.126269
ESS2	3.03948	0.730866	12.6404	0.126314
NELFE	2.10007	0.809004	5.45149	0.127389
PDCD7	2.58003	0.75966	8.76255	0.128681
BUB3	1.6472	0.864272	3.13938	0.129348
CTNNBL1	2.65652	0.749812	9.41184	0.130069
KHSRP	2.72684	0.741685	10.0254	0.131015
CDC5L	2.19693	0.790508	6.10558	0.131248
GPATCH8	1.81997	0.83406	3.97127	0.132536
RBM3	2.24472	0.780577	6.45517	0.133532
PPIL3	2.21557	0.783409	6.26589	0.133675
ZNF207	1.88703	0.818333	4.3514	0.136317
YBX1	0.499455	0.199755	1.24881	0.137606
HNRNPDL	2.23778	0.771301	6.49248	0.138302
HNRNPH1	2.02118	0.79439	5.14254	0.139711
LUC7L2	2.39747	0.746645	7.69827	0.141806
ILF2	2.19956	0.765966	6.31626	0.143034
RNF40	1.91073	0.793906	4.59863	0.148477
LSM7	1.71968	0.822949	3.59354	0.149372
CWC22	2.62003	0.706803	9.71209	0.149622
SSB	2.46605	0.707985	8.58975	0.156306
FUBP1	2.14892	0.741693	6.22609	0.158715
HNRNPK	2.56986	0.684521	9.64786	0.161996
PAXBP1	1.68939	0.806348	3.53947	0.164657
TIA1	2.03088	0.746112	5.52798	0.165532
PPIL1	2.16621	0.721617	6.50271	0.16813
HNRNPA0	2.10016	0.729396	6.04699	0.169077
ZFR	1.91708	0.755492	4.86466	0.170746
PRPF18	1.7446	0.778218	3.91104	0.176639
HNRNPF	2.20927	0.691916	7.05416	0.18083
WTAP	1.86687	0.746924	4.66606	0.181662
PPM1G	2.24893	0.683609	7.39851	0.182231
DHX57	1.98574	0.724442	5.44301	0.182404
PPIL4	1.85621	0.746736	4.6141	0.18307
PRPF40B	1.93851	0.730989	5.14076	0.183443
CRNKL1	1.756	0.765164	4.0299	0.184035
PRMT5	1.74158	0.764645	3.9667	0.186496
DDX39B	1.56876	0.803884	3.0614	0.18683
CWC27	2.02717	0.707661	5.80706	0.188177
NUMA1	1.59424	0.793575	3.20271	0.19007
SF3B2	2.11305	0.687461	6.49489	0.191604
SF1	2.42752	0.636061	9.26459	0.194344
PUF60	1.68829	0.761127	3.74488	0.197592
NOSIP	1.81949	0.729445	4.53844	0.199319
PRPF31	2.05318	0.682988	6.17222	0.200186
CD2BP2	1.87411	0.712574	4.92902	0.202973
HNRNPA2B1	2.62156	0.593098	11.5876	0.20372
NRIP2	1.84673	0.715754	4.76478	0.20464
SRSF2	2.25973	0.636016	8.02867	0.207541
SRSF3	2.37725	0.616858	9.16149	0.208364
CLK4	2.01244	0.676927	5.98279	0.208373
CIRBP	1.73419	0.732186	4.10744	0.210786
LSM1	1.37578	0.832795	2.2728	0.212916
MSI1	0.739399	0.45959	1.18956	0.213328
NOVA1	1.56112	0.77203	3.15675	0.215056
PNN	1.72851	0.724973	4.12117	0.217027
RBBP6	1.86522	0.685419	5.07579	0.222293
MFSD11	1.63715	0.734001	3.65156	0.228433
DDX19B	1.84976	0.677935	5.04712	0.229761
ZNF326	1.85395	0.662835	5.18549	0.239459
FMR1	1.60344	0.725195	3.5453	0.243502
MAGOH	0.557411	0.207556	1.49698	0.246238
SEC31B	0.568193	0.215573	1.4976	0.25295
SFPQ	2.02432	0.603217	6.79335	0.253592
BUD31	2.15939	0.573312	8.13341	0.255224
ISY1	1.93	0.612162	6.08481	0.261734
DHX34	1.67265	0.663868	4.21433	0.275249
EIF2S2	1.88631	0.600289	5.92742	0.277323
SRSF12	0.226721	0.0153278	3.35352	0.280293
LSM4	1.64364	0.665187	4.06132	0.281641
HNRNPC	2.11426	0.53845	8.30176	0.28333
ILF3	1.80387	0.61114	5.32438	0.285402
CELF6	2.24975e-07	1.27575e-19	396738	0.287349
RNF113A	1.93561	0.57239	6.54551	0.288046
CDK11A	1.79648	0.604011	5.34318	0.292154
LSM8	1.81623	0.597088	5.52463	0.293075
BCAS2	1.73162	0.620531	4.83217	0.294353
CELF2	0.716343	0.382297	1.34228	0.297782
GEMIN2	1.48205	0.705722	3.11238	0.298676
SNRPG	1.74806	0.607765	5.02778	0.300138
RBFOX2	1.51493	0.690485	3.32378	0.300147
ELAVL1	2.34616	0.467277	11.7798	0.300285
PPP1R8	2.04382	0.505877	8.25732	0.315671
CLK3	2.02168	0.50455	8.10067	0.320228
WDR77	0.578895	0.196697	1.70373	0.320944
NAA38	1.5752	0.64143	3.86829	0.321567
CDK12	0.833703	0.581105	1.1961	0.323341
SRRT	1.63853	0.608454	4.41247	0.328579
HNRNPLL	1.60913	0.61955	4.17932	0.328653
DNAJC6	1.39539	0.710674	2.73982	0.333129
CCAR1	1.71321	0.572634	5.12557	0.335616
TRIM24	1.46241	0.674048	3.17282	0.336151
PLRG1	1.64231	0.578119	4.66545	0.351702
LENG1	1.45326	0.655377	3.22251	0.357569
ZRSR2	0.578676	0.178868	1.87214	0.361164
SF3B6	1.74463	0.524722	5.80069	0.363919
PCBP4	0.70051	0.324138	1.5139	0.365317
HNRNPA1	1.60169	0.574997	4.46161	0.367469
CELF4	0.462657	0.0849321	2.52027	0.37283
WDR83	1.5184	0.604597	3.81335	0.374028
VIRMA	1.33305	0.704863	2.5211	0.376588
SNRPD2	1.48718	0.604807	3.65688	0.387277
HNRNPL	1.80589	0.46933	6.94869	0.389956
KIN	1.69969	0.50704	5.6977	0.390067
ZNF830	1.24217	0.756703	2.03909	0.391143
SNRPA1	1.53995	0.570834	4.15437	0.393831
KHDRBS1	1.72996	0.489888	6.1091	0.39452
PPIE	1.58952	0.530985	4.75829	0.407439
DDX27	1.38521	0.640153	2.99744	0.408017
ZC3H18	1.51083	0.567188	4.0244	0.409069
SF3A3	1.54699	0.548633	4.36208	0.409411
DDX39A	1.54205	0.551022	4.31549	0.409435
NUDT21	1.37446	0.64445	2.93139	0.410485
SF3A2	1.42232	0.614605	3.29155	0.410558
CSN3	0.00149783	2.34289e-10	9575.8	0.41597
ZNF131	1.47061	0.578507	3.73839	0.417819
RBM17	1.55079	0.531028	4.52885	0.422308
DDX50	1.43363	0.590202	3.48238	0.426326
PQBP1	1.50347	0.548611	4.12026	0.427911
HNRNPUL2	0.594486	0.163422	2.16258	0.429926
THOC6	0.739478	0.349222	1.56585	0.430423
DDX21	1.26725	0.702092	2.28734	0.431816
CLASRP	1.37233	0.621118	3.03208	0.433904
DHX35	1.48096	0.551323	3.97815	0.436032
FAM50B	1.28799	0.678521	2.44489	0.438972
HNRNPD	1.46839	0.548394	3.93176	0.444586
RBM42	1.38629	0.588759	3.26413	0.45473
FAM50A	1.37025	0.595738	3.15171	0.458575
U2AF1	3.12305	0.149543	65.2219	0.462665
NSRP1	1.19071	0.739463	1.91733	0.472663
PRPF38A	1.43894	0.526234	3.93465	0.478295
LSM10	0.682987	0.2298	2.0299	0.492679
JUP	1.23797	0.672242	2.27978	0.49321
LSM2	1.38506	0.545026	3.5198	0.493638
PSIP1	0.809668	0.442012	1.48313	0.49419
PTBP1	1.61171	0.409664	6.34087	0.49462
TXNL4A	0.746638	0.322001	1.73127	0.495938
GPATCH3	1.52631	0.448446	5.19486	0.498628
SMN1	1.4568	0.488712	4.34258	0.499576
HNRNPH3	1.34067	0.570415	3.15103	0.501332
ZNF346	1.53201	0.438322	5.35461	0.504053
PABPC1	1.19069	0.708301	2.0016	0.510172
CWC25	1.14944	0.759151	1.74038	0.510515
SNRPF	1.30478	0.590322	2.88394	0.510907
SNRNP35	1.41197	0.503498	3.95963	0.511998
NCBP2	1.28186	0.607039	2.70685	0.514981
SNURF	0.743294	0.301619	1.83173	0.519137
SNRNP25	1.34062	0.541303	3.32023	0.526407
BAG2	0.748818	0.305758	1.8339	0.526765
PSEN1	0.663992	0.17977	2.4525	0.539049
SRRM2	1.30229	0.55943	3.03159	0.540101
ELAVL3	0.540265	0.0713858	4.08886	0.551023
FAM32A	1.60502	0.337604	7.63052	0.551966
CELF5	1.24503	0.59616	2.60015	0.55969
PPIH	1.27739	0.557092	2.92903	0.563109
INTS1	1.28675	0.538956	3.07211	0.570151
BUD13	1.31731	0.503708	3.44507	0.574206
YBX3	0.836444	0.44814	1.5612	0.574855
SRSF11	1.31761	0.497155	3.49207	0.579137
RNPS1	0.729818	0.237764	2.24018	0.582029
RBM25	1.34844	0.447214	4.06579	0.595497
INTS5	1.37937	0.419959	4.53059	0.596062
DDX20	1.29223	0.494219	3.37879	0.601121
CLK2	1.21343	0.587211	2.50745	0.601408
PRPF38B	1.3223	0.461689	3.78713	0.602801
RBM15B	0.708321	0.187331	2.67825	0.611317
SYF2	1.35175	0.417706	4.37441	0.614954
SF3B5	1.2579	0.504171	3.13845	0.622816
SRSF5	0.746949	0.221931	2.51399	0.637513
SRPK1	1.19282	0.567166	2.50865	0.642039
SRRM1	1.31212	0.413038	4.16826	0.645073
SYNCRIP	1.19551	0.556786	2.56696	0.646936
ELAVL2	1.12039	0.681128	1.84293	0.654385
DNAJC8	1.29792	0.395431	4.26014	0.667189
RBM15	1.25574	0.410471	3.84164	0.689775
SNRPA	0.772083	0.21387	2.78726	0.6929
LUC7L	1.19108	0.492496	2.88057	0.697962
RBMS1	0.853547	0.382777	1.90331	0.698741
ELAVL4	0.760697	0.189141	3.0594	0.700094
SNRNP70	1.18934	0.484963	2.91677	0.704804
HSPA5	0.820679	0.294972	2.28332	0.705035
SNRNP40	1.20757	0.44836	3.25233	0.709069
SNW1	1.22502	0.393208	3.81652	0.726297
LUC7L3	1.1085	0.617223	1.99081	0.730244
RALY	1.19461	0.413275	3.45314	0.742653
RBM7	1.15778	0.470665	2.84803	0.749715
MBNL1	1.14828	0.484756	2.72001	0.75334
CCDC12	1.15303	0.458834	2.89752	0.761984
TRA2A	1.23428	0.306402	4.97205	0.767166
CFAP20	0.866116	0.334402	2.24328	0.767212
EIF4A3	1.12972	0.495373	2.57639	0.771833
SNRPB	0.880972	0.363411	2.13563	0.779089
DDX3Y	0.253299	1.71445e-05	3742.31	0.779221
SNRPN	0.934396	0.574763	1.51905	0.784331
RNF213	1.07448	0.62181	1.85668	0.796859
FRG1	1.12729	0.452639	2.80749	0.796902
SRSF8	1.14836	0.374918	3.51738	0.808613
RBMXL1	1.11884	0.448446	2.79145	0.809759
CWC15	1.14669	0.368949	3.5639	0.81298
GRSF1	1.07819	0.557591	2.08485	0.822941
HNRNPCL1	1.89905	0.00654991	550.601	0.824538
MOV10	1.09123	0.477889	2.49177	0.835814
PCBP3	1.06422	0.584423	1.93791	0.838724
PTBP2	0.900422	0.313994	2.58208	0.845278
CDK10	0.934735	0.474037	1.84317	0.84553
RNPC3	1.10348	0.382115	3.18666	0.855592
SNRPD1	1.10271	0.374945	3.24306	0.859008
FRA10AC1	0.919513	0.344971	2.45094	0.866776
SNRPB2	0.908041	0.291874	2.82498	0.867697
FUS	1.0774	0.444813	2.60962	0.868809
TOP1MT	1.04679	0.566428	1.93452	0.883973
THOC1	1.06263	0.388561	2.90607	0.905792
SART1	1.04859	0.477507	2.30265	0.905903
THOC7	0.934033	0.292126	2.98644	0.908385
ALYREF	1.03894	0.518058	2.08353	0.914323
CCDC130	1.05851	0.349995	3.20133	0.919783
TAF15	1.02751	0.575926	1.83317	0.926805
TOE1	1.03324	0.45108	2.36672	0.938367
IGF2BP3	1.14184	0.0372656	34.9867	0.939448
LSM6	0.958872	0.30643	3.00048	0.942478
THOC3	1.04452	0.31861	3.4243	0.942685
PRPF19	1.03171	0.432669	2.46012	0.943875
TRIR	0.964748	0.313882	2.96525	0.950049
SRSF4	1.02421	0.397517	2.63889	0.960493
HNRNPAB	0.981777	0.2952	3.2652	0.976071
QKI	0.998598	0.506787	1.96769	0.996766

## Sheet: Basal-like
Supplementary table S2. Univariable Cox analysis result for splicing factors in four BRCA subtype (Basal-like)
Gene symbol	Hazard Ratio (HR)	HR(95% CL) low	HR(95% CL) High	P value
SRPK3	1.78467	1.21103	2.63003	0.00341381
PUF60	2.23654	1.26576	3.95187	0.00558178
RBMXL1	0.497412	0.300792	0.82256	0.00650673
TOP1MT	1.81645	1.14509	2.8814	0.0112288
CWC22	0.445727	0.234114	0.848617	0.0139087
PNN	0.478835	0.263412	0.870433	0.0157332
RBM47	0.621634	0.415255	0.930582	0.0209177
HTATSF1	0.548327	0.322772	0.931502	0.0262562
LUC7L2	0.345456	0.134935	0.884426	0.0266899
HNRNPU	0.458547	0.228332	0.920874	0.0284028
PPIG	0.491938	0.259995	0.9308	0.0292301
U2SURP	0.494225	0.257278	0.949393	0.0343551
DDX17	0.442304	0.205739	0.950876	0.036712
SDE2	0.560423	0.324513	0.967832	0.037778
CELF3	1.63843	1.00522	2.6705	0.047608
CDC5L	0.60199	0.364281	0.994815	0.0476756
LSM7	1.68617	1.00345	2.8334	0.0484992
INTS7	0.550286	0.302413	1.00133	0.0505096
MBNL2	0.638091	0.406076	1.00267	0.0513673
DHX36	0.600458	0.357495	1.00854	0.0538788
HNRNPA3	0.564862	0.313921	1.0164	0.0566901
NOVA2	1.8936	0.981062	3.65494	0.0570433
ZNF326	0.519364	0.26356	1.02344	0.0583568
PRPF38B	0.53374	0.275503	1.03403	0.0627743
TFIP11	0.57174	0.317146	1.03071	0.0629773
CSN3	1.10483	0.994392	1.22754	0.0635529
DDX18	0.584127	0.327684	1.04126	0.0683229
ZC3H11A	0.552807	0.289772	1.05461	0.0720773
PHF5A	0.525103	0.254467	1.08357	0.0813664
EIF3A	0.695897	0.457785	1.05786	0.0897474
MBNL1	0.618931	0.354461	1.08073	0.0916072
JUP	1.55816	0.930425	2.6094	0.0918255
CIRBP	1.82219	0.901339	3.68381	0.0947732
SF3B1	0.601694	0.324748	1.11482	0.106414
PRPF40A	0.640481	0.368893	1.11202	0.113475
SFPQ	0.522971	0.234047	1.16856	0.114055
NAA38	1.5611	0.896699	2.71779	0.115369
RBM23	0.606752	0.32485	1.13328	0.117011
CDK10	1.65647	0.87994	3.11828	0.117891
HNRNPUL2	0.553847	0.263147	1.16569	0.119663
HNRNPH3	0.594815	0.309022	1.14492	0.119969
CCDC130	1.67916	0.870873	3.23764	0.121808
RBM26	0.59832	0.310272	1.15379	0.125273
SF3A1	0.654557	0.377068	1.13625	0.13206
CCDC12	1.62877	0.859427	3.08682	0.134774
DDX39B	0.643848	0.361531	1.14662	0.134838
PDCD7	0.58285	0.284091	1.19579	0.140943
CDC40	0.707289	0.445484	1.12296	0.142022
FRA10AC1	0.520581	0.217367	1.24676	0.142918
BCAS2	0.650451	0.363971	1.16242	0.146531
HNRNPC	0.528082	0.221767	1.25749	0.149195
RBM39	0.526555	0.219821	1.2613	0.150119
SNU13	0.593839	0.290443	1.21416	0.153244
HNRNPA2B1	0.576066	0.269329	1.23214	0.155081
FUBP1	0.6867	0.407027	1.15854	0.158985
PRPF4B	0.670248	0.383795	1.1705	0.159567
ZCCHC8	0.540692	0.228089	1.28173	0.162614
LSM1	1.41535	0.868331	2.30696	0.163446
HNRNPH1	0.644596	0.344874	1.2048	0.168788
SRSF11	0.613171	0.302387	1.24337	0.175082
NOSIP	1.58771	0.81384	3.09746	0.175154
FMR1	0.659563	0.360854	1.20554	0.176218
RNF34	0.606875	0.293966	1.25286	0.17688
TTC14	0.711261	0.432568	1.16951	0.179327
HNRNPUL1	0.678986	0.382331	1.20582	0.186419
WBP11	0.713551	0.431758	1.17926	0.187942
DDX5	0.663341	0.358435	1.22762	0.191222
PRPF38A	0.666414	0.362551	1.22495	0.191318
EIF2S2	0.664657	0.359931	1.22737	0.191791
CCAR1	0.644139	0.331505	1.25161	0.194366
TRIR	1.61287	0.779716	3.33627	0.197401
RNPC3	0.607764	0.284654	1.29764	0.198189
SNRPA1	0.644175	0.327804	1.26588	0.20198
BCAS1	1.378	0.840671	2.25876	0.203501
CELF1	0.618376	0.294092	1.30024	0.204946
HSPB1	1.21877	0.895207	1.65928	0.20884
NUDT21	0.732145	0.45014	1.19082	0.209021
SRSF10	0.624887	0.299388	1.30428	0.21043
CD2BP2	1.58122	0.756907	3.30327	0.222845
RBM25	0.62643	0.295295	1.32889	0.222872
WDR77	0.653808	0.329453	1.2975	0.224294
ZC3HAV1	0.675719	0.358061	1.27519	0.226385
TRA2B	0.631112	0.297741	1.33775	0.229827
HNRNPK	0.628395	0.292872	1.3483	0.232972
DDX20	0.683905	0.366036	1.27781	0.233538
TXNL4A	1.44934	0.784851	2.67643	0.235684
SRSF6	0.583198	0.239059	1.42275	0.235989
DDX6	0.687566	0.369257	1.28027	0.237597
CACTIN	1.54548	0.748747	3.19	0.239041
PTBP2	0.706058	0.39382	1.26585	0.2426
ZMAT2	0.698201	0.381928	1.27638	0.24315
CLK3	1.75678	0.676424	4.56261	0.247212
AQR	0.679964	0.351989	1.31354	0.250907
CLASRP	1.48134	0.755947	2.90281	0.25228
ZFR	0.740468	0.440627	1.24435	0.256573
HNRNPCL1	0.049339	0.000236945	10.2738	0.269289
SYNCRIP	0.719263	0.399401	1.29529	0.272239
HSPA1A	1.22723	0.85114	1.7695	0.272777
PPIH	1.41711	0.75956	2.64389	0.273236
NCBP2	0.724554	0.405415	1.29492	0.27678
SRPK1	0.757831	0.459642	1.24947	0.277059
RBMS1	0.698138	0.365195	1.33462	0.277084
ZC3H13	0.754689	0.451122	1.26253	0.283707
THOC1	0.691122	0.35171	1.35808	0.283759
ELAVL3	1.22787	0.842533	1.78943	0.285394
PPIL4	0.715976	0.385873	1.32847	0.289429
SNRPD3	0.695032	0.352806	1.36922	0.29298
SF3A2	1.37017	0.76089	2.46734	0.293991
NELFE	1.50431	0.695522	3.25361	0.299523
MSI2	0.76669	0.464119	1.26652	0.299555
ACIN1	0.629809	0.262167	1.51301	0.301173
TOPORS	0.743894	0.423225	1.30753	0.303883
PAXBP1	0.695056	0.34736	1.39078	0.30401
DHX35	0.673122	0.313568	1.44496	0.30983
ISY1	1.49579	0.686859	3.25743	0.310575
FUS	0.674846	0.31553	1.44334	0.310632
SEC31B	1.38384	0.738031	2.59476	0.311125
PPIL1	0.75758	0.442221	1.29783	0.31211
RBM22	0.685097	0.326566	1.43725	0.317102
SRRM1	0.708769	0.357952	1.40341	0.323341
SRSF2	0.668417	0.30014	1.48858	0.324069
ZMYM3	0.724075	0.380575	1.37761	0.325211
CDK12	0.777753	0.471047	1.28416	0.3259
SMNDC1	0.715029	0.365352	1.39938	0.327526
LSM10	1.38131	0.722545	2.64071	0.328546
MSI1	0.885272	0.691473	1.13339	0.333696
HSPA5	0.74906	0.41638	1.34755	0.334855
HNRNPD	0.715042	0.360731	1.41736	0.336644
LUC7L	1.36804	0.721485	2.59402	0.337067
RBM8A	1.31583	0.750534	2.30692	0.33798
SNRNP200	0.776076	0.460317	1.30843	0.341488
TRIM24	0.749026	0.409653	1.36955	0.34795
VIRMA	1.31649	0.740265	2.34126	0.349218
XAB2	1.37427	0.704269	2.68166	0.351294
ZC3H4	0.67195	0.289795	1.55806	0.354168
SNRNP48	0.752919	0.412396	1.37462	0.355479
MBNL3	0.809148	0.51613	1.26852	0.355931
DDX3Y	0.000183037	2.02319e-12	16559.3	0.357224
CPSF6	0.70584	0.333521	1.49379	0.362418
RBBP6	0.733024	0.375683	1.43026	0.362473
INTS5	1.44036	0.656438	3.16043	0.362771
SSB	0.741777	0.3886	1.41594	0.365161
FUBP3	0.757709	0.415541	1.38163	0.365329
SPEN	0.794017	0.480935	1.31091	0.367239
KIN	0.735662	0.376919	1.43585	0.368269
SF3B3	0.778078	0.448867	1.34874	0.371302
DHX30	1.36506	0.688656	2.70585	0.372688
RNF213	0.851959	0.598583	1.21259	0.373657
PPWD1	0.710938	0.335078	1.5084	0.374035
MOV10	0.782733	0.452855	1.35291	0.380278
PCBP4	1.26754	0.744816	2.15712	0.382158
SNRNP70	1.35364	0.684128	2.67836	0.384479
INTS6	0.714816	0.334912	1.52566	0.385439
DDX42	0.740837	0.375723	1.46075	0.386499
GPATCH11	0.739594	0.371262	1.47335	0.390971
PSIP1	0.83129	0.545009	1.26795	0.390989
EFTUD2	1.38996	0.652779	2.95963	0.393164
TCERG1	0.728362	0.351562	1.50901	0.393742
CHERP	0.762658	0.408661	1.4233	0.394694
TIAL1	0.716967	0.332721	1.54496	0.39564
DDX46	0.793442	0.464886	1.3542	0.396275
SF3B5	1.30731	0.701888	2.43493	0.398416
YBX3	0.804966	0.485511	1.33462	0.40033
ILF2	1.27632	0.721123	2.25895	0.402273
GPATCH3	1.41169	0.629276	3.16693	0.402941
THOC2	0.775603	0.419431	1.43423	0.417834
SLU7	0.746242	0.365357	1.5242	0.421805
RAVER1	0.836101	0.540026	1.2945	0.422202
SNRPB	1.28289	0.696715	2.36222	0.423845
PCBP2	0.706938	0.300704	1.66197	0.426503
SNRPD2	1.26729	0.70176	2.28857	0.432148
BUD13	1.32675	0.653194	2.69487	0.434203
RBM4B	0.712656	0.303066	1.6758	0.43745
IGF2BP3	0.861736	0.591318	1.25582	0.438662
CCAR2	0.782326	0.420314	1.45614	0.438669
PPIE	1.34112	0.636469	2.82589	0.440221
DDX19B	0.733502	0.331361	1.62368	0.444605
SAP30BP	0.763131	0.380896	1.52894	0.445792
DDX39A	1.23514	0.709555	2.15002	0.45523
ELAVL2	1.0982	0.856006	1.40891	0.461198
EEF1A1	0.817076	0.475224	1.40484	0.46501
CWC27	0.76864	0.378731	1.55996	0.46622
KHSRP	0.807172	0.449988	1.44788	0.472419
ZC3H18	0.773285	0.38277	1.56222	0.473624
CWC15	1.31303	0.619235	2.78415	0.477599
DHX40	0.828439	0.489599	1.40178	0.483076
DHX57	0.805397	0.439569	1.47568	0.483621
TOE1	1.28274	0.63882	2.57571	0.483898
THOC5	0.786391	0.400146	1.54546	0.485738
RBM42	1.233	0.682672	2.22695	0.487444
SAP18	0.747057	0.326436	1.70966	0.489969
ELAVL1	0.746501	0.325019	1.71456	0.490747
HNRNPLL	0.808366	0.440318	1.48405	0.4925
RAVER2	0.857541	0.55289	1.33006	0.492528
DDX27	0.776855	0.377711	1.59779	0.492536
HNRNPA1	0.792981	0.407988	1.54127	0.493915
CXorf56	0.807729	0.433343	1.50556	0.501526
HNRNPAB	0.816268	0.451488	1.47577	0.501646
CLK4	0.768818	0.356711	1.65703	0.502222
BUB3	0.821588	0.461798	1.46169	0.503775
DHX8	1.23785	0.660633	2.31942	0.5054
GPATCH8	0.822179	0.460924	1.46657	0.507265
PRMT5	0.850562	0.527008	1.37276	0.507506
RBMX	0.760588	0.337337	1.71488	0.509422
DHX16	1.26754	0.625013	2.5706	0.511066
LSM6	1.26593	0.621755	2.5775	0.515684
PQBP1	1.2214	0.6681	2.23293	0.515867
ZCRB1	0.808986	0.421039	1.55439	0.524661
RBM15	0.786409	0.371407	1.66513	0.530157
DDX21	0.868295	0.557993	1.35116	0.531338
FAM50B	1.10812	0.80149	1.53207	0.534496
LSM5	0.814301	0.425704	1.55762	0.534747
ZNF131	0.825126	0.449289	1.51536	0.535407
SRSF12	0.873348	0.567405	1.34425	0.538256
USP39	0.79679	0.382502	1.65979	0.544049
DHX9	0.829242	0.449524	1.52971	0.548945
LSM4	1.19513	0.666153	2.14417	0.550009
SNRPG	1.22299	0.629806	2.37487	0.552173
RALY	0.811246	0.406645	1.61841	0.552747
DHX34	1.23371	0.603137	2.52356	0.565143
KHDRBS3	0.919058	0.684695	1.23364	0.574128
U2AF1L4	0.82675	0.421646	1.62106	0.579719
RNF20	0.848157	0.473235	1.52011	0.580117
RNF113A	1.22609	0.593793	2.53167	0.581644
GEMIN2	0.838547	0.446203	1.57588	0.584358
RBMX2	0.812406	0.385093	1.71388	0.58544
UBL5	1.17053	0.664309	2.0625	0.585891
IK	0.810442	0.380232	1.72741	0.586224
EIF4A3	0.852862	0.480072	1.51513	0.587247
QKI	0.86507	0.512557	1.46003	0.587286
HNRNPH2	0.82054	0.399091	1.68705	0.590683
PPP1R8	0.810539	0.374305	1.75518	0.594132
NRIP2	1.16779	0.655485	2.08049	0.598585
MYEF2	1.1384	0.701264	1.84804	0.600011
TIA1	0.835567	0.420885	1.65882	0.607638
SF1	0.815141	0.372229	1.78507	0.609301
PRPF3	1.16071	0.650545	2.07097	0.6139
LSM8	0.807152	0.351112	1.85552	0.613944
PCBP3	1.10179	0.755013	1.60784	0.615187
DDX1	0.858673	0.467356	1.57764	0.623473
TRA2A	0.795734	0.317341	1.9953	0.626151
INTS4	1.16275	0.631612	2.14052	0.628196
ZMAT5	1.19491	0.580725	2.45866	0.6286
HNRNPDL	1.23063	0.525169	2.88374	0.632903
CLNS1A	1.13745	0.669354	1.93289	0.634034
GEMIN5	1.15558	0.634995	2.10295	0.635962
RBM4	0.824684	0.370637	1.83496	0.636661
RBM3	0.868858	0.484503	1.55812	0.637113
SF3B6	1.15622	0.630245	2.12114	0.639179
NONO	0.849503	0.426466	1.69217	0.642723
SNRPB2	1.1433	0.64416	2.02923	0.64731
SART1	1.13872	0.649916	1.99515	0.649833
CELF2	0.932532	0.686619	1.26652	0.654712
NCBP1	1.13774	0.638774	2.02648	0.661269
C9orf78	1.21451	0.508233	2.90226	0.661945
SRSF9	0.85515	0.423733	1.72581	0.662274
ZNF346	1.15597	0.59951	2.22893	0.665263
SNRNP27	0.831549	0.357494	1.93422	0.668445
ZCCHC10	0.849646	0.400608	1.80201	0.671013
PRPF40B	1.20184	0.512767	2.81692	0.672258
RBM45	0.796335	0.276457	2.29384	0.673099
SRSF4	1.20413	0.502708	2.88424	0.676823
U2AF2	0.865377	0.436496	1.71566	0.678815
PRPF4	0.884766	0.49202	1.59101	0.68259
SREK1	0.848971	0.384752	1.87329	0.685127
SRSF3	0.838661	0.353282	1.99091	0.689977
INTS3	0.893431	0.512768	1.55669	0.690797
RBM10	0.857709	0.402513	1.82768	0.690889
INTS1	1.12165	0.635859	1.97858	0.691789
ELAVL4	1.14686	0.579682	2.26899	0.693859
ESS2	1.18214	0.504884	2.76787	0.699877
PTBP1	1.1924	0.482748	2.94525	0.702892
TAF15	1.13081	0.598982	2.13484	0.704562
MTREX	0.893415	0.487419	1.63758	0.71544
PRCC	0.882929	0.452019	1.72463	0.71549
PRPF39	0.844276	0.337523	2.11186	0.717453
NSRP1	0.876089	0.425388	1.80431	0.719683
PCBP1	0.887875	0.462974	1.70273	0.720375
FAM32A	0.866346	0.3935	1.90738	0.721611
SNRPE	0.906947	0.521979	1.57583	0.728958
CTNNBL1	0.861102	0.364014	2.037	0.73355
HNRNPR	0.892927	0.46405	1.71817	0.734509
PPIL2	0.85698	0.350472	2.0955	0.735122
NOVA1	0.899308	0.48198	1.67798	0.738759
SNRNP35	0.868782	0.379887	1.98686	0.738924
GPATCH1	1.11112	0.585336	2.10921	0.747284
RBM14	0.85975	0.341494	2.16452	0.748379
SF3B2	0.898265	0.465346	1.73394	0.74917
SMN1	1.13427	0.507332	2.53594	0.758915
SNRPA	1.12716	0.524605	2.42179	0.759035
GPKOW	1.10996	0.569815	2.16211	0.759108
MFAP1	0.903396	0.46748	1.7458	0.762465
WDR83	1.10981	0.56278	2.18856	0.763627
SF3B4	1.10549	0.566775	2.15627	0.768583
CELF4	0.940203	0.623312	1.4182	0.768755
ALYREF	0.929994	0.571037	1.51459	0.77055
MFSD11	0.901843	0.450371	1.80589	0.770575
RALYL	1.09902	0.573819	2.10493	0.775819
RBM27	0.89442	0.412342	1.94011	0.777614
CLK2	0.909894	0.46492	1.78075	0.782835
MAGOH	0.919581	0.504549	1.67601	0.784278
ARGLU1	0.928765	0.537182	1.60579	0.791364
CDK11A	1.10447	0.528794	2.30686	0.791453
SNRNP40	1.09071	0.569248	2.08987	0.793542
U2AF1	0.811276	0.166723	3.94767	0.795581
NKAP	1.12248	0.466072	2.70334	0.79669
CELF6	0.303233	2.47447e-05	3715.95	0.803793
SNW1	0.905259	0.412474	1.98678	0.803993
SMU1	1.08789	0.555345	2.1311	0.806039
SNIP1	0.911998	0.436738	1.90444	0.806298
RNPS1	1.10436	0.494123	2.46825	0.80884
THOC6	1.08268	0.566897	2.06774	0.809833
RNF40	0.939467	0.563622	1.56594	0.81069
LUC7L3	0.912295	0.428017	1.94451	0.812095
YBX1	1.07318	0.594013	1.93889	0.814953
DNAJC8	0.897371	0.358924	2.24358	0.816843
C1QBP	1.0805	0.55046	2.12092	0.821974
RBM15B	1.09707	0.48845	2.46406	0.82244
SNRPF	1.07125	0.586134	1.95787	0.822994
SNRPN	0.964357	0.701332	1.32603	0.823257
SRSF7	0.910111	0.390752	2.11977	0.827164
PRPF6	1.08167	0.534341	2.18962	0.827291
RBFOX2	0.939053	0.533439	1.65309	0.827478
DDX3X	0.940818	0.54108	1.63587	0.828873
RBMXL2	1.41797	0.0594236	33.8358	0.82917
SUGP1	1.09189	0.484223	2.46213	0.832186
SRSF1	0.912692	0.388777	2.14263	0.83381
PPM1G	1.0825	0.513604	2.28153	0.834925
HSPA8	1.04914	0.667948	1.64788	0.835043
LSM2	0.927554	0.455766	1.88772	0.83567
SF3A3	1.06705	0.577367	1.97206	0.835924
BAG2	0.963252	0.675636	1.3733	0.836081
RBM17	0.94026	0.523959	1.68733	0.836425
CRNKL1	0.934943	0.493417	1.77156	0.836563
SRRT	0.921201	0.419345	2.02366	0.838032
DDX41	1.07026	0.550577	2.08046	0.841312
DDX50	1.06682	0.565617	2.01214	0.841642
ILF3	0.933445	0.471762	1.84695	0.843191
WBP4	0.930301	0.450349	1.92176	0.845251
NUMA1	0.93655	0.480478	1.82553	0.847348
MATR3	0.917951	0.379897	2.21806	0.849158
HNRNPF	1.05617	0.595845	1.87211	0.851577
SYF2	0.912789	0.347883	2.39501	0.852912
THOC3	0.952604	0.56776	1.59831	0.854093
AGGF1	0.938797	0.478607	1.84147	0.854224
HNRNPL	0.914191	0.336825	2.48124	0.860209
CLK1	1.06241	0.537437	2.10017	0.861783
PRPF18	1.04974	0.593154	1.85778	0.86764
HNRNPA0	1.0623	0.515834	2.1877	0.869746
PRPF31	1.05223	0.559537	1.97877	0.874452
DDX19A	0.94533	0.458922	1.94728	0.878808
FAM50A	1.03815	0.630528	1.7093	0.882997
PRPF19	1.0539	0.517175	2.14764	0.885073
DHX38	0.955515	0.511478	1.78504	0.886517
ZNF830	1.05391	0.507752	2.18752	0.887939
DDX23	0.952253	0.466371	1.94434	0.893143
SRSF8	0.960262	0.497953	1.85179	0.903674
SRPK2	0.969221	0.572612	1.64054	0.907315
SRSF5	0.954205	0.430844	2.11331	0.90801
SNURF	1.04325	0.49719	2.18903	0.910851
THRAP3	1.0413	0.51069	2.12324	0.911344
PPIL3	0.965815	0.52172	1.78793	0.911855
RBM5	1.04509	0.44389	2.46056	0.919589
LENG1	1.02654	0.59193	1.78027	0.925695
PTBP3	1.0247	0.610946	1.71866	0.926322
SNRPC	0.96717	0.474488	1.97142	0.9268
CWC25	1.03003	0.54412	1.94988	0.927586
CFAP20	0.96357	0.423526	2.19223	0.929493
FRG1	1.02568	0.552846	1.9029	0.935921
RBM7	0.980429	0.529846	1.81419	0.949808
DHX15	0.981031	0.526557	1.82776	0.951897
KHDRBS1	1.02391	0.45164	2.3213	0.954879
THOC7	1.02138	0.408056	2.55653	0.963962
ZRSR2	1.01561	0.512879	2.01111	0.964563
ZNF207	1.02082	0.376336	2.76899	0.967718
PRPF8	0.988407	0.556929	1.75417	0.968222
HNRNPM	0.98693	0.514967	1.89145	0.968381
NCBP3	0.985011	0.442567	2.19232	0.970488
PLRG1	1.01162	0.544051	1.88104	0.970873
SRRM2	0.989376	0.544941	1.79628	0.971999
PSEN1	0.987637	0.461796	2.11225	0.974414
SNRPD1	1.01088	0.506622	2.01703	0.975515
DNAJC6	1.00522	0.717722	1.40787	0.975853
WTAP	1.00894	0.540905	1.88194	0.977689
LSM3	1.007	0.535188	1.89476	0.982742
PPP1CA	0.992572	0.496071	1.986	0.98319
PABPC1	1.00477	0.611694	1.65042	0.98502
GRSF1	0.9945	0.487271	2.02973	0.98791
HSPA1B	1.00335	0.593055	1.69751	0.990043
BUD31	1.00367	0.482229	2.08896	0.992183
SNRNP25	0.998162	0.534639	1.86355	0.995392
CELF5	0.999091	0.558461	1.78738	0.997556
TNPO1	1.00045	0.577769	1.73235	0.998722
