# Supplementary material for: Comprehensive Analysis of Splicing Factor and Alternative Splicing Event to Construct Subtype-Specific Prognosis-Predicting Models for Breast Cancer
Source: Front Genet. 2021 Sep 24;12:736423. doi: 10.3389/fgene.2021.736423 (PMC8497829; doi:10.3389/fgene.2021.736423)
Supplement: Supplementary file 2 [file Table3.XLSX]

## Sheet: Luminal-A
Supplementary table S3. Univariable Cox analysis result for alternative splicing events in four BRCA subtype (Luminal-A)
Gene symbol/AS ID/AS type	Hazard Ratio (HR)	HR(95% CL) low	HR(95% CL) High	P value
DST|76554|AP	1.39476	1.1945	1.62859	2.58341e-05
FDFT1|82653|ES	0.612449	0.477858	0.784949	0.000107761
TMEM91|50052|RI	1.85222	1.35091	2.53956	0.000129267
DNAH2|39053|AT	1.62805	1.26779	2.09068	0.000133772
DNAH2|39052|AT	0.614231	0.478313	0.788772	0.000133774
ZC3HAV1|81940|AT	1.77945	1.32307	2.39325	0.00013813
ZC3HAV1|81939|AT	0.561975	0.417845	0.755822	0.000138138
COX7A2|76779|ES	1.54966	1.22807	1.95545	0.000223194
DMKN|49133|AP	1.43347	1.18353	1.73618	0.000229833
BEAN1|36710|AT	0.66324	0.531521	0.827602	0.000277854
KIF20B|12498|AT	0.590844	0.444175	0.785944	0.000300924
KIF20B|12497|AT	1.69249	1.27235	2.25136	0.00030093
RPS9|51824|ES	1.5633	1.22551	1.99419	0.000321592
SLC29A1|76370|ES	1.63727	1.2512	2.14247	0.000326632
DAPL1|55686|AT	1.55384	1.21228	1.99163	0.000501532
DAPL1|55687|AT	0.643564	0.502043	0.824977	0.000504298
RPS21|60075|AA	1.54802	1.2064	1.98637	0.000592589
DST|76555|AP	0.725827	0.603795	0.872523	0.000645049
INPP5F|13276|RI	0.59812	0.444118	0.805523	0.000714991
TMEM45A|65827|ES	1.38507	1.14492	1.67559	0.000799657
ZNF174|33573|RI	1.48346	1.17092	1.87944	0.00108664
SLC2A11|61346|ES	1.41491	1.14663	1.74597	0.00121414
ELMSAN1|28311|AP	1.54445	1.17675	2.02703	0.00172935
MXI1|13080|AP	1.42649	1.14172	1.7823	0.00176943
CASP8|56812|AP	0.676417	0.52903	0.864867	0.00182228
CA5B|98313|ES	1.51033	1.16542	1.9573	0.00182496
RNF38|86347|AP	0.700755	0.559889	0.877061	0.00189886
RPL32|63467|RI	1.4866	1.15748	1.90929	0.00190032
MRPL43|12856|AD	0.707596	0.568791	0.880274	0.00190552
C4orf22|69679|AT	0.61309	0.44865	0.837801	0.00213523
COL6A3|58104|ES	0.703373	0.561453	0.881166	0.00221168
CCDC74B|55280|RI	1.41978	1.13332	1.77866	0.0023007
STRADA|42976|ES	1.3866	1.12311	1.71191	0.00236845
RPS9|51823|ES	1.45798	1.13729	1.86911	0.0029299
NACA|22488|AD	1.43359	1.12912	1.82016	0.00310687
SLC39A3|46619|AT	0.709291	0.564614	0.891039	0.00316572
CDKL1|27475|AA	1.48848	1.14138	1.94114	0.00332389
IMPDH1|81688|ES	1.37761	1.11184	1.70691	0.00339547
RNPS1|33255|AD	1.39236	1.11552	1.73791	0.00342824
C4orf22|69680|AT	1.54105	1.15197	2.06155	0.00358126
FKRP|50592|AD	1.41098	1.11705	1.78226	0.00386841
PARP3|65119|ES	0.69506	0.542524	0.890483	0.00400813
ATG4B|58397|AD	1.47966	1.13127	1.93533	0.00423058
TRIM16|39362|AP	1.51668	1.1398	2.01819	0.00426709
LTF|64452|AP	0.782896	0.661394	0.92672	0.00444947
ACRBP|19903|AT	1.42587	1.1166	1.8208	0.004454
CDIPT|35973|ES	1.45075	1.12252	1.87495	0.0044679
PRTG|30743|AT	0.574557	0.391963	0.842212	0.00451065
PRTG|30742|AT	1.73965	1.1866	2.55046	0.00456176
LTF|64453|AP	1.27682	1.07827	1.51194	0.00459989
C21orf49|60378|AT	0.707047	0.556137	0.898909	0.00465483
APBB2|69101|ES	0.715813	0.567289	0.903221	0.00483463
SP140L|57885|AP	0.706245	0.554163	0.900063	0.0049396
RAD52|19643|ES	1.34146	1.09274	1.64679	0.00499035
TPRG1|68091|AP	0.777801	0.652485	0.927185	0.00505672
TMEM177|55139|AD	0.698029	0.542551	0.898061	0.0051696
SLC39A3|46620|AT	1.38317	1.10102	1.73763	0.0053238
SP140L|57884|AP	1.40856	1.10455	1.79624	0.00575249
TOP3B|61270|ES	1.3987	1.10188	1.77547	0.00582967
TPRG1|68090|AP	1.28341	1.07469	1.53266	0.00586142
RPS21|60076|AD	1.40903	1.10326	1.79955	0.00600946
CENPN|37739|AT	1.39881	1.10073	1.77761	0.00605336
EP400NL|25241|AT	0.698428	0.5405	0.902502	0.00606352
CASP8|56813|AP	1.3773	1.09504	1.73232	0.00622056
SAC3D1|16732|RI	0.719968	0.5688	0.911311	0.00628917
SUV420H1|17294|AT	1.46283	1.11291	1.92276	0.00639305
SUV420H1|17293|AT	0.683616	0.520092	0.898554	0.00639452
VPS39|30131|ES	1.38304	1.09503	1.7468	0.00648954
ACOT9|88694|ES	1.43438	1.10478	1.8623	0.00676838
CENPN|37740|AT	0.71918	0.566431	0.91312	0.00680845
SERPINB5|45716|AT	0.742158	0.597504	0.921833	0.00702275
SLC35E2|222|AT	0.691208	0.528355	0.904255	0.00705651
SLC35E2|223|AT	1.44674	1.10588	1.89267	0.00705659
SERPINB5|45717|AT	1.34721	1.08457	1.67344	0.0070654
ARMCX6|89659|ES	0.693255	0.530786	0.905453	0.00716803
PACRGL|68883|ES	0.66113	0.488877	0.894075	0.0072096
HYKK|32100|ES	1.37255	1.08894	1.73001	0.00732929
ENDOV|44063|ES	0.760127	0.621965	0.928981	0.0073685
PKIB|77376|AP	1.3369	1.08072	1.65382	0.00746947
SDCCAG3|88162|ES	0.737335	0.589619	0.922059	0.00755465
STPG1|1106|ES	0.759319	0.620398	0.929347	0.00756931
ACRBP|19902|AT	0.714937	0.558797	0.914706	0.00760548
CCDC74B|55281|AA	1.34583	1.08094	1.67563	0.00790747
TET2|70189|RI	0.685596	0.518779	0.906054	0.00796642
HMGA1|75769|AP	0.768124	0.632055	0.933485	0.00800447
PAN3|25550|AP	1.40887	1.09329	1.81554	0.0080665
DNM1L|21045|ES	0.677087	0.507402	0.903518	0.00806709
TRIM16|39364|AP	0.677394	0.507276	0.904561	0.00829652
FAM86B1|82692|ES	0.746563	0.600901	0.927534	0.00830878
B4GALT2|2514|AP	1.37666	1.08555	1.74583	0.0083593
HMGA1|75770|AP	1.30019	1.06961	1.58049	0.00840061
RPS9|51825|ES	1.45033	1.09802	1.91568	0.00882961
GK|88736|ES	1.34049	1.07642	1.66934	0.0088477
TMEM213|81932|AT	0.725867	0.570675	0.923263	0.00904078
TMEM213|81931|AT	1.37766	1.08312	1.75231	0.00904078
BOC|66190|AP	1.52199	1.10995	2.08698	0.00911765
HMGA2|22881|AT	1.34932	1.07714	1.69029	0.00915003
TRIO|71583|AP	1.42112	1.08978	1.85319	0.00946559
RHOC|4235|AA	1.35661	1.07741	1.70816	0.00948226
COL4A6|89859|AT	1.36086	1.07806	1.71784	0.00953154
COL4A6|89858|AT	0.735964	0.582805	0.929372	0.0100173
B4GALT4|66288|ES	0.735567	0.582197	0.92934	0.0100472
FBXW7|70849|AP	1.39782	1.08304	1.80411	0.0100904
MBNL2|26142|ES	0.700318	0.53375	0.918866	0.0101532
SLC29A1|76367|ES	1.38311	1.07973	1.77171	0.0102528
ZNF160|51656|ES	0.75062	0.602168	0.935671	0.0107306
ECM2|86879|AA	1.37805	1.07712	1.76307	0.0107442
WNT2B|4199|AP	0.673963	0.497197	0.913574	0.0110103
C6orf141|76449|AT	1.37516	1.07545	1.7584	0.0110886
WNT2B|4198|AP	1.47774	1.09319	1.99757	0.0111069
ZNF208|48798|AT	1.38675	1.07729	1.78509	0.0111544
SH3YL1|52493|AP	0.741533	0.588099	0.934996	0.0114642
RIC3|14220|AT	0.69645	0.525865	0.92237	0.0116128
METTL21A|57184|AP	1.43244	1.08357	1.89363	0.0116168
PHF19|87402|AT	1.36351	1.07104	1.73584	0.0118306
PHF19|87401|AT	0.733401	0.576091	0.933668	0.0118307
KLHL24|67806|ES	0.699385	0.52907	0.924527	0.0120365
LCMT1|35670|ES	0.716727	0.552653	0.929512	0.0120369
PAN3|25551|AP	0.721625	0.55903	0.93151	0.0122578
UACA|31438|AP	1.34802	1.06689	1.70322	0.0123312
BTN3A1|75658|AA	0.733519	0.574903	0.935897	0.0126711
C19orf54|49971|AD	1.45303	1.0825	1.95038	0.0128537
UVRAG|17878|AP	1.32457	1.06144	1.65292	0.0128575
GRIA3|90012|AT	1.36908	1.06856	1.75411	0.0129768
ETFA|31939|ES	0.768789	0.62457	0.94631	0.0131168
TRIO|71582|AP	0.720067	0.555335	0.933663	0.0132179
RIC3|14221|AT	1.42555	1.07647	1.88782	0.0133535
CORIN|69181|AT	1.35319	1.06485	1.71961	0.0133642
CORIN|69182|AT	0.738998	0.58153	0.939104	0.0133668
SYK|86821|ES	0.749462	0.596253	0.942038	0.0134474
ZNF44|47793|ES	0.673521	0.492164	0.921705	0.0135362
ZNF138|79836|ES	0.719205	0.553387	0.934708	0.0137052
GIT2|24385|ES	0.74193	0.585164	0.940694	0.0137094
ZNF836|51414|AT	0.699282	0.525876	0.929868	0.0138925
ZNF836|51413|AT	1.43003	1.07542	1.90158	0.0138925
TNFRSF13B|39449|AT	0.699868	0.5264	0.930498	0.014063
NCALD|84755|AP	1.37343	1.06517	1.77089	0.0144118
CDK10|38125|ES	1.37848	1.06594	1.78266	0.0144155
FBXW7|70846|AP	0.735149	0.574444	0.940812	0.0144955
NAP1L1|23493|ES	0.752268	0.598144	0.946105	0.0149496
MAST4|72277|AP	1.33573	1.05784	1.68662	0.0149969
SH3D21|1766|AT	1.3818	1.06474	1.79326	0.0150296
SH3D21|1765|AT	0.723703	0.557648	0.939206	0.0150329
CLMN|29164|AP	1.41524	1.0693	1.87309	0.0151617
IP6K2|64756|AD	1.30422	1.05225	1.61652	0.0153083
RTN4|53592|ES	1.28012	1.04773	1.56405	0.015687
FAM86B1|82683|AD	1.30202	1.05099	1.613	0.0157321
CABYR|44864|AD	1.32939	1.05476	1.67554	0.0158878
TTC14|67730|RI	1.39233	1.06341	1.823	0.0160808
LGALS9|39858|ES	0.750363	0.593648	0.948449	0.0162717
TMEM91|50058|RI	1.40023	1.06323	1.84405	0.0165558
NUP160|15809|RI	0.654269	0.461936	0.926683	0.0169082
ARPC4|63191|AD	0.761225	0.608351	0.952514	0.0170646
ARMC8|66965|ES	0.754293	0.598134	0.951222	0.0171954
DST|76557|AT	1.36576	1.05588	1.76658	0.0175912
SPTBN1|53576|AP	1.28335	1.04407	1.57746	0.0178082
ASTN2|87369|AT	1.39461	1.05853	1.83741	0.0180659
ASTN2|87368|AT	0.717051	0.54425	0.944717	0.0180691
B3GALNT2|10355|ES	0.716416	0.543307	0.944681	0.0181164
IL15RA|10674|AP	1.38474	1.05704	1.81403	0.0181466
DST|76559|AT	0.734718	0.568404	0.949693	0.0185657
SPTBN1|53577|AP	0.781074	0.635817	0.959517	0.018592
TNFRSF13B|39450|AT	1.399	1.05632	1.85285	0.0191713
TCEB1|84206|ES	0.718875	0.545326	0.947655	0.0192145
MXI1|13079|AP	0.775471	0.626537	0.959808	0.0194409
B4GALT2|2515|AP	0.749609	0.588564	0.954719	0.0195189
ANKRD44|56670|AT	1.33201	1.04711	1.69442	0.0195497
PDE4B|3304|AP	0.681592	0.493911	0.940592	0.0196654
TBXAS1|81964|AP	1.36269	1.04998	1.76855	0.0199857
FOXP1|65594|AP	0.713154	0.53625	0.948416	0.0201221
DHX30|64544|ES	0.753927	0.593345	0.957969	0.0208146
TMUB2|41806|AA	0.736253	0.567736	0.95479	0.0209532
CLIC5|76410|AT	1.38743	1.05045	1.8325	0.0210715
BCL2L11|54965|ES	0.726536	0.55345	0.953753	0.0213907
ZNF264|52206|AT	0.710021	0.53005	0.9511	0.0216692
IL15RA|10675|AP	0.727885	0.554837	0.954903	0.0218408
ELMSAN1|28310|AP	0.727871	0.554461	0.955515	0.0221545
CLIC5|76411|AT	0.720969	0.544484	0.954659	0.0223779
AHI1|77899|ES	0.7621	0.603355	0.962613	0.0226255
HYKK|32098|AT	1.33327	1.04056	1.70831	0.0229447
KIAA1377|18435|AP	1.37996	1.04529	1.82178	0.0230534
LETMD1|21796|AD	1.33908	1.03969	1.72468	0.0237308
EGFLAM|71837|AP	0.777576	0.624918	0.967525	0.0240693
CTNND1|15979|ES	0.765013	0.60618	0.965463	0.0240718
NME4|32879|ES	1.31703	1.03609	1.67415	0.0244729
SLC2A11|61347|ES	1.33362	1.03708	1.71495	0.0248499
TBXAS1|81965|AP	0.741495	0.570994	0.962909	0.0248658
FOXP1|65598|AP	1.38419	1.04084	1.84081	0.0254086
MTFP1|61751|ES	1.37239	1.03912	1.81255	0.0257237
TET2|70190|AD	0.765819	0.605632	0.968374	0.0258561
ANKRD44|56671|AT	0.76553	0.604949	0.968737	0.026122
CLMN|29163|AP	0.730422	0.553747	0.963464	0.0261887
CNTNAP3B|86482|AT	1.35282	1.03591	1.76669	0.0264828
TOR2A|87657|AD	1.29968	1.03079	1.63871	0.026668
VIM|10928|AP	1.37099	1.03686	1.81279	0.0268332
ANKRD54|62163|AP	1.28508	1.02914	1.60467	0.026869
LRRCC1|84322|ES	0.763851	0.601233	0.970453	0.0274177
HYKK|32096|AT	0.757182	0.591183	0.969793	0.027603
RNF121|17462|ES	1.36255	1.03449	1.79464	0.0277163
FNDC3A|25872|AP	1.3467	1.03309	1.75552	0.0277639
ADAT2|77977|AP	1.28129	1.02731	1.59806	0.0278765
MOK|156457|ME	1.3569	1.03258	1.78307	0.0285233
CXorf40A|90298|AP	1.29977	1.0272	1.64468	0.0290034
CXorf40A|90295|AP	0.769365	0.608022	0.973522	0.0290035
STAG2|90029|AP	0.758242	0.590789	0.973157	0.0297296
ZNF44|47791|AT	0.770517	0.609055	0.974784	0.0297935
LGALS8|10382|ES	0.771481	0.61025	0.975309	0.0300847
DLGAP1|44520|AT	0.761273	0.594836	0.974281	0.0302375
ATP2C1|66769|ES	0.749632	0.57732	0.973374	0.0305813
FHAD1|749|AT	1.30382	1.02431	1.65962	0.0311589
ADAT2|77978|AP	0.783641	0.627777	0.978202	0.0311819
BIN1|55200|ES	1.31613	1.02493	1.69005	0.0313186
PHF19|87399|AP	0.765483	0.600091	0.976458	0.0314145
CSGALNACT1|82880|ES	0.696314	0.500733	0.968287	0.0314347
STAG3|80920|ES	0.74499	0.569522	0.97452	0.0316882
GABPA|60277|AP	0.72549	0.54133	0.9723	0.0317147
PARPBP|24031|ES	0.75639	0.586266	0.97588	0.0317311
GABPA|60278|AP	1.37709	1.02834	1.84413	0.0317534
IL1RL1|54791|AT	1.34412	1.02584	1.76116	0.0319535
FMNL1|41953|AP	1.31195	1.02358	1.68157	0.0320361
ARID1A|1293|AP	1.2299	1.01788	1.48609	0.0320701
LSP1|13867|AP	1.30101	1.02272	1.65503	0.0321222
ST6GAL2|54866|AT	0.792897	0.64112	0.980606	0.0323051
ST6GAL2|54867|AT	1.2612	1.01977	1.55977	0.0323068
MAP4K1|49669|ES	1.30374	1.02257	1.66222	0.0323539
USPL1|25573|ES	1.30521	1.02252	1.66605	0.0324502
FMNL1|41952|AP	0.760838	0.591751	0.978241	0.0330465
FHAD1|747|AT	0.770722	0.606106	0.980048	0.0336396
CDC20B|72026|ES	1.39039	1.02576	1.88464	0.0336791
FNDC3A|25870|AP	0.726546	0.540799	0.97609	0.0339547
LRRIQ3|3443|AT	0.671147	0.464111	0.970539	0.0341024
B9D1|39714|RI	1.31861	1.02064	1.70357	0.0343202
SULF2|59730|AD	0.756636	0.58421	0.979952	0.0345627
PVRL3|66044|AT	1.30662	1.01957	1.67449	0.0345906
PVRL3|66045|AT	0.765334	0.5972	0.980805	0.0345921
ECHDC2|3033|ES	1.24815	1.01589	1.53351	0.0348534
TMEM145|50151|AT	0.757173	0.584612	0.98067	0.0350417
TMEM145|50152|AT	1.32063	1.01956	1.71061	0.0351462
DLGAP1|44519|AT	1.30202	1.01848	1.66449	0.0351973
DIAPH2|89595|AT	0.769733	0.603191	0.982258	0.0353899
DIAPH2|89594|AT	1.29915	1.01806	1.65784	0.0353913
CDK10|38121|ES	1.31645	1.01884	1.70099	0.0354889
PDE4D|72144|AP	1.26788	1.01566	1.58274	0.0359673
ACP5|47745|AP	1.27024	1.01558	1.58875	0.0361392
VPS28|85606|RI	0.765758	0.596499	0.983044	0.0362463
IL1RL1|54793|AT	0.746082	0.566884	0.981926	0.036608
LYST|10361|AP	0.767557	0.598765	0.983933	0.036816
LYST|10360|AP	1.30264	1.01613	1.66994	0.0369559
SPTAN1|87772|ES	1.27618	1.01446	1.60542	0.0372935
LRRIQ3|3442|AT	1.47386	1.02271	2.12403	0.0374863
RNF212|68448|AT	0.759495	0.58593	0.984473	0.0376931
NAP1L1|23478|RI	0.792723	0.636737	0.986921	0.0377345
NBPF11|7345|ES	0.781936	0.619846	0.986412	0.0379504
ZNF138|79839|ES	0.790914	0.633546	0.987371	0.0382426
C11orf73|18187|ES	0.773014	0.605398	0.987037	0.0389616
PQLC3|52673|ES	0.743658	0.561192	0.985452	0.0392084
CLEC2D|20242|RI	1.27891	1.01196	1.61626	0.0394429
TMEM107|39127|ES	1.29306	1.01238	1.65156	0.0395376
HIRA|61047|AP	1.31088	1.01223	1.69762	0.040155
ZNF264|52207|AT	1.32732	1.01262	1.73984	0.0402908
KIAA1377|18434|AP	0.745645	0.563249	0.987106	0.0403024
YWHAE|38300|ES	0.751814	0.572364	0.987527	0.0403477
ZNF695|10501|AT	1.35381	1.0134	1.80857	0.0403628
ZNF695|10502|AT	0.738658	0.552925	0.986781	0.0403628
TBC1D15|23415|ES	1.2508	1.00976	1.54939	0.0404706
NABP1|56615|ES	1.32878	1.01227	1.74425	0.0405749
CNTNAP3B|86484|AT	0.767187	0.595217	0.988842	0.0406959
RRM2B|84774|ES	0.750145	0.569587	0.987941	0.0407248
ARHGEF39|86269|AP	0.780969	0.616192	0.989811	0.0408879
ARHGEF39|86268|AP	1.28046	1.01029	1.62287	0.0408924
COX4I1|156376|ES	1.26993	1.00983	1.59703	0.0409949
EGFLAM|71836|AP	1.25289	1.00912	1.55554	0.0411291
LYPLA2|1073|RI	1.28885	1.01003	1.64464	0.0413291
SPTBN4|49912|AT	1.34284	1.01144	1.78281	0.0414844
SMARCA2|85724|AP	1.32748	1.01048	1.74391	0.0418625
PHF19|87400|AP	1.28438	1.00855	1.63563	0.0424557
BCAR3|3793|AP	0.753681	0.573434	0.990584	0.04258
RABEP2|35888|AP	1.3153	1.00912	1.7144	0.0426539
RABEP2|35889|AP	0.760283	0.583298	0.990969	0.0426557
TNC|87343|ES	1.26099	1.00711	1.57888	0.0432057
PACRGL|68881|ES	1.38198	1.00991	1.89113	0.0432191
ACP5|47747|AP	0.792896	0.633062	0.993085	0.0433442
ANKRD54|62161|AP	0.793308	0.633683	0.993143	0.043384
RUNDC3A|41835|AT	1.25821	1.00678	1.57243	0.0434533
AHI1|77881|AP	1.32187	1.00715	1.73493	0.0442916
ODF3B|62858|AA	1.27951	1.00573	1.62783	0.0448049
CORO1B|387271|ES	1.30129	1.00486	1.68517	0.045857
HSD11B1L|46911|ES	1.26652	1.00435	1.59714	0.0458655
PARP3|65116|ES	0.781188	0.612959	0.995587	0.045966
P2RY6|17682|AP	1.27762	1.00387	1.62603	0.0464406
PCDH7|68993|AT	0.735635	0.543492	0.995705	0.0468304
SSBP4|48426|AP	1.29183	1.00344	1.66312	0.0469691
SSBP4|48427|AP	0.774101	0.60129	0.996578	0.0469711
PCDH7|68994|AT	1.35871	1.0039	1.8389	0.0471235
PSMD13|13632|AA	0.788689	0.623892	0.997016	0.0471493
LCLAT1|53117|ES	0.780164	0.610289	0.997325	0.0475526
VIM|10927|AP	0.75071	0.565163	0.997172	0.0477583
ITGAE|38490|ES	0.760563	0.57975	0.997767	0.0481433
TMEM164|89871|AP	0.776627	0.604328	0.99805	0.0482439
DLC1|82762|AP	0.792389	0.628892	0.998392	0.0484254
PLEKHM3|57206|AT	0.687484	0.473828	0.997479	0.0484664
MEIS1|53813|AA	1.2497	1.00146	1.55946	0.0485075
NUDT6|70523|AP	1.23796	1.0013	1.53055	0.0486087
TATDN1|138625|ES	1.2723	1.00141	1.61647	0.0486624
MYO19|40489|ES	0.76205	0.581388	0.998853	0.0490358
TBC1D31|85034|ES	1.34084	1.00112	1.79585	0.049127
SLC30A5|72303|AA	0.763051	0.582646	0.999314	0.0494203
FAH|32177|AP	1.25025	1.00037	1.56255	0.0496208
FAH|32178|AP	0.79984	0.639982	0.99963	0.0496208
RUNDC3A|41834|AT	0.797013	0.635304	0.999882	0.049881
HIRA|61048|AP	0.773146	0.597662	1.00015	0.0501369
FIGNL1|79688|RI	1.28192	0.999847	1.64357	0.0501412
ESR1|78163|AP	0.799776	0.639507	1.00021	0.0502173
PHLDB2|66058|AP	1.28557	0.999516	1.6535	0.0504423
KRBOX4|88892|ES	0.770791	0.593774	1.00058	0.0505111
ABCC5|67827|RI	1.31654	0.999296	1.73449	0.0505877
PGRMC2|70573|AP	0.784948	0.61534	1.00131	0.0512407
FRG1B|58883|ES	0.769615	0.591466	1.00142	0.0512496
MYO1G|79577|AT	0.795302	0.631538	1.00153	0.0515402
TPM2|98133|ES	1.27735	0.998164	1.63461	0.051732
MAST4|72276|AP	0.779297	0.605973	1.0022	0.0520329
PDE4B|3306|AP	1.31671	0.997516	1.73805	0.0520878
DNMBP|12782|AP	0.789448	0.62157	1.00267	0.0526091
TPM1|115012|ES	0.780446	0.60727	1.00301	0.0528057
NUDT6|70521|AP	0.809665	0.653812	1.00267	0.0529279
MYO1G|79578|AT	1.25574	0.996436	1.58253	0.0536425
ZNF138|79838|ES	0.796808	0.632373	1.004	0.0540917
ZNF138|79837|ES	0.788796	0.619603	1.00419	0.0541037
NPIPB4|35512|RI	0.794353	0.628379	1.00417	0.0542045
DNMBP|12781|AP	1.26483	0.995761	1.60661	0.05421
EHBP1|53718|ES	1.28515	0.995471	1.65913	0.0542127
TMEM79|8217|AP	0.793158	0.626236	1.00457	0.0545923
PLEKHM3|57205|AT	1.44073	0.992118	2.09218	0.0550614
TMEM165|69325|ES	1.32365	0.993911	1.76279	0.0550884
ITGB4|43489|ES	1.24409	0.995007	1.55553	0.0553588
SYNJ2|78249|AD	0.764322	0.58051	1.00633	0.0554963
ALDOA|36050|RI	0.802287	0.640284	1.00528	0.0555917
NSMF|88321|ES	1.25998	0.994411	1.59648	0.0556768
TMEM79|8218|AP	1.25977	0.994274	1.59616	0.0558236
ADCY1|79596|AT	0.787544	0.616533	1.00599	0.0558554
ADCY1|79595|AT	1.26976	0.994041	1.62196	0.0558622
RHOT1|40180|ES	1.27373	0.993797	1.6325	0.0560279
NPIPB5|35569|RI	0.797473	0.632039	1.00621	0.0564193
RPS15|46486|ES	1.30479	0.992595	1.71517	0.0565603
TDP1|28815|ES	0.807087	0.647389	1.00618	0.0567545
ITGA7|22209|AP	1.34844	0.990691	1.83538	0.0573669
TOPORS|86066|ES	1.30458	0.991157	1.71712	0.0578797
THAP4|58391|AP	1.24339	0.99263	1.5575	0.0580138
THAP4|58392|AP	0.804253	0.642055	1.00743	0.0580168
NCALD|84754|AP	0.775314	0.595914	1.00872	0.0580546
FAM186B|21592|AT	0.791652	0.621649	1.00815	0.0582001
PSMG4|75184|AA	1.42041	0.987391	2.04333	0.0585484
PCDHA9|73785|AT	1.26391	0.991033	1.61193	0.0591099
PCDHA9|73784|AT	0.791199	0.620378	1.00906	0.0591184
UNC50|54643|RI	1.27841	0.99043	1.65012	0.0592785
FAM110A|58470|ES	0.787649	0.614608	1.00941	0.0592996
TNC|87352|ES	1.23757	0.991462	1.54477	0.0595421
KIAA0825|72791|AT	0.759296	0.57009	1.0113	0.0596807
PRPF8|38361|RI	0.640548	0.402724	1.01881	0.0599389
SPOP|114798|ME	0.791268	0.619838	1.01011	0.0602141
DIS3L|31260|AP	1.26651	0.989836	1.62053	0.0602816
FAM86B2|82741|ES	1.26675	0.98979	1.62122	0.0603212
SPAG6|10981|ES	1.30713	0.988366	1.72869	0.0603932
CHST5|37618|RI	0.799326	0.632661	1.0099	0.0604603
STRA6|31688|AD	1.23688	0.990674	1.54428	0.0604873
CSAD|21944|AP	1.27267	0.988962	1.63777	0.0609701
CHD6|59426|RI	0.753297	0.560035	1.01325	0.0610782
DENND2A|82008|AT	1.27085	0.986178	1.63769	0.0639691
DENND2A|82009|AT	0.786882	0.610621	1.01402	0.063976
TUBD1|42811|ES	0.796964	0.626728	1.01344	0.0641604
ASH1L|8088|ES	0.78646	0.609839	1.01423	0.0641611
DDIT3|22625|RI	0.792328	0.619091	1.01404	0.0644291
TMEM164|89872|AP	1.25891	0.98559	1.60802	0.065222
CCNL2|160|ES	1.25173	0.98594	1.58918	0.065228
FAM86B1|82682|RI	1.26945	0.985042	1.63597	0.0652548
PLD1|67636|ES	1.26199	0.984899	1.61704	0.0658178
PFKFB2|9612|AP	0.789768	0.613971	1.0159	0.0661872
ATXN2L|35839|AA	1.27692	0.983325	1.65817	0.0666816
MSANTD1|68631|AT	1.2673	0.983647	1.63274	0.0668892
KIAA0513|37876|AP	0.801767	0.632987	1.01555	0.0669514
TBC1D3F|40558|AA	1.26181	0.983636	1.61866	0.0672327
FAM203B|85550|RI	0.820728	0.664019	1.01442	0.0676198
TACC1|83437|AP	1.25548	0.983626	1.60247	0.0676449
TMEM185A|90323|ES	0.788681	0.61135	1.01745	0.0677252
HAX1|7818|ES	0.788757	0.611212	1.01788	0.0681845
CKLF-CMTM1|36738|AT	0.794534	0.620311	1.01769	0.0685891
NEK3|25992|AA	0.806525	0.639649	1.01694	0.0690683
CCL28|71945|AP	1.2222	0.984086	1.51793	0.0695445
INPP5B|1852|AD	0.79243	0.616359	1.0188	0.0695699
TMEM151B|97223|AT	1.29082	0.979675	1.70078	0.0696708
IL18BP|17496|RI	1.25738	0.981686	1.61049	0.0697399
RHBDL2|1860|AP	1.21558	0.984176	1.50139	0.0699981
TMEM151B|97224|AT	0.772822	0.584783	1.02132	0.0700433
JMJD1C|11889|AP	0.769709	0.579742	1.02192	0.0702966
JMJD1C|11888|AP	1.29919	0.978546	1.72491	0.0702966
SCO2|62846|AP	1.27905	0.979755	1.66976	0.0703606
ABCC3|42464|RI	0.794068	0.61857	1.01936	0.0703739
PHACTR2|77987|ES	0.75755	0.560635	1.02363	0.0706225
MAGI3|4273|ES	0.778105	0.592535	1.02179	0.0710944
ZNF131|71918|AP	0.809741	0.643796	1.01846	0.0712894
ZNF605|25320|ES	1.25613	0.980292	1.60957	0.0714484
ZNF589|64578|ES	0.815512	0.653308	1.01799	0.0714827
ZNF185|90407|ES	0.801898	0.630487	1.01991	0.071972
FRMD4B|65582|AP	1.30406	0.976385	1.7417	0.0721604
AZI2|63794|AT	1.27614	0.978092	1.66501	0.0723767
AZI2|63793|AT	0.783624	0.600606	1.02241	0.0723916
CCL28|71944|AP	0.817847	0.656574	1.01873	0.072757
DENND3|85325|AP	0.805073	0.635272	1.02026	0.0728101
SDCCAG3|88163|ES	0.803507	0.63263	1.02054	0.0729228
CD44|15276|ES	1.40442	0.968394	2.03676	0.0733524
ABHD17A|46553|AP	1.27037	0.977589	1.65083	0.0733913
ABHD17A|46554|AP	0.787175	0.605756	1.02293	0.0733933
BLOC1S6|30437|ES	0.80758	0.639019	1.0206	0.0735802
FBXL19|36201|AP	0.785863	0.603331	1.02362	0.0739605
ZNF737|48722|ES	0.814146	0.649696	1.02022	0.0740869
RPL39L|68071|AP	0.814897	0.65088	1.02024	0.0742329
RPL39L|68070|AP	1.22715	0.980157	1.53638	0.0742342
MYB|77817|ES	1.21338	0.981213	1.50047	0.0742727
MFSD12|46699|ES	1.26558	0.97679	1.63974	0.0747064
CA6|548|AT	1.3091	0.973141	1.76103	0.0750713
SNRNP70|50886|ES	1.27894	0.975269	1.67716	0.0752567
CIRBP|46426|RI	1.26648	0.975945	1.6435	0.0755966
ZNF793|49537|RI	0.805428	0.63399	1.02323	0.0764036
LSP1|13865|AP	0.812871	0.646304	1.02237	0.0765789
NFATC4|26991|RI	1.24681	0.976528	1.59189	0.0768208
RHBDL2|1859|AP	0.826006	0.668332	1.02088	0.076935
ENDOV|44053|AT	0.801048	0.626436	1.02433	0.0770069
PACRGL|68882|ES	1.27468	0.973276	1.66943	0.0778706
GIT2|24375|AA	0.800759	0.625361	1.02535	0.0781553
NABP1|56614|ES	1.25539	0.974633	1.61701	0.0782349
CPNE5|75991|AP	1.28186	0.972008	1.69048	0.0786011
FDPS|8059|ES	1.22564	0.976977	1.5376	0.0786386
DGKA|22295|AP	1.23605	0.976001	1.5654	0.0786783
DLC1|82764|AP	1.22709	0.976598	1.54184	0.0789702
ZBTB4|38962|AP	1.22879	0.976372	1.54647	0.0790624
PSME1|26851|RI	1.24506	0.974826	1.5902	0.0791345
ECSIT|47717|AD	1.24754	0.974441	1.59718	0.0793333
CC2D2A|68809|ES	1.24896	0.974291	1.60107	0.0793582
NPIPB5|94074|RI	0.813891	0.646598	1.02447	0.0794188
TTC23L|71732|RI	0.802524	0.62753	1.02632	0.0796049
KIAA0513|37875|AP	1.23556	0.975104	1.56558	0.079906
APH1A|7448|ES	1.25628	0.972985	1.62205	0.0801333
SYNE2|27834|AP	0.791894	0.609768	1.02842	0.0801481
NAPA|50658|ES	0.780589	0.591123	1.03078	0.0807699
PTCHD4|76445|AT	1.27365	0.970372	1.67171	0.0812958
PDE4D|72135|AP	0.801717	0.625249	1.02799	0.0814514
CA6|549|AT	0.77303	0.578089	1.03371	0.0825015
PTCHD4|76446|AT	0.785567	0.598204	1.03161	0.0825482
RWDD3|3828|ES	1.20849	0.975696	1.49682	0.0828126
PDE5A|70465|AP	0.812588	0.642689	1.0274	0.0829019
NFKB1|70110|AP	1.2775	0.968518	1.68505	0.0829999
RNF212|68450|AT	1.24609	0.971634	1.59807	0.083049
SLC37A3|81988|ES	0.828654	0.669599	1.02549	0.0839012
DDAH1|3656|AP	0.811651	0.640566	1.02843	0.084015
TMEM107|39129|ES	1.25454	0.969303	1.62372	0.0848764
DENND3|85326|AP	1.23143	0.971756	1.56049	0.0849156
SYNGR1|62298|AT	0.80902	0.635683	1.02962	0.0849489
ARTN|2483|AP	1.23495	0.971263	1.57022	0.0850641
VPS9D1|38131|AP	1.22451	0.972294	1.54215	0.0852148
VPS9D1|38130|AP	0.816662	0.648451	1.02851	0.0852322
ARHGAP5|27127|AP	1.2445	0.969983	1.59671	0.0853822
IP6K2|64751|AA	0.83135	0.673272	1.02654	0.0860687
SMARCA2|85723|AP	0.787965	0.600129	1.03459	0.086309
MTERFD3|24186|RI	1.29372	0.963902	1.7364	0.0863261
ASPHD1|35983|AT	1.25396	0.968037	1.62432	0.0865405
UACA|31439|AP	0.820396	0.654185	1.02884	0.0865573
ASPHD1|35984|AT	0.797523	0.615659	1.03311	0.0866572
POMZP3|80187|ES	0.800332	0.620253	1.03269	0.0867866
DGKZ|15540|AP	0.806653	0.630539	1.03196	0.0873294
FBXO18|10669|AP	0.805276	0.628219	1.03223	0.0873527
ZNF567|49414|AP	1.25887	0.966576	1.63956	0.0876763
MBNL2|26140|ES	1.22503	0.970239	1.54674	0.0880052
PPP1R32|16240|AP	1.21626	0.970978	1.5235	0.0884413
CCDC84|19052|AD	0.821311	0.654743	1.03026	0.0887141
FBXL19|36199|AP	1.24482	0.967351	1.60188	0.0887576
ROM1|16366|AP	1.22699	0.969222	1.55331	0.0891034
EMP3|50726|ES	1.22812	0.968979	1.55656	0.0892528
PNKP|51102|AP	0.819467	0.651236	1.03116	0.0894591
RAB3IP|23343|AP	1.24374	0.966928	1.5998	0.0894819
CGREF1|52930|AP	0.794779	0.609628	1.03616	0.0896132
ROM1|16367|AP	0.815593	0.644455	1.03218	0.0898115
TBC1D3F|40556|RI	1.21958	0.969281	1.53453	0.0903122
LRRC29|36981|AP	1.21588	0.969596	1.52473	0.0905294
PNKP|51101|AP	1.21039	0.969879	1.51055	0.0911484
C7orf49|81875|AD	0.779587	0.583983	1.04071	0.0911692
ZCCHC17|1464|ES	0.820226	0.651251	1.03304	0.0922293
TSEN2|63435|AD	1.23792	0.965442	1.5873	0.0924348
CLDN11|67617|AT	1.23748	0.965279	1.58645	0.0927334
CLDN11|67616|AT	0.808091	0.630337	1.03597	0.0927334
ATP5G3|56093|RI	1.24605	0.964148	1.61037	0.0927694
AKAP11|25751|ES	1.25666	0.962476	1.64076	0.0931719
NXPE2|18846|AT	1.2366	0.96491	1.58478	0.0933943
WBP2NL|62480|AT	1.24235	0.963871	1.60128	0.0937788
SH3YL1|52502|ES	1.19303	0.97034	1.46682	0.0940657
ACTG1|44121|RI	0.801929	0.619272	1.03846	0.0941735
RBM6|64948|ES	1.24105	0.963721	1.59818	0.0942125
DENND1B|9307|ES	0.797032	0.610443	1.04065	0.0954895
STARD10|17643|AP	1.2133	0.966443	1.52321	0.0957394
CAPN10|58280|ES	1.21381	0.966294	1.52473	0.095855
SETD5|63098|ES	0.818687	0.646909	1.03608	0.0959178
ZNF384|19927|AD	0.782642	0.586408	1.04454	0.0961004
ZNF786|82165|ES	0.810233	0.632292	1.03825	0.0962585
HMGA1|75775|ES	1.23802	0.962535	1.59235	0.0963887
TNIP1|74126|AP	0.812923	0.636491	1.03826	0.0970777
ARHGAP5|27128|AP	0.806226	0.625035	1.03994	0.0972353
HHAT|9689|AP	0.82263	0.653044	1.03626	0.0973951
SEMA4G|12845|RI	0.811581	0.633839	1.03917	0.0978554
UBE2E2|63709|AP	1.21974	0.963919	1.54347	0.0981317
ZFP2|74883|ME	1.22804	0.962647	1.56661	0.098222
FLNB|65420|ES	0.815857	0.640949	1.0385	0.0983028
FAM111A|16028|ES	0.807993	0.627495	1.04041	0.0983605
SYNE2|27832|AP	1.23568	0.960985	1.58891	0.0989984
SNUPN|31883|ES	0.80138	0.615977	1.04259	0.0990824
CASK|88865|ES	1.21117	0.964443	1.52103	0.0992586
MTO1|76749|ES	0.84263	0.687331	1.03302	0.0994727
SLC5A6|52948|AP	1.23786	0.960292	1.59567	0.0995175
ZNF786|82164|ES	0.809097	0.628802	1.04109	0.0995754
FRMD4B|65583|AP	0.778664	0.578126	1.04876	0.099642
CKLF|36730|ES	1.2436	0.959067	1.61255	0.100037
ZNF208|48799|AT	0.805089	0.621742	1.0425	0.100118
DCAF5|28119|AP	1.20711	0.964308	1.51105	0.10043
TNFRSF12A|33347|ES	1.23847	0.959376	1.59876	0.100665
PUM1|1450|ES	1.24064	0.959001	1.60499	0.100733
LRRC27|13493|AT	1.24252	0.958464	1.61077	0.101082
CCDC24|2520|AP	1.1922	0.966225	1.47102	0.101103
NR1H3|15695|AP	0.809272	0.628306	1.04236	0.101276
RPL28|52100|RI	1.25292	0.956328	1.6415	0.101845
POSTN|25672|ES	1.26499	0.954388	1.67667	0.102007
SUGP2|48549|ES	0.813617	0.635396	1.04183	0.102021
PHLPP2|37469|AP	1.19872	0.964485	1.48985	0.102262
TNIP1|74127|AP	1.22544	0.959929	1.56439	0.102737
SYBU|84909|AP	0.815313	0.637839	1.04217	0.103058
FAH|32181|AD	1.23116	0.958714	1.58103	0.103191
BOD1|74586|ES	1.24313	0.956255	1.61607	0.103992
RPS6KA3|88669|AP	1.23173	0.957828	1.58395	0.104336
ATP5J|60263|ES	0.800538	0.611953	1.04724	0.104549
STARD10|17644|AP	0.827771	0.658786	1.0401	0.104705
TTC13|10258|ME	1.2269	0.958341	1.57071	0.104724
NXPE2|18845|AT	0.814136	0.635015	1.04378	0.104811
ZNF707|85489|ES	0.78433	0.584606	1.05229	0.105216
CTNNBIP1|578|AP	1.19442	0.963389	1.48086	0.105256
FAM173A|32964|AA	1.21111	0.960586	1.52698	0.105256
FAM227B|30549|AD	1.20703	0.96109	1.51591	0.105539
ARHGEF26|67329|AP	0.811533	0.630147	1.04513	0.105671
CSNK1D|44311|ES	0.812719	0.632171	1.04483	0.105702
ZNF83|51484|RI	0.833934	0.669178	1.03926	0.105859
PSMA4|32110|ES	0.817388	0.640075	1.04382	0.10605
RNF146|77455|AD	0.814947	0.635742	1.04467	0.106293
LZTS2|12861|AP	0.831786	0.665132	1.0402	0.106419
LZTS2|12860|AP	1.20223	0.961356	1.50346	0.106419
CLIP1|24945|AP	1.23385	0.955837	1.59272	0.106698
IL11RA|86209|AP	1.1861	0.963405	1.46028	0.107707
UBE2E2|63710|AP	0.823975	0.650736	1.04333	0.107897
RASGRP3|53186|AP	1.2629	0.950069	1.67875	0.107997
RND3|55564|RI	1.19798	0.960973	1.49345	0.108268
JMJD7|30118|RI	1.23259	0.954857	1.59112	0.108416
BOLA1|7408|ES	1.23256	0.954856	1.59102	0.108427
DIAPH1|73806|ES	1.24821	0.952122	1.63639	0.108529
LETMD1|21747|ES	1.23073	0.955074	1.58595	0.108566
CSNK1G3|73145|ES	1.20983	0.95864	1.52683	0.108667
GRIA3|90014|AT	0.833042	0.666234	1.04161	0.10908
ATP6AP2|88832|ES	1.24538	0.952183	1.62887	0.109108
PCDHA2|73769|AT	1.22843	0.955071	1.58004	0.109152
GAPVD1|87572|ES	0.805561	0.618183	1.04974	0.109458
SSH2|40060|AT	1.20483	0.958948	1.51376	0.109593
ZNF302|48994|AD	1.21976	0.956186	1.55599	0.109758
CPNE1|59190|ES	1.24094	0.952185	1.61727	0.110176
TACC1|83434|AP	0.824369	0.650416	1.04485	0.110225
ARID1A|1295|AP	0.85458	0.704654	1.03641	0.110346
CGREF1|52931|AP	1.23267	0.953322	1.59388	0.110625
MYLK|66476|AP	0.806703	0.619554	1.05038	0.110722
ZNF106|30162|AP	0.851934	0.699552	1.03751	0.110994
ZNF567|49415|AP	0.796653	0.602247	1.05381	0.111221
SRC|59349|AP	0.829256	0.658268	1.04466	0.112031
KDM2B|24874|AP	1.24414	0.95022	1.62897	0.112145
F8|90666|AP	1.19558	0.959102	1.49036	0.112151
ZP3|80168|AP	1.20154	0.957882	1.50718	0.112324
FLAD1|91158|ES	1.24814	0.949081	1.64143	0.112736
SMCO4|18300|AP	1.22349	0.953524	1.56989	0.112784
C14orf23|27051|AT	0.786145	0.583907	1.05843	0.112802
RPL31|54735|RI	1.2311	0.952021	1.59199	0.112944
PCDHA2|73770|AT	0.817954	0.637855	1.0489	0.113266
GNPDA1|73862|RI	1.21257	0.955227	1.53924	0.113283
IRAK4|21254|ES	1.21312	0.955102	1.54084	0.113318
TMUB2|41809|ES	0.816488	0.635257	1.04942	0.113365
SYBU|84902|AP	1.20959	0.955723	1.5309	0.113382
NOTCH2NL|4438|AT	1.2315	0.951499	1.59389	0.113603
NOTCH2NL|4437|AT	0.81202	0.627395	1.05098	0.113606
MACF1|1874|AP	1.21049	0.955355	1.53377	0.1137
SSH2|40062|AT	0.830759	0.660183	1.04541	0.113821
BCKDHA|50062|AP	0.83031	0.659214	1.04581	0.114224
WDR33|55246|RI	0.819224	0.639617	1.04926	0.114308
BMP2K|69645|AT	1.23267	0.95031	1.59892	0.11503
BMP2K|69644|AT	0.811251	0.625425	1.05229	0.115034
MTERFD3|24188|RI	1.20742	0.955095	1.5264	0.115062
MDM1|22925|AD	0.824824	0.649134	1.04806	0.115063
BCKDHA|50063|AP	1.20375	0.955716	1.51616	0.115206
ZNF606|52383|AD	0.827169	0.653143	1.04756	0.115392
COX7C|72714|RI	1.21687	0.952972	1.55384	0.115548
ZNF398|82169|AP	0.822894	0.645483	1.04907	0.115643
CRYGS|68047|AP	1.20933	0.954262	1.53258	0.115811
XRRA1|17792|ES	0.805035	0.614341	1.05492	0.115874
NBPF11|7342|ES	0.820356	0.640907	1.05005	0.115901
CRYGS|68046|AP	0.827024	0.652613	1.04805	0.116035
TRIM29|19150|AP	0.84823	0.690818	1.04151	0.116036
NSRP1|40086|ES	0.819267	0.638832	1.05066	0.116278
ZNF76|75901|AA	1.20551	0.954507	1.52251	0.116629
KCNAB2|361|AP	1.24145	0.947447	1.62668	0.116773
TMEM205|47673|RI	1.22903	0.949561	1.59075	0.117171
TNRC6B|62339|ES	0.792098	0.591765	1.06025	0.117188
SYNGR1|62299|AT	1.20873	0.953527	1.53223	0.117189
SSUH2|63061|AP	0.819408	0.638557	1.05148	0.117481
PKP2|21062|ES	0.813408	0.62801	1.05354	0.117631
MRPL55|10075|RI	1.2381	0.947485	1.61785	0.117642
TRAF3IP3|9680|AP	0.820459	0.640243	1.0514	0.117854
LRRC49|31447|AP	1.2868	0.937714	1.76583	0.118365
SPG20|25638|AP	1.22142	0.9502	1.57007	0.118468
CLEC3A|37670|AT	1.2191	0.95061	1.56342	0.11855
NPIPB4|34531|AP	0.778312	0.568123	1.06626	0.118646
CD46|9663|ES	0.83614	0.667736	1.04702	0.11886
IP6K2|64753|RI	1.21322	0.951557	1.54685	0.118912
RAB40A|89734|AP	1.21131	0.951824	1.54153	0.119105
TIA1|53874|ES	1.21043	0.951937	1.53913	0.119208
PHLPP2|37473|AP	0.816329	0.63224	1.05402	0.119597
MRPL48|17729|ES	0.838654	0.671916	1.04677	0.119751
CLEC3A|37671|AT	0.820821	0.640037	1.05267	0.119808
CD97|47967|ES	0.81518	0.629968	1.05485	0.120203
C14orf23|27050|AT	1.25728	0.941873	1.67832	0.120279
KIAA0825|72792|AT	1.24508	0.94425	1.64176	0.120319
KLK10|51263|AP	0.795718	0.596393	1.06166	0.120363
SLC22A18|13935|AP	1.21935	0.949369	1.56612	0.120405
IL32|33440|ES	0.826451	0.649647	1.05137	0.120646
ST5|14266|AP	1.23002	0.946984	1.59765	0.120735
PLD3|49888|ES	0.832355	0.660085	1.04958	0.120917
DECR2|32888|ES	1.18856	0.955434	1.47857	0.120971
RTBDN|47875|AA	1.22755	0.947006	1.59121	0.121461
SLC25A29|29249|AP	1.26883	0.938662	1.71513	0.121544
SLC25A29|29250|AP	0.788131	0.583048	1.06535	0.121549
THNSL2|54472|ES	0.833014	0.660988	1.04981	0.1216
GNB2L1|75066|AD	1.2072	0.950884	1.5326	0.122015
C7orf49|81873|AD	0.759492	0.535816	1.07654	0.1222
LETMD1|21775|ES	0.826612	0.64902	1.0528	0.122824
PGAP2|14024|ES	1.22093	0.947332	1.57355	0.123073
HEXIM2|41950|AP	0.820995	0.63863	1.05543	0.123807
NALCN|26202|AT	0.832154	0.658388	1.05178	0.124169
STX1A|80023|AD	1.20851	0.949293	1.53852	0.124169
USP8|30597|ES	0.813135	0.624388	1.05894	0.124781
ARHGEF26|67328|AP	1.21645	0.946898	1.56272	0.125266
SMCO4|18299|AP	0.823086	0.641381	1.05627	0.126062
IL18BP|17481|RI	1.21885	0.945781	1.57076	0.126209
PIK3R1|72291|AP	0.822503	0.639726	1.0575	0.127527
TANK|55730|AP	1.21453	0.945754	1.55968	0.127774
TANK|55731|AP	0.823366	0.641156	1.05736	0.127775
LRRC29|36979|AP	0.842878	0.676352	1.05041	0.127991
LRRC8A|87788|AP	1.19892	0.948981	1.51468	0.128273
SRSF6|59434|ES	1.20425	0.947717	1.53023	0.128354
EXO5|2003|RI	1.23342	0.941054	1.61662	0.128554
RPL13|392312|AD	1.16981	0.955571	1.43209	0.128601
ZNF266|47344|RI	0.815667	0.626985	1.06113	0.129034
UBE3A|93616|ES	1.20461	0.947041	1.53223	0.129355
FAM135A|76637|AA	0.832338	0.65654	1.05521	0.129513
SEPT6|89976|AA	0.83619	0.663457	1.05389	0.129685
TMEM107|39108|RI	1.21123	0.945238	1.55208	0.129823
RAB40A|89735|AP	0.829923	0.651978	1.05643	0.130005
INPP4A|54629|AD	0.853512	0.695271	1.04777	0.130034
HEXIM2|41949|AP	1.21428	0.94441	1.56126	0.130035
SRC|59347|AP	1.19707	0.948264	1.51116	0.130252
KLK10|51264|AP	1.2427	0.93782	1.64669	0.130291
FADS2|16291|AP	0.842214	0.674132	1.0522	0.130551
NXPE3|65979|AP	1.20028	0.94712	1.5211	0.130931
KCNN3|7841|AP	0.814071	0.623325	1.06319	0.131004
SMARCD3|82361|AP	1.21634	0.943322	1.56837	0.131025
C16orf93|36186|AA	1.20061	0.946723	1.52259	0.131477
SPATA33|38105|AP	1.1893	0.949359	1.48988	0.131571
COPS7B|57959|ES	0.8229	0.638644	1.06031	0.131776
GPR56|36576|AP	1.20409	0.945611	1.53322	0.131971
AJAP1|353|AT	1.20639	0.944837	1.54034	0.132359
DPY19L2|22846|AP	1.18393	0.949698	1.47594	0.133328
C7orf43|80905|AP	1.18619	0.948972	1.4827	0.133647
DPY19L2|22847|AP	0.844561	0.677169	1.05333	0.133884
AJAP1|352|AT	0.829695	0.64983	1.05934	0.134251
FXYD5|49077|RI	1.22847	0.938279	1.60842	0.134495
HOXD8|56110|RI	1.20024	0.944888	1.52461	0.134787
ECHDC2|3030|ES	1.19535	0.946085	1.51029	0.13479
BTBD8|3754|AT	0.825545	0.641988	1.06158	0.135128
ARPP19|30685|ES	0.834559	0.65826	1.05808	0.135253
SYNRG|40526|ES	0.815174	0.623382	1.06597	0.135399
GLUL|9148|AD	0.835274	0.659464	1.05795	0.135501
CCDC24|2532|AA	1.19717	0.945209	1.5163	0.135541
RNF146|77451|ES	1.18966	0.94702	1.49447	0.135637
PFN2|67256|AA	1.21335	0.941142	1.56429	0.135708
PGBD2|10572|ES	0.833385	0.655932	1.05884	0.13572
C7orf43|80904|AP	0.843904	0.675238	1.0547	0.135745
TRAF3IP3|9679|AP	1.21048	0.941629	1.55609	0.136061
FBXO36|57858|ES	0.806888	0.608531	1.0699	0.136069
TLE2|46654|RI	1.1825	0.948487	1.47425	0.136248
CYFIP2|74322|AP	1.22371	0.938241	1.59603	0.136329
CIRBP|46429|AD	1.18827	0.946942	1.4911	0.136413
C16orf74|37885|AP	1.20614	0.942447	1.54361	0.136477
LGALS8|10388|RI	0.843209	0.673512	1.05566	0.136886
ZNF720|36288|AA	1.20224	0.942471	1.53362	0.138091
DUT|30484|AP	1.19647	0.943822	1.51674	0.138287
CPNE5|75990|AP	0.81181	0.616154	1.06959	0.138396
SETD5|63095|ES	0.838312	0.663673	1.0589	0.138941
PSTPIP1|31973|ES	1.20146	0.941983	1.5324	0.139277
ARPP19|30683|ES	0.826797	0.642477	1.064	0.139426
KIF4A|89373|AT	0.842165	0.6705	1.05778	0.139681
KIF4A|89372|AT	1.18741	0.945368	1.49141	0.139699
MAP2K7|47194|ES	0.825533	0.640024	1.06481	0.13984
DOK1|54114|AP	1.22821	0.934885	1.61357	0.139843
DOCK9|26172|AP	1.21133	0.939083	1.56251	0.139924
B4GALT4|66287|ES	0.846564	0.678496	1.05626	0.140161
TMEM8B|86321|AT	1.21571	0.937484	1.57651	0.140723
TMEM8B|86320|AT	0.822567	0.634315	1.06669	0.140729
PDE4D|72140|AP	1.17616	0.947744	1.45961	0.140809
NEK3|25993|ES	0.842823	0.671188	1.05835	0.141065
DOK1|54113|AP	0.814509	0.619749	1.07047	0.141148
MANBA|70115|ES	0.82726	0.642406	1.0653	0.141645
SLC15A4|25186|AP	0.84056	0.666761	1.05966	0.141665
MAP3K7|77020|ES	1.20778	0.938689	1.55401	0.142112
NAT9|43292|RI	1.20355	0.939605	1.54163	0.142436
RDM1|40348|AT	0.826407	0.640429	1.06639	0.142705
PHTF1|4284|RI	1.19492	0.941647	1.51631	0.142855
OLFM1|88097|AP	0.828055	0.643338	1.06581	0.142902
RDM1|40349|AT	1.20953	0.937347	1.56076	0.143594
PCBP4|65136|ES	0.836101	0.657657	1.06296	0.143891
ADAM15|7905|ES	0.829976	0.646247	1.06594	0.144353
RFFL|40230|AP	0.839636	0.66357	1.06242	0.145475
SLC29A1|76359|AP	1.21526	0.934603	1.58019	0.145627
TPT1|25798|RI	1.2121	0.935417	1.57063	0.145676
FAM86B1|82706|ES	0.839189	0.662646	1.06277	0.14572
SNUPN|31881|ES	0.861248	0.704166	1.05337	0.145982
OLFM1|88099|AP	1.20736	0.936019	1.55735	0.146817
FAM72A|9575|AP	0.809298	0.60801	1.07722	0.14702
FAM72A|9576|AP	1.23563	0.928308	1.6447	0.147027
ZBTB25|27885|ES	1.17834	0.943714	1.47131	0.147451
ZNF234|50284|AD	1.20615	0.935972	1.55431	0.147458
ATL2|389880|ES	1.20964	0.934604	1.56561	0.148153
ZNF385A|22177|AP	0.802508	0.59557	1.08135	0.148188
ZNF211|52312|ES	1.22144	0.931155	1.60223	0.148522
ZNF160|51655|ES	0.83502	0.653627	1.06675	0.149062
GNAS|59997|AP	1.21073	0.93364	1.57006	0.149266
LRRC8A|87787|AP	0.840954	0.664389	1.06444	0.1497
SLMO1|44686|AP	1.1521	0.950114	1.39704	0.149966
CCDC74A|55389|RI	1.17866	0.942165	1.47451	0.15027
VEGFA|76338|ES	1.21369	0.931956	1.58059	0.150702
PTBP2|3832|ES	1.16071	0.946937	1.42274	0.151291
HOXC6|22116|AP	1.18285	0.940146	1.48822	0.151798
HOXC6|22115|AP	0.845415	0.671946	1.06367	0.151801
NR1H3|15692|AP	1.1961	0.936159	1.52823	0.152058
ZNF106|30163|AP	1.15558	0.948055	1.40853	0.152205
STK25|58384|AP	0.845601	0.672144	1.06382	0.152206
RBM25|28256|RI	1.20768	0.932674	1.56376	0.152347
TMEM216|16189|AA	0.857583	0.694831	1.05846	0.152473
ZNF300|74117|RI	1.18765	0.938319	1.50324	0.152594
STK25|58383|AP	1.17536	0.941929	1.46665	0.152614
PRX|49900|RI	1.19341	0.936587	1.52066	0.152691
FAH|32180|RI	1.1912	0.937216	1.514	0.152719
ZFP1|37585|AP	1.20101	0.934356	1.54377	0.152743
CYFIP2|74325|AP	0.824095	0.632043	1.0745	0.152964
PRDM2|725|ES	1.20484	0.933064	1.55577	0.153074
TROAP|21551|AT	1.19105	0.937026	1.51395	0.153142
CCDC64B|33362|AP	0.8328	0.647914	1.07045	0.153157
LAMB1|81387|AP	1.16801	0.94384	1.44543	0.153184
POLM|79463|ES	0.840628	0.662231	1.06708	0.153734
ZYX|82114|AP	1.1895	0.937123	1.50983	0.153803
TRIM69|30372|RI	0.838283	0.6577	1.06845	0.154133
ZYX|82115|AP	0.839817	0.660544	1.06774	0.154176
RPL34|70298|AT	1.19443	0.935338	1.5253	0.154406
RPL34|70300|AT	0.837222	0.655614	1.06914	0.154416
SYT7|16266|ES	0.831657	0.645078	1.0722	0.15499
XAF1|38791|ES	1.17799	0.939833	1.4765	0.155174
LONRF1|82746|AP	1.16379	0.943912	1.4349	0.155694
ZNF195|13979|ES	1.15305	0.947096	1.40378	0.156035
APOC2|50375|RI	1.18267	0.937957	1.49122	0.156063
VEPH1|67396|AT	0.833044	0.647207	1.07224	0.156086
CDKN2A|86004|AP	0.841017	0.662043	1.06838	0.156128
APBB3|73673|RI	1.20258	0.931807	1.55203	0.156394
CPNE1|59179|AP	0.824734	0.631782	1.07662	0.156462
CPNE1|59180|AP	1.2125	0.92883	1.58282	0.156477
ZNF74|61153|ES	0.828821	0.639167	1.07475	0.156715
ARAP1|17641|ES	0.835406	0.651305	1.07155	0.156805
WIZ|48088|AP	1.19457	0.933834	1.52812	0.157041
DIS3L|31259|AP	0.835847	0.651907	1.07169	0.157362
CREB3L4|7769|AP	0.857173	0.692278	1.06135	0.157423
CREB3L4|7768|AP	1.16663	0.942199	1.44451	0.157425
HNRNPUL1|50028|AP	1.17609	0.93909	1.47289	0.157768
FIS1|81056|ES	1.16986	0.941005	1.45437	0.157806
ADAM15|7897|ES	1.1949	0.933301	1.52983	0.157823
L3MBTL3|77509|ES	0.839422	0.658381	1.07025	0.15788
DYSF|53935|AP	1.18977	0.934815	1.51427	0.157903
ERGIC1|74563|RI	0.824735	0.631018	1.07792	0.158346
TCEA2|60187|AP	0.859956	0.697328	1.06051	0.158348
MEIS1|53815|ES	1.20945	0.928272	1.5758	0.158945
POLL|12894|ES	1.18391	0.936052	1.49741	0.158956
SMUG1|22130|ES	0.83628	0.65209	1.0725	0.158965
HMGA2|22880|AT	0.831537	0.642969	1.07541	0.159745
SV2A|7410|AT	1.1996	0.930673	1.54624	0.159959
SV2A|7411|AT	0.833615	0.646733	1.0745	0.159978
CCSER2|12406|AP	1.20359	0.929321	1.55881	0.160191
GRB10|79717|ME	0.8339	0.647145	1.07455	0.160276
SMARCD3|82359|AP	0.83519	0.649535	1.07391	0.160305
CHD3|39067|AP	1.16204	0.942252	1.43309	0.160352
TNC|87360|ES	0.826736	0.633858	1.07831	0.160393
TCEA2|60186|AP	1.16217	0.94177	1.43414	0.16128
MRPL55|10127|ES	0.837191	0.652828	1.07362	0.161441
FAM86B1|82695|ES	0.834487	0.647681	1.07517	0.161696
SLC29A1|76356|AP	0.827385	0.634511	1.07889	0.161734
F8|90667|AP	0.853093	0.682854	1.06577	0.161794
WDR37|10613|AP	1.19106	0.932026	1.52208	0.162304
DERL3|61333|AA	0.834426	0.647133	1.07592	0.162803
GPR132|29599|ES	0.854806	0.685781	1.06549	0.162827
MAX|27939|RI	1.201	0.928559	1.55337	0.162927
RASSF7|13693|ES	0.83425	0.646634	1.0763	0.163243
ABHD11|80028|ES	0.839889	0.657188	1.07338	0.163273
SERPINA1|29115|AA	0.833372	0.644932	1.07687	0.163409
BTBD8|3753|AT	1.1947	0.930153	1.53449	0.163622
METTL21A|57188|AP	0.824598	0.628504	1.08187	0.16393
HLCS|96019|ME	0.829549	0.637601	1.07928	0.163999
NF1|40151|ES	0.841412	0.659738	1.07311	0.164112
ARMC5|36260|RI	1.19128	0.930869	1.52455	0.164298
CLEC2D|20234|AD	1.20221	0.927217	1.55875	0.164618
THTPA|26762|ES	0.841172	0.658968	1.07376	0.164946
VEPH1|67395|AT	1.19537	0.928877	1.53832	0.165541
AURKAIP1|148|RI	1.20895	0.924439	1.58103	0.165728
ATXN2L|35846|ES	1.19522	0.928755	1.53814	0.165847
CKLF-CMTM1|36737|AT	1.18507	0.932039	1.50679	0.165858
RASGRP3|53188|AP	0.824514	0.627428	1.08351	0.166208
OCRL|90046|ES	1.19137	0.929388	1.52719	0.166972
PGRMC2|70572|AP	1.18589	0.93116	1.51031	0.167009
WRAP53|39042|AP	1.18416	0.931718	1.505	0.167032
CCDC158|69613|AT	0.81839	0.615871	1.0875	0.167077
WRAP53|39043|AP	0.844495	0.664463	1.07331	0.167079
UQCC1|59161|ES	0.843898	0.663294	1.07368	0.167166
NME4|32875|AP	0.852682	0.680066	1.06911	0.167307
CD47|66013|ES	0.85311	0.680786	1.06905	0.1676
SMARCA4|47608|AP	1.18068	0.932304	1.49522	0.168117
PEX2|84241|ES	0.844612	0.664295	1.07388	0.16812
RALGAPA1|27239|ES	1.17097	0.934902	1.46664	0.169451
GPR110|76436|AT	0.830054	0.636343	1.08273	0.169526
LPHN2|3565|ES	0.777662	0.543213	1.1133	0.169546
ENDOV|44054|AT	1.18791	0.929109	1.51879	0.169607
LRRC32|17898|AP	1.17516	0.933366	1.47959	0.169672
CCDC158|69612|AT	1.21998	0.918526	1.62038	0.169725
GNAS|59996|AP	0.831372	0.638553	1.08242	0.170148
GAS7|39261|AP	0.82073	0.61885	1.08847	0.170225
UNG|24277|AP	0.836357	0.647612	1.08011	0.170874
EIF4E3|65609|AP	1.19658	0.925412	1.5472	0.171074
TACC2|13344|ES	0.84461	0.663173	1.07569	0.171101
ARMCX4|89646|AT	0.845595	0.664945	1.07532	0.171396
CCDC148|55661|AT	1.20528	0.921934	1.57571	0.172092
CCSER2|12405|AP	0.835221	0.644962	1.08161	0.172194
SGIP1|3307|AP	0.839298	0.652655	1.07932	0.172198
DENND2D|4141|AP	1.17532	0.931971	1.48221	0.172333
DENND2D|4142|AP	0.850836	0.674672	1.073	0.172342
IL1R1|54771|AP	1.18447	0.92876	1.51059	0.172453
RBM6|64951|ES	1.1719	0.933079	1.47186	0.172484
ANKRD49|18352|AD	0.829865	0.63456	1.08528	0.17314
TNC|87342|ES	1.1935	0.925199	1.5396	0.173345
ROBO1|65650|ES	0.846775	0.666475	1.07585	0.173364
UNG|24278|AP	1.19399	0.924996	1.54122	0.173407
KIF9|64501|ES	1.18298	0.92864	1.50698	0.173661
MTUS1|82818|AP	0.826037	0.627187	1.08793	0.173781
MED1|40648|ES	0.815794	0.608223	1.0942	0.174138
NEK11|66789|ES	1.19173	0.925226	1.535	0.174405
SERPINA1|29129|ES	1.14494	0.941784	1.39191	0.174423
FXYD3|49023|AP	1.19796	0.923021	1.5548	0.174527
TNC|87341|ES	1.18598	0.927014	1.51728	0.174777
NFIX|47903|AP	0.830767	0.635534	1.08597	0.174935
ZNF185|90408|ES	0.841762	0.6562	1.0798	0.175183
CPNE1|59198|ES	1.20356	0.920496	1.57366	0.175612
ADSSL1|29550|AP	0.848964	0.669795	1.07606	0.175785
ISCU|24228|RI	1.19694	0.922559	1.55292	0.175989
PORCN|88990|AA	1.17914	0.928746	1.49703	0.17605
HDDC3|32522|RI	1.19571	0.9227	1.54949	0.176503
MKRN1|152272|ES	1.19061	0.92444	1.53341	0.176572
ATAD2|85053|AP	0.814158	0.604215	1.09705	0.176622
LRRC32|17897|AP	0.853234	0.677718	1.07421	0.176767
NKIRAS2|40982|ES	0.820464	0.61568	1.09336	0.176785
PTGR2|28316|AD	1.18517	0.926153	1.51663	0.176939
MACF1|1870|AP	0.8452	0.661926	1.07922	0.177458
SLC25A29|29260|ES	0.819365	0.613113	1.095	0.178125
ABLIM2|68744|AT	1.19963	0.920291	1.56377	0.178369
ABLIM2|68745|AT	0.833591	0.639484	1.08662	0.17838
MVK|24338|ES	0.839786	0.651201	1.08298	0.178428
PPP1R32|16239|AP	0.849079	0.668927	1.07775	0.178754
C22orf29|61084|RI	0.842027	0.655265	1.08202	0.178992
TTC7A|53483|AP	1.18248	0.925899	1.51016	0.179256
NFASC|9492|AT	1.20673	0.917234	1.5876	0.179376
NFASC|9493|AT	0.828687	0.629882	1.09024	0.179383
RUFY1|74893|AP	0.828288	0.629016	1.09069	0.179687
IL18BP|17503|AD	1.1794	0.926746	1.50093	0.179764
GABRE|90381|AT	0.863743	0.6973	1.06991	0.179856
PPIL2|61245|AA	1.1864	0.923814	1.52362	0.180534
TRIM29|19152|AP	1.14882	0.937302	1.40808	0.181448
CD44|15108|ES	1.20007	0.918214	1.56844	0.181789
ZNF706|84744|RI	1.22322	0.909862	1.6445	0.182081
LRSAM1|87637|RI	1.16161	0.932157	1.44754	0.182123
UBAP2|86129|AP	1.17833	0.925925	1.49954	0.182131
FAM177A1|27183|AP	0.852239	0.673823	1.0779	0.182179
MLLT4|78456|ES	1.17424	0.927386	1.48681	0.18223
CD80|66327|AT	1.15513	0.934494	1.42787	0.182367
SLC9A3R2|33187|AP	0.847587	0.664688	1.08081	0.18242
TENC1|21925|AP	1.19067	0.921189	1.53899	0.182544
CIDEB|26959|ES	1.16012	0.93236	1.44351	0.182896
ARHGAP9|22582|AP	0.850146	0.669201	1.08002	0.183662
VWA9|31222|ES	0.83498	0.640029	1.08931	0.183724
TCEB1|84212|ES	0.842304	0.653997	1.08483	0.183757
UBE3B|24313|AA	0.756913	0.501928	1.14143	0.183911
C12orf76|24407|AA	1.17416	0.926538	1.48797	0.183985
FGD3|86893|RI	0.842074	0.653464	1.08512	0.183998
SLC25A21|27294|AT	0.843248	0.655546	1.0847	0.184467
KLHL5|69044|ES	1.20302	0.915624	1.58064	0.184481
EPS15L1|48151|AP	1.19802	0.917368	1.56453	0.184624
EPS15L1|48152|AP	0.834712	0.63917	1.09008	0.184624
ATG4D|47541|ES	0.849151	0.666891	1.08122	0.184683
UVRAG|17880|AP	0.843972	0.656792	1.0845	0.18486
GPR110|76437|AT	1.19495	0.918311	1.55492	0.184952
ARHGAP24|69813|AP	1.18907	0.920416	1.53615	0.18507
KEAP1|47525|AP	1.17118	0.927091	1.47954	0.185134
HHIP|70744|AT	1.15518	0.933174	1.43001	0.185239
CAPN12|49690|AT	1.19886	0.916688	1.56788	0.18529
HHIP|70745|AT	0.865694	0.699315	1.07166	0.18536
CLCF1|17175|AP	1.19359	0.918422	1.55119	0.185666
WDR74|16453|AP	0.8382	0.645273	1.08881	0.18602
WDR74|16454|AP	1.19303	0.918433	1.54973	0.186021
SRSF5|28158|AA	1.18012	0.923231	1.50848	0.186089
KCNMA1|12279|AT	0.843699	0.655742	1.08553	0.186257
ASB16|41780|AD	0.849093	0.666182	1.08223	0.186308
ZNF398|82171|AP	1.17312	0.925579	1.48685	0.1867
SLC25A21|27295|AT	1.18536	0.920902	1.52576	0.186766
TMEM9|9354|RI	1.17279	0.925642	1.48592	0.186826
SKA2|42739|ES	1.20647	0.91268	1.59483	0.187421
FLOT2|40004|ES	1.17761	0.923414	1.50177	0.187593
CASS4|59878|ES	0.864268	0.695612	1.07382	0.187848
METRN|32960|AP	1.17498	0.924287	1.49366	0.187857
LETMD1|21780|ES	0.855191	0.677559	1.07939	0.187892
IGSF3|4366|ES	1.17482	0.924088	1.49359	0.188373
PHLDB2|66057|AP	0.834576	0.637289	1.09294	0.188801
PCGF5|12510|AT	1.18293	0.920748	1.51976	0.188817
PCGF5|12509|AT	0.845367	0.658003	1.08608	0.188837
PIK3R1|72294|AP	1.18505	0.919835	1.52673	0.189013
RUFY3|69445|AP	1.19005	0.917655	1.5433	0.189525
ATP5J2|80640|AT	1.16309	0.928096	1.45757	0.189533
FXYD3|49029|AP	0.844404	0.65583	1.0872	0.18966
SCMH1|2054|ES	1.16598	0.926852	1.46681	0.189751
IYD|78140|AT	0.841682	0.650518	1.08902	0.189794
IYD|78139|AT	1.18809	0.918253	1.53723	0.1898
ZBTB4|38963|AP	0.853996	0.67444	1.08136	0.190023
SHOX2|67417|AA	1.1887	0.91782	1.53952	0.190177
TTC7A|53482|AP	0.849131	0.664805	1.08456	0.190259
C8orf34|84100|AT	0.830414	0.628682	1.09688	0.190623
SLC22A18|13934|AP	0.842181	0.651083	1.08937	0.190849
SLC25A22|13758|AP	0.86083	0.687669	1.0776	0.190945
ZNF821|37500|ES	1.19768	0.913822	1.56971	0.191213
B3GALNT1|67502|ES	0.843204	0.652816	1.08912	0.191501
RPS6KA1|1280|AP	0.85454	0.674981	1.08187	0.191507
RSPRY1|36537|AD	0.840398	0.647339	1.09104	0.191653
CCDC53|106010|ME	0.831706	0.630697	1.09678	0.191717
ULK1|25222|AP	1.16628	0.925784	1.46926	0.191726
EPB41L1|59268|AP	0.838155	0.642915	1.09269	0.191942
SYNC|1630|ES	1.17184	0.923259	1.48734	0.192378
NME1-NME2|42510|RI	1.21837	0.905155	1.63998	0.192668
NIF3L1|56777|AD	1.1771	0.920847	1.50465	0.193032
MFF|57813|ES	1.16634	0.925015	1.47061	0.193278
FYN|77269|AP	1.18531	0.917408	1.53145	0.193422
DTX3|22661|AD	0.857315	0.679683	1.08137	0.193742
PCNXL2|10320|AP	0.848595	0.662468	1.08702	0.193766
MRPL55|10116|ES	0.850624	0.666395	1.08578	0.19391
CLEC2D|20237|ES	0.842818	0.651133	1.09093	0.193979
PCNXL2|10321|AP	1.17797	0.919861	1.5085	0.194289
CYB5D2|38523|AD	1.17252	0.921977	1.49114	0.194415
NUMA1|17515|ES	0.83826	0.64197	1.09457	0.19493
ZNF544|52423|AP	1.19688	0.911879	1.57097	0.195259
C1QTNF1|43985|AP	1.16485	0.924522	1.46765	0.195562
CAPS2|23445|AT	0.831541	0.628839	1.09958	0.195648
CAPS2|23446|AT	1.2025	0.9094	1.59007	0.195771
TMBIM4|22897|AD	1.19114	0.913535	1.5531	0.196367
SIRPG|58531|ES	1.17425	0.920132	1.49856	0.19671
ANKMY1|58257|ES	1.17559	0.919426	1.50313	0.19703
RECQL5|43469|ES	0.836638	0.637865	1.09735	0.197493
FAM49B|85138|AP	1.16946	0.921686	1.48384	0.197524
NTM|19519|AP	1.18154	0.916714	1.52286	0.197624
TRIM16L|39631|AP	0.822171	0.610345	1.10751	0.197691
TRIM16L|39629|AP	1.2174	0.902441	1.64228	0.19778
ARHGAP24|69814|AP	0.843142	0.650315	1.09314	0.197822
SLC25A16|11952|ES	0.857012	0.67762	1.08389	0.197858
RUFY1|74894|AP	1.19764	0.909976	1.57623	0.198148
DCAF5|28120|AP	0.859238	0.681919	1.08266	0.198284
USP19|64837|ES	0.854003	0.671446	1.0862	0.198389
FAM126B|56778|ES	0.856444	0.676217	1.08471	0.198623
ITCH|59022|ES	0.84037	0.64443	1.09589	0.199153
ZP3|80169|AP	0.855221	0.673531	1.08592	0.199322
RPL35|87538|AD	1.17935	0.916716	1.51722	0.199344
TMEM67|84538|ES	0.838922	0.641475	1.09714	0.199554
TCF4|45610|AP	0.857662	0.67825	1.08453	0.199745
C19orf57|47943|ES	1.20044	0.907913	1.58722	0.199835
MLH3|28469|ES	1.18513	0.913933	1.5368	0.200146
ZNF273|79844|ES	1.16873	0.920673	1.48362	0.200215
ARPP19|30671|AP	1.17167	0.919426	1.49313	0.200253
LDHA|14633|ES	1.17349	0.91842	1.49939	0.200759
KRT15|40920|RI	1.18679	0.912928	1.54281	0.20076
ATL2|53255|ES	0.853453	0.669479	1.08799	0.200819
HPS5|14588|AP	1.17602	0.917229	1.50782	0.201033
UGT1A1|58054|AT	1.17126	0.918747	1.49317	0.201977
ZNF449|90180|RI	1.18558	0.912686	1.54007	0.202154
KEAP1|47524|AP	0.859027	0.680108	1.08502	0.202235
TMPRSS13|18947|AT	0.847116	0.656389	1.09326	0.202364
NBEA|117489|ES	1.18249	0.913794	1.5302	0.202479
C3orf55|67409|AT	1.18844	0.911319	1.54982	0.202507
KCTD7|79882|ES	0.850379	0.662624	1.09133	0.202907
SLC3A2|16469|ES	1.18138	0.913891	1.52715	0.203187
CHTOP|7748|AD	1.18121	0.9139	1.52671	0.203303
BFAR|34095|ES	0.853518	0.668531	1.08969	0.203797
CCDC77|19598|AP	1.18649	0.911379	1.54465	0.203906
ZNF415|51678|ES	0.835366	0.632905	1.10259	0.203979
KIAA0226|68302|AP	1.16545	0.920213	1.47603	0.204031
MARCH2|47229|AP	1.15775	0.923448	1.45149	0.20421
KCNN3|7840|AP	1.18183	0.913167	1.52954	0.204212
MARCH2|47230|AP	0.863807	0.688993	1.08298	0.204434
INTU|70537|AA	0.864588	0.690423	1.08269	0.204888
IL11RA|86208|AP	0.864457	0.690141	1.0828	0.204932
TBC1D7|75384|AD	1.17448	0.915828	1.50618	0.205094
TMEM14B|75315|ES	0.859457	0.679875	1.08647	0.20535
CAPN12|49691|AT	0.840791	0.642844	1.09969	0.205467
COPE|48519|ES	0.852021	0.664946	1.09173	0.20547
C3orf17|66150|ES	0.855631	0.672079	1.08931	0.205667
SH3KBP1|88643|AP	0.829969	0.62188	1.10769	0.205697
SGIP1|3311|AP	1.16838	0.9181	1.48689	0.205787
ABLIM3|74022|ES	1.17324	0.915863	1.50293	0.206084
MTUS1|82815|AP	1.18855	0.90933	1.5535	0.206131
RPL27A|14257|AA	1.18175	0.912188	1.53096	0.206163
FAM177A1|27182|AP	1.16344	0.920023	1.47126	0.20624
CHD3|39068|AP	0.871324	0.703617	1.079	0.20665
PHB2|20044|ES	1.16655	0.918402	1.48174	0.206801
GLS2|22444|ES	1.22118	0.895274	1.66572	0.207116
ULK1|25223|AP	0.86199	0.684293	1.08583	0.207361
SORBS2|71370|AP	1.18105	0.911835	1.52975	0.207414
LOXL3|54105|AP	1.17521	0.914163	1.5108	0.207777
SPG20|25639|AP	0.848614	0.657217	1.09575	0.208113
FCGRT|50968|ES	1.16972	0.91602	1.49369	0.20884
SEPT9|43726|AP	0.848965	0.657596	1.09603	0.208972
RAI14|71716|ES	1.16893	0.916291	1.49122	0.209001
PPFIBP2|14201|AP	1.1733	0.914216	1.5058	0.209322
RAD51B|28107|AT	0.856359	0.672175	1.09101	0.209482
ATP5J2|80642|AT	0.864956	0.689503	1.08506	0.209757
ODF2|87749|AP	0.862281	0.684035	1.08697	0.209803
RAB3GAP1|55433|ES	0.851988	0.663105	1.09467	0.210347
HERC2|29747|ES	1.16366	0.917948	1.47513	0.210394
PGAP2|14007|ME	1.16846	0.915675	1.49103	0.210676
RGS3|87290|AP	0.849161	0.657336	1.09696	0.210729
ZNF576|50220|RI	0.845164	0.649405	1.09993	0.210783
ATP6V0B|2510|ES	1.15215	0.922855	1.43842	0.210973
TCF3|46532|AP	0.864274	0.687602	1.08634	0.211234
CD44|15105|ES	1.18195	0.909418	1.53616	0.211307
FCGR2B|8681|ES	0.856189	0.671172	1.09221	0.211331
SCRN2|42123|ES	0.868004	0.695199	1.08376	0.211375
HNRNPUL1|50029|AP	0.866415	0.691825	1.08506	0.211699
ZNF544|52420|AP	0.840218	0.639285	1.10431	0.211862
MELK|86353|ES	1.173	0.913027	1.507	0.211958
ATP5E|60011|RI	0.874615	0.708594	1.07954	0.212254
GPS1|44275|RI	0.853105	0.664243	1.09567	0.213363
SYTL2|18156|AD	1.1727	0.912412	1.50724	0.213455
TTC23|32613|AA	0.853017	0.664024	1.0958	0.213477
CD80|66328|AT	0.873597	0.706068	1.08087	0.213488
ETFB|51320|AP	1.16453	0.91601	1.48048	0.213623
ETFB|51319|AP	0.858721	0.675462	1.0917	0.213644
ADD3|13076|AP	1.17735	0.910138	1.52301	0.213846
PTPRS|46839|ES	0.853672	0.6651	1.09571	0.214138
ADAM15|7895|ES	1.16378	0.916102	1.47841	0.214146
C5orf38|71503|AT	1.18892	0.904726	1.56237	0.214392
C5orf38|71502|AT	0.841106	0.640054	1.10531	0.214402
PPFIBP2|14203|AP	0.853126	0.663622	1.09674	0.215188
RUFY3|69444|AP	0.84747	0.652287	1.10106	0.215291
PCNXL2|10326|RI	1.16034	0.917072	1.46813	0.215414
SULT1A3|94136|AP	0.849889	0.656613	1.10006	0.216623
C8orf34|84098|AT	1.1818	0.906643	1.54047	0.216747
PCBP4|65133|AD	1.16148	0.915852	1.47298	0.216886
SYNE2|27846|ES	1.16561	0.91388	1.48669	0.217013
UGT1A1|58055|AT	0.856664	0.670042	1.09526	0.217165
ODF2|87750|AP	1.15662	0.917976	1.4573	0.217174
ZKSCAN1|80872|ES	0.858112	0.672438	1.09505	0.218678
ZNF232|38658|ES	1.18402	0.904386	1.55012	0.21913
BEST3|23330|AT	0.858088	0.671752	1.09611	0.220472
SH3BP4|58080|AP	0.862219	0.680103	1.0931	0.220725
USO1|69551|ES	1.15771	0.915645	1.46377	0.221094
YPEL5|53094|ES	0.861192	0.677811	1.09419	0.221256
SH3BP4|58079|AP	1.15954	0.914624	1.47004	0.221419
SH2D3C|87664|AP	0.864577	0.68469	1.09172	0.221475
CCDC77|19599|AP	0.847196	0.649417	1.10521	0.22152
MAPT|41997|ES	0.855458	0.66603	1.09876	0.221528
PAK6|29956|AP	0.877204	0.710783	1.08259	0.222226
AFMID|43823|ES	0.862561	0.680277	1.09369	0.222237
PKIB|77377|AP	0.844744	0.644225	1.10768	0.222345
TIMM23B|11532|ES	1.16097	0.913449	1.47556	0.222466
DBNDD1|38196|AP	1.17557	0.906533	1.52446	0.222497
ZNF419|52271|ES	0.869969	0.695494	1.08821	0.222568
ZNF385A|22176|AP	1.19012	0.899314	1.57497	0.223378
SDCCAG3|88164|ES	1.15293	0.916888	1.44974	0.223389
POLR2H|67947|ES	1.16892	0.90904	1.5031	0.223752
ELMOD3|54247|AA	0.853104	0.660444	1.10196	0.223793
CALU|81710|ES	0.854175	0.662462	1.10137	0.224206
MTL5|92709|ES	0.852649	0.658956	1.10328	0.225348
SLC13A3|59696|AT	0.843862	0.641309	1.11039	0.225415
COL18A1|60874|AP	0.844024	0.641251	1.11092	0.226416
RASEF|86677|AT	0.860087	0.673544	1.09829	0.226925
RASEF|86676|AT	1.16267	0.910503	1.48468	0.226926
STRADA|42977|ES	1.18714	0.898708	1.56815	0.227062
KRT15|40913|RI	1.16701	0.908275	1.49946	0.22717
ATP8B3|46543|AT	0.869279	0.692476	1.09122	0.227242
ATP8B3|46544|AT	1.15037	0.916397	1.44409	0.227261
DNASE1L3|65424|RI	1.15776	0.912549	1.46885	0.227691
ECHDC2|3028|ES	1.17875	0.902312	1.53988	0.227784
C1QTNF1|43983|AP	0.85923	0.671436	1.09955	0.227908
YAF2|21117|ES	1.171	0.90595	1.51358	0.22797
METRN|32961|AP	0.863615	0.680329	1.09628	0.228314
TCF3|46533|AP	1.1507	0.915681	1.44603	0.228497
NIN|27495|ES	1.16302	0.909425	1.48733	0.228817
SORBS2|71374|AP	0.854769	0.661919	1.1038	0.229015
PDGFA|78504|ES	1.1403	0.920682	1.4123	0.229039
DECR1|84409|ES	1.16316	0.909101	1.48821	0.229351
CSRP2BP|58756|AA	0.876319	0.706587	1.08682	0.229379
ZNF10|25338|AP	0.866109	0.685131	1.09489	0.229391
FBXL20|40638|AP	1.14355	0.918875	1.42316	0.229406
ZC3H14|28724|ES	0.853784	0.659736	1.10491	0.229508
ING1|26267|AP	1.15166	0.914685	1.45002	0.229639
ARHGEF4|55355|AT	0.8545	0.661046	1.10457	0.22991
ARHGEF4|55356|AT	1.17027	0.905331	1.51275	0.229913
ANGPT1|84859|AP	0.857009	0.665971	1.10285	0.230461
ANGPT1|84860|AP	1.16735	0.906458	1.50332	0.23054
PDE8B|72564|AP	0.84861	0.648766	1.11001	0.230858
CXorf40A|90314|AD	0.857136	0.666032	1.10307	0.231012
ACAA1|64017|AD	1.17067	0.90451	1.51516	0.231166
D2HGDH|58414|ES	1.16873	0.90535	1.50873	0.231403
HPS5|14587|AP	0.866387	0.685005	1.0958	0.231433
NALCN|26204|AT	1.15586	0.911728	1.46537	0.231481
EIF2B4|52987|RI	1.17756	0.900633	1.53964	0.232139
AKNAD1|3952|AT	0.85091	0.652934	1.10892	0.232146
C16orf74|37884|AP	0.858943	0.669324	1.10228	0.232175
FLYWCH1|33316|ES	1.13512	0.92198	1.39753	0.23232
ZNF10|25337|AP	1.15337	0.912515	1.45779	0.23251
GSN|87436|ES	1.14233	0.918075	1.42135	0.232719
SCMH1|2058|ES	1.15041	0.913866	1.44819	0.232848
ATRNL1|13219|AT	0.829319	0.6097	1.12805	0.233132
HSH2D|48137|RI	1.16017	0.908273	1.48193	0.234205
ZNF792|49006|AP	1.14002	0.918603	1.41482	0.234281
FAU|16773|AD	1.16633	0.904881	1.50333	0.234778
ZNF821|37505|ES	1.16642	0.904782	1.50372	0.23489
E2F6|52691|ES	0.86771	0.686466	1.09681	0.23523
LYNX1|85361|AP	0.829273	0.608744	1.12969	0.235289
S100A13|7733|AP	1.16314	0.906058	1.49316	0.235682
AHI1|77894|ES	0.855693	0.661367	1.10712	0.23573
NTM|19520|AP	0.860578	0.671386	1.10308	0.235855
KLHDC1|27437|ES	0.8643	0.679095	1.10001	0.235919
GSE1|37883|ES	0.877307	0.706496	1.08941	0.236095
COL18A1|60875|AP	1.18008	0.897253	1.55205	0.236243
FGF1|73871|AP	1.15402	0.910451	1.46276	0.236272
KIAA0430|34179|ES	0.87442	0.700148	1.09207	0.236681
LUC7L3|42474|RI	1.17214	0.900984	1.52491	0.236718
NPIPB4|34532|AP	1.16873	0.902688	1.51318	0.236763
STAMBPL1|12468|AP	0.864291	0.678376	1.10116	0.237922
VPS51|16759|ES	1.17456	0.898708	1.53508	0.238788
TJP1|29766|ES	1.15968	0.906321	1.48386	0.238839
EPHA7|77022|AT	0.862653	0.674494	1.1033	0.239243
ZNF260|49390|ES	0.858907	0.666678	1.10656	0.239352
PIGQ|32903|ES	1.17366	0.898605	1.5329	0.239888
SEC31A|69730|ES	1.16326	0.903607	1.49751	0.24062
SLC2A11|61339|AP	0.876103	0.702236	1.09302	0.241228
PDE8B|72565|AP	1.17306	0.898185	1.53206	0.241309
CP|67214|AT	1.16274	0.903228	1.4968	0.241962
TRAPPC4|19067|AD	1.1759	0.896327	1.54268	0.242082
TSGA10|54659|AP	0.855438	0.658524	1.11123	0.242086
C5orf45|74948|RI	1.1541	0.907703	1.46737	0.242143
PSMG4|75175|RI	1.16596	0.901377	1.5082	0.242301
C17orf80|43218|AP	1.16654	0.900516	1.51114	0.243427
MYO10|71601|AP	1.17555	0.895695	1.54284	0.243657
PLOD2|67137|ES	0.861377	0.670252	1.107	0.243697
ARHGEF1|50099|AP	1.15884	0.904006	1.48551	0.244634
BTN2A1|75671|ES	0.869281	0.686479	1.10076	0.244836
TMSB15B|89789|RI	0.862418	0.671984	1.10682	0.244942
LAMB1|81388|AP	0.879301	0.70789	1.09222	0.244975
ST3GAL6|65789|AP	0.854579	0.655558	1.11402	0.245342
ZNF700|47761|AP	1.14379	0.91178	1.43485	0.245435
ZNF700|47760|AP	0.874284	0.696939	1.09676	0.245436
CP|67213|AT	0.860961	0.668749	1.10842	0.245479
TNC|87349|ES	1.15984	0.902823	1.49003	0.245988
PUS7L|21241|ES	1.16594	0.899551	1.51121	0.24602
STEAP3|55102|ES	0.861615	0.669869	1.10825	0.246164
INO80E|36004|ES	1.16617	0.899304	1.51224	0.246266
WBP2NL|62481|AT	0.870675	0.688889	1.10043	0.24645
C19orf82|47381|ES	1.14975	0.908057	1.45578	0.246473
ZNF35|64379|ES	1.16695	0.898632	1.51539	0.246785
GLYCTK|65211|ES	1.15075	0.907326	1.45947	0.246891
RNF146|77452|ES	1.14828	0.908417	1.45149	0.247461
MAGIX|89091|ES	0.863783	0.673906	1.10716	0.247597
ELMO1|79267|AP	1.17944	0.891496	1.56037	0.24781
EPHA7|77023|AT	1.15645	0.90378	1.47975	0.247839
ERBB3|22353|AP	0.86563	0.677703	1.10567	0.247869
CYHR1|85619|RI	1.14861	0.907974	1.45303	0.248039
CCDC64B|33364|AP	1.15675	0.903506	1.48098	0.248065
LUC7L|32847|AD	1.15085	0.906415	1.46121	0.248754
C1orf159|12|RI	1.1591	0.901885	1.48968	0.248785
LUC7L|32848|ES	1.15447	0.904295	1.47386	0.249039
PARD6G|46293|AT	1.15318	0.904943	1.46952	0.24917
PARD6G|46292|AT	0.867166	0.680495	1.10504	0.249172
RAPGEFL1|40847|AP	1.14737	0.908042	1.44978	0.249413
SERPINA1|29123|AA	0.861246	0.66756	1.11113	0.250455
SOCS4|27615|ES	1.16813	0.895851	1.52317	0.251083
SAT1|120574|AD	0.862975	0.670955	1.10995	0.25112
ATRNL1|13220|AT	1.19627	0.880411	1.62544	0.251923
SLC9A3R2|33186|AP	1.15197	0.904182	1.46767	0.252266
POSTN|114310|ES	1.15036	0.90502	1.46221	0.252404
FBXL20|40639|AP	0.879918	0.706791	1.09545	0.252458
FAM86B1|82694|ES	0.868735	0.682674	1.10551	0.252499
ANK2|70397|ES	1.11181	0.927169	1.33322	0.252677
LRRC29|36982|RI	1.15302	0.903307	1.47176	0.252891
GNE|86336|AP	1.293	0.832104	2.00917	0.253181
AKAP1|42604|AP	0.877331	0.700899	1.09817	0.253269
LEPRE1|2106|RI	1.14682	0.906612	1.45066	0.253295
SLMO1|44684|AP	0.873424	0.692322	1.1019	0.253662
CTAGE5|27371|AP	1.14414	0.907926	1.4418	0.253759
LEMD2|75766|AP	0.855142	0.653443	1.1191	0.254229
LEMD2|75767|AP	1.1694	0.893576	1.53035	0.25423
ADAM15|7898|ES	1.15428	0.901938	1.47722	0.254311
BOD1L1|68797|ES	0.864043	0.671858	1.1112	0.254919
SH3GLB2|87814|ES	1.18046	0.887136	1.57077	0.254996
LOXL3|54106|AP	0.864195	0.671967	1.11141	0.255518
ADSSL1|29549|AP	1.14311	0.90765	1.43965	0.255713
B3GALNT1|67505|ES	0.865395	0.674235	1.11075	0.256297
HSFX2|90316|ES	1.16772	0.893267	1.5265	0.256677
SEMA6A|73055|AP	1.14163	0.908034	1.43532	0.256784
VPS28|85607|AD	0.861328	0.665058	1.11552	0.257886
NPHP1|54928|AT	1.15546	0.899514	1.48423	0.258041
NPHP1|54927|AT	0.865459	0.673752	1.11171	0.258044
STYXL1|80154|AD	0.868602	0.680406	1.10885	0.258199
RHBDD1|57793|ES	1.16715	0.892726	1.52594	0.258384
COX6C|84673|AP	1.16587	0.893106	1.52193	0.25907
ABI1|11039|ES	1.11989	0.919823	1.36348	0.259462
SMARCA4|47607|AP	0.873255	0.689894	1.10535	0.259733
C17orf62|44370|ES	1.16293	0.89444	1.51201	0.259736
TGIF1|44507|AD	0.871941	0.686968	1.10672	0.25998
ATXN2L|35840|ES	1.15045	0.901475	1.46818	0.26001
SH3BGR|60643|AD	1.16709	0.891568	1.52775	0.260758
NPRL2|65041|AA	0.898948	0.746591	1.0824	0.260878
ELP2|45226|ES	0.879178	0.702348	1.10053	0.261056
NFATC1|46241|AD	0.877579	0.698839	1.10203	0.261084
GPS1|44279|AA	1.13961	0.907319	1.43137	0.261148
PLA2G6|62205|ES	0.869411	0.681099	1.10979	0.26119
SCIN|78817|ES	1.25341	0.845214	1.85874	0.261229
PTK2|85305|ES	1.14177	0.905952	1.43896	0.261356
AP1G2|26771|RI	0.880051	0.704086	1.09999	0.261593
ZNF720|36286|RI	0.878784	0.701253	1.10126	0.261753
PIGT|59575|ES	0.869485	0.68103	1.11009	0.261846
RNPC3|3907|AA	1.16188	0.893857	1.51028	0.262137
CD44|15268|ES	1.16229	0.89334	1.51221	0.262713
ARHGEF1|50098|AP	0.867521	0.676412	1.11262	0.262981
SORBS1|12636|ES	1.14114	0.9056	1.43794	0.263005
ANKLE2|25300|RI	0.873725	0.689662	1.10691	0.263393
AK5|3524|AP	1.14493	0.903173	1.4514	0.263396
PPP1R1A|22195|AT	1.15505	0.897188	1.48702	0.263451
NUMB|28294|ES	0.871226	0.684092	1.10955	0.263837
HOMER3|48535|AP	0.865828	0.672413	1.11488	0.264033
RNF32|82455|AA	0.868362	0.677716	1.11264	0.264407
MDH2|117319|ES	1.1477	0.900795	1.46229	0.265007
XPNPEP3|62399|AP	0.870268	0.681535	1.11127	0.26524
TOM1L1|42558|ES	0.882219	0.707668	1.09982	0.265251
XPNPEP3|62400|AP	1.14906	0.899867	1.46726	0.265266
PPP1R1A|22194|AT	0.866235	0.672782	1.11531	0.265446
VWA9|31210|ES	0.867319	0.675084	1.11429	0.265515
GPR137|16626|ES	1.15222	0.897723	1.47888	0.265838
SORBS1|12632|ES	1.13244	0.909487	1.41004	0.266213
CENPP|86873|AP	1.14135	0.903933	1.44111	0.266514
INO80E|36005|ES	1.15493	0.895794	1.48903	0.266529
CHORDC1|18267|RI	0.880379	0.703173	1.10224	0.26655
GSTM1|4070|ES	0.872696	0.686175	1.10992	0.267033
KIAA1217|11009|ES	1.14895	0.899085	1.46826	0.267107
BCAR3|3796|AP	1.14928	0.89886	1.46946	0.267169
RPL18A|48384|ES	0.878833	0.699456	1.10421	0.26748
OSBPL8|23502|ES	1.15093	0.897664	1.47564	0.26762
NEDD4L|45649|AP	1.13842	0.904987	1.43207	0.268172
ELOVL6|70354|RI	1.13171	0.908919	1.40911	0.268651
ITGB3BP|3266|ES	0.864577	0.667946	1.11909	0.269028
FAM86B1|82688|ES	1.14638	0.899681	1.46074	0.269188
SMIM4|65229|AT	0.873933	0.688072	1.11	0.269359
SMIM4|65230|AT	1.14425	0.900899	1.45333	0.269369
CLNS1A|271082|ES	1.15585	0.893852	1.49465	0.269442
CCDC88C|28873|AP	0.875522	0.691378	1.10871	0.269856
DNMT3A|52853|AP	0.884275	0.710724	1.10021	0.269903
ENAH|9989|ES	1.148	0.898195	1.46728	0.270289
R3HDM2|22577|ES	0.871485	0.682352	1.11304	0.270461
BCAM|50347|AT	1.14312	0.901082	1.45016	0.270505
BCAM|50346|AT	0.874806	0.689582	1.10978	0.270524
MUC1|8021|AA	1.15108	0.896067	1.47866	0.270846
DNMT3A|52854|AP	1.13359	0.906604	1.41741	0.271377
SNX29|34058|ES	0.870418	0.679697	1.11465	0.271421
MAP1LC3A|59028|AP	1.14901	0.896926	1.47195	0.271698
ARHGAP44|39316|ES	0.867159	0.672531	1.11811	0.27173
NBPF11|7340|ES	0.869497	0.677585	1.11577	0.271747
ELMOD3|54268|ES	1.14771	0.897661	1.46741	0.271833
INO80E|36013|ES	0.876335	0.692307	1.10928	0.272373
KIF23|31399|ES	1.14674	0.897721	1.46483	0.273004
UNKL|33077|AP	1.14353	0.89968	1.45347	0.273061
PLA2G6|62207|ES	0.875706	0.69064	1.11036	0.273204
MRPL23|13891|AT	1.12616	0.910412	1.39305	0.273521
MAP1LC3A|59029|AP	0.870759	0.679668	1.11558	0.273621
MOK|29380|RI	1.13226	0.906362	1.41445	0.273945
TMEM104|217418|ME	0.872	0.682215	1.11458	0.274078
SLC7A8|26712|AP	0.846022	0.6265	1.14247	0.275287
POLR2M|30879|ES	0.879304	0.697823	1.10798	0.275466
ARL17A|42031|ES	1.14399	0.898305	1.45687	0.275471
HPS4|61504|RI	0.876562	0.691596	1.111	0.275928
IMPDH1|81689|ES	1.15248	0.892721	1.48781	0.276119
RELL1|69002|AT	1.16189	0.886894	1.52216	0.276193
RELL1|69003|AT	0.860665	0.656961	1.12753	0.276195
ZNF691|2131|AD	1.14776	0.895563	1.47098	0.276312
MDFI|76115|AP	0.867536	0.671674	1.12051	0.276414
TUBB3|38175|ES	1.14901	0.894368	1.47616	0.277204
NUDT16L1|33787|RI	1.15155	0.892778	1.48533	0.277213
ATOX1|74174|AP	0.876222	0.690339	1.11216	0.277406
ANKRD49|18344|RI	1.13987	0.899906	1.44383	0.277702
RPS24|12296|ES	1.16617	0.88351	1.53925	0.277727
ELP5|38887|AT	1.13914	0.900361	1.44123	0.277733
ELP5|38888|AT	0.877859	0.693851	1.11067	0.277733
C1orf86|244|AP	1.14418	0.897135	1.45926	0.27779
ATG16L2|17666|AA	1.13405	0.903575	1.42331	0.277821
RABL2B|62923|ES	1.14366	0.89726	1.45772	0.278244
ZMIZ2|79553|AP	0.876171	0.689928	1.11269	0.278279
H3F3A|10005|AP	0.887659	0.715621	1.10106	0.278303
P4HA2|73263|ES	0.878977	0.696111	1.10988	0.278392
ITGB3|42068|AT	1.13263	0.904132	1.41887	0.278663
ADNP|59788|AP	1.1317	0.904665	1.41571	0.278822
MTMR2|92805|ME	1.16682	0.88249	1.54276	0.278941
EML3|16359|AP	0.884468	0.708134	1.10471	0.279181
PTCD2|72469|AD	0.866618	0.668683	1.12314	0.279194
OSBP2|61799|AP	0.872069	0.680529	1.11752	0.279329
AP1S2|88572|AA	1.14674	0.894516	1.47008	0.279971
ARHGEF6|90214|AP	1.14493	0.895603	1.46367	0.280105
CLCF1|17173|AP	0.862003	0.65837	1.12862	0.280146
TPD52|84267|AP	0.868807	0.672985	1.12161	0.280475
LIMCH1|69117|ES	1.14104	0.897794	1.45018	0.280774
TRIM13|25920|RI	0.872569	0.681082	1.11789	0.280883
DNASE1|33613|ES	0.869878	0.675116	1.12083	0.281061
CSF2RA|88369|ES	1.14755	0.893489	1.47384	0.281077
SMC4|67485|RI	1.1403	0.89801	1.44796	0.281355
C1orf86|245|AP	0.874722	0.685624	1.11597	0.281466
MCF2L|26317|AP	1.1421	0.896677	1.4547	0.281736
NPDC1|88261|AP	0.880757	0.69884	1.11003	0.282082
NPDC1|88260|AP	1.13539	0.900877	1.43094	0.282083
FAM120C|89238|AT	1.15173	0.8901	1.49025	0.282621
FAM120C|89237|AT	0.868262	0.671028	1.12347	0.282621
PSMG4|75176|RI	1.11927	0.911274	1.37473	0.282742
IL18BP|17483|RI	1.15723	0.8863	1.51097	0.283257
SAA2|14580|AT	0.880371	0.697266	1.11156	0.284188
LYSMD2|30621|AP	1.13769	0.898437	1.44065	0.284223
C6orf123|78445|AT	0.871281	0.676984	1.12134	0.284466
C6orf123|78444|AT	1.14772	0.891778	1.47712	0.284507
ELF4|90066|AP	1.1502	0.890163	1.4862	0.284546
MDFI|76116|AP	1.14588	0.892826	1.47067	0.284813
ERBB2IP|72262|ES	0.856854	0.645431	1.13753	0.285242
C17orf80|43216|AP	0.867904	0.669275	1.12548	0.285314
TTC14|67728|RI	1.14845	0.890759	1.4807	0.285673
DMPK|50523|ES	0.882054	0.700493	1.11067	0.285838
PACRGL|68913|ES	0.874515	0.683553	1.11883	0.286099
CXorf40A|90312|RI	0.869943	0.673379	1.12388	0.286326
NIF3L1|95744|AD	0.87333	0.680452	1.12088	0.287449
REPIN1|82238|ES	0.874942	0.683838	1.11945	0.287996
NCOA6|59034|AP	1.13972	0.894949	1.45144	0.289042
NCOA6|59035|AP	0.877413	0.688974	1.11739	0.289072
NR4A2|55614|AP	1.15852	0.882484	1.5209	0.289299
ITGB1BP1|52617|AA	1.15045	0.88769	1.49099	0.2894
SH2D3C|87662|AP	1.13948	0.89476	1.45114	0.289823
ZNF254|48841|ES	0.880664	0.695892	1.1145	0.290191
COL16A1|1493|ES	0.877538	0.688696	1.11816	0.290688
ZNF302|48982|AA	0.866403	0.663987	1.13053	0.290831
NEDD4L|45660|ES	0.890368	0.717759	1.10449	0.290916
SLC25A29|29257|AA	0.873701	0.679987	1.1226	0.291103
SYTL2|18142|AP	0.856723	0.642693	1.14203	0.291688
SLC35A3|3859|AP	1.14157	0.892388	1.46033	0.291975
MRPL55|10157|ES	0.85819	0.645728	1.14056	0.291998
SULF1|84103|AP	1.14688	0.88872	1.48002	0.292219
ADD3|13077|ES	1.14146	0.892233	1.46031	0.292472
AHDC1|1331|ES	1.14845	0.887188	1.48666	0.293237
CAST|72854|ES	0.886982	0.709157	1.1094	0.293463
ABI1|11037|ES	1.16449	0.875857	1.54825	0.294696
SDR39U1|27012|ME	0.881095	0.695134	1.1168	0.295276
ACOT11|3145|AT	1.13821	0.893171	1.45047	0.295288
ACOT11|3146|AT	0.878573	0.68943	1.11961	0.295289
SULF1|84104|AP	0.872649	0.676157	1.12624	0.295294
ST3GAL6|65791|AP	1.14775	0.886518	1.48597	0.295638
AMPD3|14346|AP	0.872424	0.675512	1.12674	0.295698
TXNL4A|46284|ES	1.11273	0.910799	1.35944	0.295793
MRPL2|76239|ES	0.874845	0.68087	1.12408	0.295823
ATAD2|85054|AP	1.1718	0.870049	1.57821	0.296657
UBXN2A|52795|AP	0.873648	0.67787	1.12597	0.296735
ZSWIM7|94447|ES	0.881033	0.694446	1.11775	0.296881
NAA25|24574|ES	0.874867	0.680465	1.12481	0.29711
CCDC74A|55390|AA	1.15591	0.880297	1.51782	0.297151
BTN2A2|75655|AD	1.14091	0.889546	1.46331	0.299177
NTRK3|32369|AT	1.13497	0.89355	1.44161	0.299476
APTX|86090|ES	0.885694	0.704118	1.1141	0.299752
ACSL6|73246|AT	1.13934	0.890343	1.45797	0.299822
ACSL6|73248|AT	0.877707	0.68589	1.12317	0.299846
TMUB1|82343|AP	1.1332	0.894465	1.43567	0.300209
SULT2B1|50773|AP	1.13484	0.89318	1.44187	0.300521
SULT2B1|50774|AP	0.881192	0.693558	1.11959	0.300524
DCAF11|26830|AP	1.13691	0.891705	1.44954	0.300562
DCAF11|26831|AP	0.879601	0.689665	1.12185	0.301323
TPD52|84268|AP	1.14405	0.886243	1.47685	0.301611
TFDP2|67093|ES	1.16192	0.873684	1.54524	0.302234
DYSF|53934|AP	0.879351	0.688719	1.12275	0.302407
FAM186B|21594|AT	1.12756	0.897477	1.41663	0.302529
FBLIM1|771|AP	0.882189	0.695057	1.1197	0.302784
SMAD4|45557|AP	1.14555	0.884641	1.48342	0.302791
MYLK|66478|AP	1.15015	0.881229	1.50114	0.303247
HMOX2|33743|AP	0.873743	0.675566	1.13006	0.303776
HECTD1|27107|AD	0.87993	0.689532	1.1229	0.303855
TRAPPC6A|50410|ES	0.895202	0.724879	1.10554	0.303891
WDFY3|69811|ES	1.13606	0.890772	1.44889	0.303983
CKMT1A|30304|AP	0.861918	0.649212	1.14432	0.304109
GAS6|26396|AP	0.887286	0.706293	1.11466	0.30423
MRPL55|10137|ES	1.11865	0.903189	1.3855	0.304353
MRPL23|13894|AT	0.893736	0.72125	1.10747	0.304466
SLC44A2|47558|AP	0.882014	0.694062	1.12086	0.304517
FAM154B|32218|AT	0.872294	0.672044	1.13221	0.304522
MDM1|22924|ES	1.14319	0.885396	1.47605	0.304702
PFKM|21429|ES	0.881595	0.692999	1.12152	0.30482
BCAR3|3795|AP	1.14412	0.88463	1.47973	0.30494
SLC7A8|26710|AP	1.17174	0.865513	1.5863	0.305153
REL|53671|ES	0.858543	0.641372	1.14925	0.305342
RPS6KA3|88667|AP	0.87559	0.679087	1.12895	0.305562
MRE11A|18339|AD	0.871607	0.670098	1.13371	0.305647
NABP1|56613|AA	1.14897	0.880864	1.49867	0.305703
AEBP2|20666|AP	1.13917	0.887724	1.46184	0.305829
CALM1|28824|ES	0.879923	0.688738	1.12418	0.30609
AFMID|43792|ES	0.871112	0.6687	1.13479	0.306438
PTK2B|83156|ES	1.14825	0.880886	1.49677	0.306693
PIGV|1300|AP	1.129	0.894657	1.42473	0.306695
NPIPB5|35567|ES	0.862237	0.648841	1.14581	0.306914
SLC4A8|21856|AT	1.14067	0.886096	1.46838	0.307042
SPTB|27908|AT	1.14836	0.880603	1.49752	0.307128
SPTB|27909|AT	0.870816	0.667776	1.13559	0.307153
NAT6|64989|AA	1.14065	0.885918	1.46862	0.307461
ZNF138|115224|ES	0.884301	0.69829	1.11986	0.307516
POLM|79450|ES	1.13875	0.887202	1.46163	0.30762
CD44|15115|ES	1.1432	0.883899	1.47857	0.307883
UBR4|877|AP	1.12713	0.89528	1.41903	0.308429
KIF27|86703|ES	0.879812	0.687626	1.12571	0.308546
SLC5A6|52946|AP	0.875699	0.6782	1.13071	0.308731
ERLIN2|83350|RI	1.12584	0.896079	1.41451	0.308789
NISCH|65222|RI	1.14193	0.884351	1.47453	0.308857
ZFP62|75024|ES	1.13996	0.885647	1.4673	0.309115
ADD3|13075|AP	0.874601	0.675506	1.13238	0.309311
BTBD3|58698|AA	1.11925	0.900709	1.39082	0.309406
ZNF701|51473|ES	0.884963	0.69916	1.12014	0.309449
EXD3|88296|AT	1.15306	0.876051	1.51767	0.309638
GGT1|61431|AP	0.874437	0.675003	1.1328	0.309681
ZFP1|37584|AP	0.8775	0.681754	1.12945	0.31024
NDUFS8|17280|ES	1.13244	0.890581	1.43998	0.310288
MRPL55|10149|ES	1.13107	0.891561	1.43492	0.310338
PREPL|53443|ES	0.875598	0.677318	1.13192	0.310552
FAM86B1|82700|ES	1.12987	0.89226	1.43075	0.310764
ZNF219|26527|AP	1.12975	0.892302	1.43039	0.310866
BEST3|23332|AT	1.12313	0.897211	1.40594	0.310872
HAUS1|45383|ES	0.881751	0.691217	1.12481	0.310996
UBE2I|33059|AD	0.882721	0.693377	1.12377	0.311211
CD44|15274|ES	1.14724	0.879421	1.49662	0.311219
MDM4|9480|ES	0.876881	0.679674	1.13131	0.312115
RBPJ|68986|AD	0.875686	0.676887	1.13287	0.312307
GALK2|30536|ES	0.885979	0.700534	1.12051	0.312333
MTOR|648|AP	1.12213	0.897307	1.40328	0.312449
TNC|87358|ES	1.13907	0.884697	1.46658	0.31257
LDB2|68844|ES	1.14045	0.883684	1.47183	0.312574
CELF1|15768|ES	1.14394	0.881059	1.48526	0.312762
SIX1|27781|AP	1.14507	0.880142	1.48973	0.312978
THAP2|23408|AT	0.87466	0.674199	1.13473	0.313298
THAP2|23409|AT	1.14329	0.881263	1.48323	0.313331
MAP7D1|1760|RI	1.11838	0.899551	1.39045	0.313891
VPS8|67977|ES	0.874112	0.672729	1.13578	0.313918
TENC1|21923|AP	0.878211	0.682009	1.13086	0.314081
HEXA|31549|ES	0.887447	0.703349	1.11973	0.314122
PLEKHG3|27902|AP	1.12066	0.897657	1.39907	0.314279
C1orf109|1819|ES	0.891658	0.713153	1.11484	0.314354
PODNL1|47947|AP	0.885437	0.698522	1.12237	0.314538
C20orf24|59298|ES	1.13756	0.88456	1.46293	0.31527
ZNF564|47805|ES	0.886199	0.700004	1.12192	0.315394
NEMF|27444|AP	1.13087	0.889419	1.43788	0.315539
IL32|33406|ES	0.881381	0.68876	1.12787	0.315587
KCNMB3|67681|AT	1.13898	0.883344	1.4686	0.315631
ST20|32162|AP	0.889129	0.706765	1.11855	0.315678
ZNF880|51448|AT	1.13472	0.886425	1.45258	0.315802
GRB10|79711|AP	0.884079	0.694896	1.12477	0.315908
C3orf67|65476|AT	1.13211	0.887686	1.44385	0.317348
EP400NL|25252|ES	1.12781	0.89092	1.4277	0.317381
COPS7A|19944|ES	1.11822	0.898234	1.39209	0.317434
AEBP2|20664|AP	0.880367	0.685562	1.13053	0.318024
KRT15|40921|RI	1.1398	0.881587	1.47365	0.318094
KIAA0226|68303|AP	0.888754	0.704985	1.12043	0.318347
ZSWIM7|94443|AA	0.876858	0.677369	1.1351	0.318381
GSKIP|29198|AD	1.18945	0.845645	1.67304	0.318887
CD44|15112|ES	1.14	0.880986	1.47517	0.319058
SEMA6C|7562|AD	0.89135	0.710744	1.11785	0.319437
SIX1|27780|AP	0.875154	0.673068	1.13792	0.319496
PLEKHG3|27901|AP	0.893377	0.715445	1.11556	0.319768
PIGV|1299|AP	0.88875	0.704421	1.12131	0.319992
LETMD1|21751|ES	1.13849	0.881538	1.47033	0.320308
SERGEF|14562|AD	1.12806	0.889349	1.43084	0.320559
ZC2HC1C|28481|AD	0.875645	0.673562	1.13836	0.321215
SESN1|77155|AP	1.11988	0.89528	1.40082	0.321503
SGSM2|38395|RI	0.892602	0.712969	1.11749	0.321688
RTN2|50466|ES	1.13314	0.884542	1.4516	0.322615
SLC44A2|47559|AP	1.12834	0.888074	1.43361	0.322976
DNAJA4|32066|AP	1.11402	0.899181	1.38019	0.323258
CIDEB|26958|AP	1.1269	0.88902	1.42844	0.32336
LEF1|70294|ES	1.13477	0.882916	1.45847	0.323435
FAM3A|90634|AA	1.13457	0.882877	1.45801	0.323862
TARBP2|22067|AP	0.895374	0.718817	1.1153	0.324037
CIDEB|26957|AP	0.88763	0.700216	1.12521	0.324586
FGFR1OP2|20856|ES	1.13059	0.885519	1.4435	0.324798
ZMIZ2|79554|AP	1.12714	0.888206	1.43034	0.324805
LYSMD2|30620|AP	0.889409	0.703988	1.12367	0.325852
METTL21B|22752|ES	1.12862	0.886455	1.43694	0.326158
ZNF28|51620|AP	1.13505	0.881348	1.46178	0.326384
SCGB3A2|73965|AP	0.832714	0.577536	1.20064	0.326814
C4orf36|69838|AP	0.890774	0.706891	1.12249	0.326858
SHOX2|67414|AP	1.13944	0.877708	1.47921	0.326924
C18orf56|44455|AT	0.887509	0.699062	1.12676	0.327107
GCOM1|30798|AT	0.888982	0.702492	1.12498	0.327275
UBXN11|1261|ES	1.12625	0.887753	1.42882	0.327438
KIFC3|36615|ES	0.884757	0.69236	1.13062	0.327735
PROM2|54497|AA	1.13684	0.879331	1.46976	0.327736
CCDC65|21489|AT	0.886979	0.697575	1.12781	0.32779
C18orf56|44456|AT	1.12644	0.887309	1.43002	0.328107
LUC7L|32836|AP	0.890514	0.705733	1.12368	0.328445
LUC7L|32837|AP	1.12295	0.889935	1.41696	0.328453
R3HDM1|55444|ES	1.13072	0.883689	1.4468	0.328663
HDAC8|89472|RI	0.881823	0.685114	1.13501	0.328781
D2HGDH|58416|ES	1.13014	0.884086	1.44467	0.328797
DYM|45472|ES	0.876867	0.67358	1.14151	0.328838
DCAF6|91278|ME	1.14135	0.875185	1.48846	0.329119
FAM160B2|82936|ES	1.11673	0.894552	1.3941	0.329334
TFEB|76122|AP	0.895767	0.718018	1.11752	0.329364
TARBP2|22068|AP	1.11527	0.895465	1.38903	0.330004
PDK1|55972|AP	0.869421	0.655791	1.15264	0.330763
SOX15|39009|AT	1.12043	0.890905	1.40909	0.330918
RIBC1|89221|ES	0.871128	0.659549	1.15058	0.331111
FBLIM1|769|AP	1.12261	0.889057	1.41752	0.331127
WWP2|37313|AP	1.13924	0.875774	1.48198	0.33131
GSDMD|85421|AP	0.893335	0.711455	1.12171	0.331499
PRKACA|47955|AP	1.11635	0.893938	1.39409	0.331592
FANCI|32419|ES	0.880942	0.682026	1.13787	0.331649
NEDD4L|45651|AP	0.887598	0.697679	1.12922	0.331712
PTHLH|20910|AD	1.12394	0.887602	1.4232	0.332022
C17orf104|41878|AT	1.13111	0.881842	1.45084	0.332061
C17orf104|41879|AT	0.884088	0.689258	1.13399	0.332064
NMRAL1|33735|RI	1.11315	0.89616	1.38267	0.332584
MRPL55|10081|RI	1.12092	0.889607	1.41238	0.333047
APOBEC3D|62274|ES	1.136	0.87745	1.47074	0.333162
SLC35A3|3858|AP	0.885027	0.690942	1.13363	0.333557
LPAR2|48665|AA	1.12732	0.884116	1.43742	0.33376
GPS1|44276|RI	0.887855	0.697332	1.13043	0.334466
PHF20|59255|ES	0.887111	0.695307	1.13183	0.335195
FAM86B1|82711|ES	1.1354	0.876889	1.47012	0.335383
ZNF623|85470|AP	0.889535	0.700894	1.12895	0.335754
EHBP1L1|16876|AP	0.891234	0.704966	1.12672	0.335757
EHBP1L1|16875|AP	1.12203	0.887525	1.4185	0.335786
BCORL1|90064|ES	1.12242	0.887108	1.42015	0.336019
C19orf82|47382|ES	1.14293	0.870442	1.50071	0.336346
TOR1AIP1|9127|AA	0.887609	0.6958	1.13229	0.337169
STAU2|84155|AT	1.14792	0.865953	1.5217	0.337451
CCDC65|21490|AT	1.12466	0.884609	1.42984	0.337544
SAA2|14577|AT	1.11527	0.892239	1.39406	0.337878
ADAMTS13|88045|AP	1.11925	0.888682	1.40964	0.33845
SESN1|77156|AP	0.895013	0.713008	1.12348	0.338958
SCGB3A2|73966|AP	1.19487	0.829526	1.72112	0.338979
PQLC3|52677|ES	0.874468	0.664246	1.15122	0.338992
C9orf89|86901|AD	1.11954	0.8882	1.41114	0.339013
PGRMC2|70575|AP	1.12241	0.885736	1.42231	0.33921
SLC25A22|13760|AP	1.11928	0.888329	1.41028	0.339218
KCTD17|62079|ES	1.12305	0.8851	1.42496	0.339454
RPLP0|24727|AA	0.891379	0.704011	1.12861	0.339558
CCT7|53967|ES	0.888822	0.697069	1.13332	0.341826
C9orf117|87644|AT	0.886696	0.691813	1.13648	0.342287
RNF146|77450|ES	0.882376	0.681524	1.14242	0.342325
KCNMB3|67682|AT	0.884295	0.68595	1.13999	0.342676
HOXD8|56111|ES	1.12784	0.879515	1.44629	0.343052
CCDC88C|28874|AP	1.11967	0.886269	1.41455	0.343275
IMMP1L|14816|ES	1.13127	0.876524	1.46004	0.343379
SLC25A3|23856|AD	1.12839	0.878873	1.44875	0.343462
TPRA1|66605|AP	1.12178	0.884262	1.42309	0.343807
OS9|22702|ES	0.88481	0.68675	1.13999	0.343854
PPARGC1B|74051|RI	0.888419	0.695237	1.13528	0.344281
KIAA1328|45278|AP	1.11734	0.887791	1.40624	0.344349
TADA2B|68733|AP	1.10375	0.899399	1.35453	0.344682
ME3|18199|ES	0.887645	0.693222	1.1366	0.344721
WDR37|10611|AP	0.893671	0.70778	1.12839	0.344757
SEC31A|69720|AP	0.883941	0.684023	1.14229	0.345665
ZNF670|10510|ES	1.12785	0.878321	1.44826	0.345672
SEC31A|69718|AP	1.13129	0.87543	1.46193	0.345695
CATSPERG|49635|ES	1.13077	0.875558	1.46038	0.346347
CTNND1|15999|ES	0.896464	0.714005	1.12555	0.346531
AFMID|94692|ES	0.884812	0.68577	1.14162	0.346576
LETMD1|21743|ES	1.1163	0.887732	1.40371	0.346605
TMEM107|39135|ES	1.12595	0.879421	1.4416	0.346768
PQBP1|89029|AD	1.14527	0.863341	1.51927	0.346818
C1orf159|14|ES	0.888883	0.695183	1.13655	0.347591
WASF3|93403|ME	1.12218	0.882229	1.42739	0.34767
ERBB2IP|102012|ME	1.12363	0.880977	1.43312	0.347701
ZNF534|51463|AT	0.88753	0.691594	1.13898	0.348509
SHOX2|67415|AP	0.882851	0.680306	1.1457	0.348728
MARK3|29448|ES	1.12359	0.880344	1.43406	0.349189
LCLAT1|53120|ES	0.890681	0.698959	1.13499	0.349228
EIF4G1|67918|ES	1.12592	0.878299	1.44336	0.349307
SDHAF2|16226|ES	1.11745	0.88528	1.4105	0.350041
PDE9A|60721|ES	0.895848	0.711291	1.12829	0.350075
ZNF534|51462|AT	1.12633	0.877594	1.44556	0.350104
NPHP3|66812|ES	0.883924	0.682292	1.14514	0.350299
TAF1C|37820|RI	1.10399	0.896836	1.359	0.35079
CFLAR|56799|ES	0.887103	0.689741	1.14094	0.350805
FAM186B|21593|AT	1.11105	0.890556	1.38613	0.350825
ZNF707|85487|ES	0.887499	0.690654	1.14045	0.350926
TCF7|73350|ES	0.888655	0.693385	1.13892	0.351095
C9orf117|87643|AT	1.12535	0.877962	1.44244	0.351146
VCPKMT|27451|AD	0.887666	0.690951	1.14039	0.351217
TADA2B|68732|AP	0.907276	0.739136	1.11366	0.352108
ZNF655|80682|ES	1.11842	0.883216	1.41626	0.35286
IQCH|31311|AT	1.13846	0.86596	1.4967	0.352905
TBC1D7|75383|AD	1.12174	0.88028	1.42942	0.352946
DNAH7|56630|AT	0.875507	0.661279	1.15914	0.353115
ANKMY1|58261|ES	1.12153	0.880178	1.42905	0.353589
PCGF3|68406|AA	0.893133	0.703353	1.13412	0.353759
FAM86B1|82715|AA	1.10358	0.896031	1.35921	0.353809
RBM41|89818|ES	0.889847	0.695301	1.13883	0.353836
FAM86B1|82686|ES	0.892086	0.700734	1.13569	0.353917
ZNF12|78758|AP	0.88833	0.69148	1.14122	0.354212
SOX15|39008|AT	0.897088	0.712906	1.12885	0.354321
NEK3|25988|AP	1.11452	0.886013	1.40195	0.354367
C4orf36|69839|AP	1.11494	0.885571	1.40372	0.35452
ERBB3|22351|AP	1.12035	0.880718	1.42517	0.354707
HHAT|9688|AP	1.11255	0.887445	1.39475	0.355131
ACVRL1|21870|AP	1.10966	0.889794	1.38387	0.3557
NEMF|27445|AP	0.898178	0.715126	1.12808	0.355742
UNKL|33078|AP	0.892422	0.70086	1.13634	0.355898
DYNLRB2|37688|AP	1.1181	0.882082	1.41727	0.356118
CD44|15055|ES	1.13813	0.864602	1.4982	0.356216
ACOT8|59632|ES	0.885012	0.682613	1.14742	0.356534
PCDH9|26032|AT	1.12455	0.875935	1.44373	0.357136
SPAG9|42494|ES	1.11917	0.880507	1.42252	0.357555
DNAH7|56629|AT	1.14058	0.86165	1.50981	0.357941
MOK|29358|AP	1.12967	0.87105	1.46508	0.357999
C9orf3|86948|ES	0.896907	0.711154	1.13118	0.358131
CD44|15128|ES	1.12169	0.877992	1.43303	0.358172
ZNF28|51621|AP	0.884906	0.68162	1.14882	0.358527
EFCAB4B|19759|AT	1.11772	0.881221	1.4177	0.358872
ICAM3|47503|RI	1.11734	0.88111	1.4169	0.359918
EXOC1|69335|ES	1.11687	0.8815	1.41508	0.359996
SEPT6|89975|ES	0.90793	0.738153	1.11676	0.36047
CYB5RL|3129|AT	1.12585	0.873221	1.45156	0.360559
CYB5RL|3128|AT	0.88823	0.688923	1.1452	0.3606
ERI2|34391|AP	1.12084	0.877513	1.43163	0.360946
ZBTB43|87600|AP	0.88975	0.692428	1.1433	0.361181
ZBTB43|87601|AP	1.12391	0.874655	1.44419	0.361197
HMGCLL1|76532|AT	0.888434	0.689123	1.14539	0.36142
DBI|55112|ES	1.13755	0.862352	1.50057	0.361768
MOK|29394|ES	1.10586	0.890758	1.37289	0.361907
CAB39L|25883|AP	1.10973	0.886966	1.38844	0.362431
CDH23|12058|AT	1.11767	0.879697	1.42002	0.362467
ZNF181|48996|AP	0.885785	0.682271	1.15	0.36251
SDC1|52759|AP	1.13021	0.867984	1.47166	0.36346
GAS7|39260|AP	1.122	0.875281	1.43826	0.363581
CAST|196583|ES	1.11924	0.877758	1.42715	0.363632
TRIM69|30366|AD	1.23699	0.781385	1.95826	0.364172
KIF3C|52880|ES	1.09707	0.898026	1.34022	0.364424
TMEM143|50751|ES	0.872652	0.649974	1.17162	0.364807
TMUB2|41789|ES	0.886736	0.683716	1.15004	0.364855
ATG16L2|17652|RI	1.11104	0.884507	1.39558	0.365429
MUC20|68182|AP	0.893505	0.699846	1.14075	0.366298
FAM86C1|17438|ES	0.885777	0.680746	1.15256	0.366552
ZFAT|85268|ES	1.12323	0.87267	1.44572	0.366863
S100A1|7741|AA	1.11705	0.877907	1.42133	0.36783
RFC5|24684|AD	0.89103	0.693101	1.14548	0.368006
ZNF329|52411|AP	1.12241	0.872753	1.44348	0.368313
MUC20|68183|AP	1.11865	0.876189	1.4282	0.368362
RAD17|72367|AD	1.10858	0.885524	1.38782	0.368492
TNRC6B|62335|AP	1.11442	0.879959	1.41134	0.368717
TRABD|62789|AP	1.11708	0.877468	1.42212	0.368753
TPM1|31003|ES	0.896391	0.706046	1.13805	0.36912
DYNLL1|24766|ES	1.1396	0.856525	1.51623	0.369742
TM9SF1|26897|RI	1.12269	0.87159	1.44614	0.37027
UBE3B|24312|RI	0.831561	0.555407	1.24502	0.370399
TMUB1|82345|AP	0.896767	0.706388	1.13846	0.37083
FLAD1|91164|ES	1.12542	0.868788	1.45787	0.370894
BTBD3|58699|ES	1.11746	0.876117	1.42529	0.370991
SUMO1|56939|ES	0.881439	0.66846	1.16227	0.371154
ELMOD3|54250|ES	1.1117	0.881351	1.40224	0.371415
FGF11|38953|AP	0.893572	0.698057	1.14385	0.371753
RPSA|64183|ES	0.901573	0.718204	1.13176	0.371804
TMEM107|39114|ES	1.11922	0.874091	1.43308	0.371861
MAFF|62216|AP	0.894374	0.699953	1.1428	0.372052
C11orf74|15441|ES	1.1238	0.869535	1.45242	0.372496
RPS6|85972|RI	1.12535	0.868036	1.45894	0.372631
TMEM143|50745|ES	0.895339	0.702153	1.14168	0.372664
FAM214A|30695|AP	1.12158	0.871476	1.44346	0.372762
ZNF596|82544|AD	0.902762	0.720789	1.13068	0.373117
CLASP1|55177|ES	1.11576	0.876587	1.4202	0.373524
FAM86B1|82685|ES	0.900817	0.715642	1.13391	0.373661
OCIAD1|69233|AD	1.11561	0.876341	1.4202	0.37442
MRPL52|26638|ES	1.11446	0.877211	1.41587	0.374916
PCGF3|68407|ES	0.896475	0.704038	1.14151	0.375386
STAMBPL1|12469|AP	1.11035	0.880802	1.39973	0.375695
JDP2|28500|AP	1.12573	0.866127	1.46315	0.375914
COA1|79347|ES	0.895936	0.702071	1.14333	0.377089
CPEB2|68798|ES	0.868793	0.635795	1.18718	0.377284
ANKRD49|18345|AD	1.12367	0.867254	1.4559	0.377626
POLM|79456|ES	1.1174	0.873137	1.42999	0.377775
RREB1|75253|ES	1.12274	0.867819	1.45254	0.378295
PIGQ|32900|AP	0.89662	0.703332	1.14303	0.378387
C11orf68|16948|AP	0.910513	0.739066	1.12173	0.378462
QKI|78406|RI	1.10926	0.880026	1.39821	0.379985
CDH7|45744|AT	0.890255	0.686745	1.15407	0.380025
CD44|15131|ES	1.1122	0.877046	1.41041	0.380245
ZNF792|49007|AP	0.907174	0.729616	1.12794	0.380697
CAPN10|58292|ES	1.12584	0.863447	1.46796	0.381314
SDC1|52760|AP	0.889001	0.682989	1.15715	0.381709
FXR1|67752|ES	1.11439	0.874209	1.42056	0.381847
UQCRB|84610|RI	1.11363	0.874728	1.41778	0.382345
CDH7|45743|AT	1.12262	0.866012	1.45526	0.382376
KIAA1468|45699|ME	1.12456	0.863769	1.46408	0.383189
KDM5B|9420|ES	0.897298	0.703317	1.14478	0.383225
GLT8D1|65249|AP	1.11833	0.869646	1.43813	0.383461
RAPGEFL1|40846|AP	0.89855	0.706346	1.14305	0.383678
HEATR2|78510|AP	1.11613	0.871562	1.42934	0.383953
FUZ|51083|AD	0.885285	0.672886	1.16473	0.384015
NBPF11|7344|ES	0.890064	0.684568	1.15725	0.384551
RRP8|14160|ES	1.11579	0.871513	1.42853	0.384805
ZNF142|57513|RI	1.11229	0.874914	1.41408	0.384888
RPS15|46490|RI	0.90405	0.720065	1.13505	0.384925
DYNLRB2|37689|AP	0.899697	0.708732	1.14212	0.385225
ZNF215|14188|AT	1.12539	0.861831	1.46956	0.385539
ZNF215|14189|AT	0.888584	0.680481	1.16033	0.385566
ALS2CL|64463|RI	1.11363	0.873244	1.42019	0.385679
WASH4P|32782|AA	0.894229	0.694586	1.15125	0.385796
SEPT4|42703|ES	0.901964	0.714313	1.13891	0.385943
EEF1A1|76758|RI	0.899438	0.707772	1.14301	0.386047
NAIP|72436|ES	0.887324	0.677075	1.16286	0.386258
C22orf29|61086|AD	1.11489	0.87162	1.42604	0.386535
PPM1N|50469|AP	0.893145	0.691517	1.15356	0.386678
CD46|9657|ES	0.911073	0.737805	1.12503	0.386858
ZNF692|10568|AA	1.11159	0.874735	1.41257	0.386885
DAPK2|31075|RI	0.893245	0.691669	1.15357	0.386946
SCP2|3045|ES	0.893707	0.6925	1.15338	0.38786
RNF7|67074|ES	1.11642	0.869479	1.4335	0.387905
CARD14|44031|ES	1.12264	0.863292	1.45989	0.388066
NEK3|25986|AP	0.896997	0.700794	1.14813	0.388067
NBPF11|7339|RI	1.10631	0.879508	1.3916	0.388084
PDZRN3|65627|AP	0.872593	0.640301	1.18916	0.388154
PRKACA|47956|AP	0.905541	0.722832	1.13443	0.388156
CEBPG|48937|AP	1.11016	0.875565	1.40762	0.388229
TRMT10A|70055|AP	1.1149	0.870781	1.42746	0.388348
RNF212|68449|AT	1.11875	0.866849	1.44386	0.388608
ZNF415|51691|AD	1.12403	0.861659	1.46629	0.388635
EP400NL|25240|AP	1.10709	0.878312	1.39547	0.389026
NEDD4L|45652|AP	1.11348	0.871871	1.42204	0.389072
DICER1|29158|AP	1.12049	0.864902	1.4516	0.389119
ZDHHC4|78754|ES	0.896916	0.700158	1.14897	0.389239
ZDHHC16|12709|ES	1.09903	0.886413	1.36265	0.389333
ACVRL1|21871|AP	1.12546	0.859891	1.47306	0.389392
COX14|101733|ME	1.09726	0.888192	1.35554	0.389462
FAM86B1|82708|ES	0.901388	0.711385	1.14214	0.390022
ZNF12|78757|AP	1.11641	0.868426	1.4352	0.390228
SPEF2|71771|ES	0.904327	0.718934	1.13753	0.390272
TRERF1|76177|ES	1.12574	0.859011	1.47528	0.390647
ZNF691|2137|ES	0.894659	0.69386	1.15357	0.390698
ZNF23|37430|AP	1.1011	0.883553	1.37222	0.391116
MAPT|42005|ES	0.894028	0.692024	1.155	0.391314
SASH1|78061|AP	1.10129	0.883113	1.37338	0.391715
MYL12A|44491|ES	0.903868	0.717224	1.13908	0.391741
SERPINB6|75147|AP	1.10343	0.880739	1.38242	0.392131
C11orf68|16947|AP	1.09641	0.888023	1.35369	0.392131
YPEL3|36068|AP	1.10723	0.876787	1.39824	0.392245
CD160|7300|RI	1.1126	0.871305	1.42073	0.392289
CCP110|34318|ES	1.10469	0.879328	1.38781	0.392394
TK1|43784|RI	1.11251	0.870967	1.42105	0.393246
ENOSF1|44474|ES	1.10754	0.875938	1.40037	0.393477
YPEL3|36066|AP	0.90342	0.7154	1.14085	0.393599
FAM86B1|82707|ES	0.893438	0.689484	1.15772	0.39408
AK5|3523|AP	0.899496	0.705001	1.14765	0.394158
SH3TC2|74005|AT	1.11612	0.866863	1.43706	0.394229
ECE1|961|AP	0.905033	0.719341	1.13866	0.394402
WNK1|19616|ES	0.912506	0.739082	1.12662	0.394569
DMKN|49198|ES	0.897844	0.70037	1.151	0.395161
AMZ2|43128|AP	0.901431	0.709296	1.14561	0.39617
NBPF1|831|AP	1.11195	0.870144	1.42096	0.396333
CCDC84|19053|ES	1.10471	0.877578	1.39063	0.396457
ASCC2|61685|ES	1.11159	0.870439	1.41954	0.396514
CEBPG|48938|AP	0.902577	0.712089	1.14402	0.396719
THUMPD2|53337|ES	1.10349	0.878707	1.38576	0.396803
MTSS1|85119|ES	1.10294	0.879262	1.38353	0.396831
P2RX4|24842|ES	0.898576	0.701369	1.15123	0.397583
ZSCAN32|33553|ES	0.905021	0.71819	1.14045	0.397593
ANKRD28|63624|AP	1.11748	0.863786	1.44567	0.397873
SLFN12|40297|AP	1.11806	0.862996	1.44851	0.398292
PPM1N|50471|AP	1.11352	0.867621	1.42911	0.398344
DNAJC25|87230|ES	0.896992	0.696978	1.1544	0.398384
COPS7A|19945|ES	1.1007	0.880829	1.37547	0.398717
PODNL1|47949|AP	1.10807	0.872662	1.40698	0.399697
AMZ2|43127|AP	1.10836	0.872361	1.4082	0.399699
SFR1|13037|AP	1.10788	0.872727	1.40639	0.400005
SLC5A6|52947|AP	0.887008	0.670877	1.17277	0.400071
OXLD1|44145|AD	1.11607	0.863933	1.44179	0.400629
FDPS|8058|ES	1.1085	0.871657	1.40971	0.40094
AHCYL2|81742|AP	1.11241	0.867494	1.42647	0.401125
SIN3B|48213|AP	1.10762	0.872501	1.40609	0.401135
CCND3|76154|AP	1.10497	0.875009	1.39536	0.401796
SH3RF2|73901|AT	1.1131	0.866319	1.43017	0.402122
SH3RF2|73902|AT	0.898396	0.699218	1.15431	0.402133
IREB2|32090|RI	0.892902	0.684829	1.16419	0.402677
SIN3B|48212|AP	0.903153	0.711405	1.14658	0.402829
BCL2L12|51036|ES	0.896365	0.693685	1.15826	0.402842
SORBS2|71390|ES	0.902058	0.70814	1.14908	0.403888
CSDE1|4334|ES	0.89963	0.701697	1.1534	0.40411
PIGQ|32898|AP	1.10899	0.869515	1.41442	0.404578
ACSL1|71319|AP	0.904503	0.714338	1.14529	0.404586
DNASE1|33608|RI	1.10063	0.87832	1.37921	0.404892
MGRN1|33779|RI	1.10529	0.873177	1.39909	0.405219
MBNL1|67324|ES	0.905637	0.71693	1.14401	0.405749
ZNF473|51161|AA	1.11159	0.86618	1.42653	0.405862
CAB39L|25885|AP	0.909058	0.726021	1.13824	0.405869
ZNF181|48997|AP	1.11882	0.858541	1.458	0.40596
ZNF821|37492|AP	1.09747	0.881192	1.36683	0.406241
SV2C|72546|AT	1.11524	0.861949	1.44295	0.406678
LETMD1|21770|ES	0.894112	0.686182	1.16505	0.407231
SV2C|72547|AT	0.896812	0.693127	1.16035	0.407369
EPB41L1|59264|AP	1.10754	0.86976	1.41033	0.407477
TMEM45B|19457|AP	1.11779	0.858862	1.45478	0.407515
ACAP1|38919|AP	1.10867	0.86844	1.41535	0.407721
NCK1|66941|AP	1.10825	0.868876	1.41357	0.407748
AFMID|43814|ES	0.899417	0.699644	1.15623	0.40812
USP53|70462|ES	0.900326	0.701916	1.15482	0.408428
SMARCC2|22392|ES	0.893652	0.684522	1.16667	0.408444
TNPO2|47846|AP	1.1049	0.872154	1.39975	0.408497
SEPSECS|68957|ES	0.900837	0.703194	1.15403	0.4086
SYNPO|74100|AP	1.11924	0.856737	1.46217	0.408763
MFSD11|43690|AD	0.898141	0.695945	1.15908	0.409076
TMSB15B|89791|ES	1.10954	0.866872	1.42015	0.409103
AP1S2|88571|AT	1.10552	0.871176	1.40291	0.409176
AP1S2|88569|AT	0.90455	0.712805	1.14787	0.409183
INO80E|36010|ES	1.11094	0.865321	1.42627	0.40923
FYN|77272|AP	0.898453	0.696568	1.15885	0.409581
SYTL2|18148|ES	1.14516	0.829624	1.58071	0.409826
COASY|41065|ES	1.1194	0.855829	1.46416	0.410259
DERL2|38704|ES	1.11374	0.861798	1.43933	0.410356
DMGDH|72617|AT	1.11462	0.860809	1.44326	0.410463
PACS2|29631|AP	0.909578	0.725644	1.14013	0.410957
FAXDC2|74222|AP	0.897124	0.692411	1.16236	0.411368
PLAGL1|78001|RI	1.09865	0.877659	1.3753	0.411587
NEIL2|82632|RI	1.11521	0.85953	1.44695	0.411819
TIRAP|19388|ES	0.895629	0.688203	1.16557	0.412168
SYT7|16243|ES	1.10707	0.868099	1.41182	0.412307
HOXB3|42193|AP	1.1029	0.872494	1.39415	0.412689
WDR20|29345|ES	1.11136	0.863193	1.43089	0.412824
CKMT1A|30305|AP	1.12293	0.850672	1.48233	0.413128
STX1A|80019|AA	0.898274	0.694702	1.1615	0.413253
TANK|55744|ES	0.90914	0.723645	1.14218	0.413279
MAX|27935|RI	0.912242	0.731665	1.13739	0.414427
EGFL7|88188|AP	0.899475	0.697275	1.16031	0.414801
D2HGDH|58423|ES	1.10466	0.869513	1.4034	0.415042
OCIAD1|69244|ES	0.905786	0.713938	1.14919	0.415153
ZNF208|48801|AT	0.897468	0.691785	1.1643	0.415337
SERPINA1|29130|ES	0.904584	0.710581	1.15155	0.415524
NCK1|66940|AP	0.903892	0.708687	1.15287	0.415638
PMFBP1|37552|AT	1.11423	0.858686	1.44583	0.415775
ARHGAP28|44554|AP	1.11179	0.86107	1.43552	0.41635
C14orf2|29533|ES	1.11216	0.860599	1.43727	0.416489
DDAH1|3657|AP	1.10546	0.867932	1.40798	0.416602
PSMA5|268700|ES	0.904912	0.711052	1.15162	0.416627
NASP|2706|ES	1.11798	0.854092	1.4634	0.416877
ULK4|64260|AT	1.10881	0.86385	1.42323	0.417417
LMO7|26067|ES	0.905162	0.711385	1.15172	0.417552
ABI1|11038|ES	1.1086	0.864014	1.42243	0.417555
MESP2|32445|AP	1.12146	0.849823	1.47991	0.417921
KIAA1217|10994|AP	1.104	0.86888	1.40275	0.418099
GCNT2|75298|AP	1.1294	0.84088	1.51693	0.418793
RABGEF1|79899|ES	1.10725	0.864887	1.41754	0.418906
RPS15|46485|AA	1.1093	0.862593	1.42656	0.418959
PARD3|11214|AD	1.10388	0.868336	1.40332	0.419618
JKAMP|27750|ES	0.897281	0.689609	1.16749	0.41968
ANK3|11845|AP	1.10649	0.865204	1.41506	0.420076
TECR|564146|ES	1.10609	0.865536	1.41351	0.420315
ZNF23|37432|AP	0.91323	0.732133	1.13912	0.420882
LRR1|27427|ES	0.907486	0.716412	1.14952	0.420952
LAMB3|9672|AP	0.902191	0.70214	1.15924	0.420982
LAMB3|9671|AP	1.10834	0.862578	1.42413	0.421271
EPS8L1|52007|AP	0.910591	0.724641	1.14426	0.421584
LRRFIP1|58129|AP	1.10813	0.862593	1.42356	0.421746
MRPL55|10117|ES	0.896016	0.685423	1.17131	0.42185
ATP5A1|300060|ES	1.10143	0.870102	1.39426	0.421873
CLEC2D|20253|ES	0.917655	0.743907	1.13198	0.422324
HEATR2|78511|AP	0.903574	0.7053	1.15759	0.422436
C17orf70|44128|AP	1.09833	0.873354	1.38125	0.422556
C17orf70|44127|AP	0.910477	0.723983	1.14501	0.422556
ZNF415|51685|ES	0.902296	0.701814	1.16005	0.422579
NBPF1|830|AP	0.904552	0.707772	1.15604	0.422864
MSANTD1|68630|AT	0.898999	0.692874	1.16644	0.42296
C4orf19|69001|AT	1.11012	0.859695	1.43348	0.423185
C4orf19|69000|AT	0.900816	0.69761	1.16321	0.423228
NXPE3|65978|AP	0.905514	0.709927	1.15498	0.424045
PRKAG2|82385|AP	0.903263	0.703651	1.1595	0.424581
ZNF248|11305|ES	0.90821	0.716928	1.15053	0.424921
COPS3|39473|ES	0.90776	0.71569	1.15137	0.424951
PTPN3|87164|AP	1.11228	0.856388	1.44462	0.425033
SERINC5|72645|AT	1.10927	0.859552	1.43153	0.425506
SERINC5|72644|AT	0.901505	0.698563	1.16341	0.425542
CNNM2|12985|ES	1.11075	0.857561	1.43868	0.426171
TMEM108|66827|AT	0.908921	0.718398	1.14997	0.426221
TMEM108|66828|AT	1.1002	0.869586	1.39199	0.426224
C4orf36|69844|ES	0.900729	0.696005	1.16567	0.426779
TMEM150A|54304|ES	0.908309	0.716401	1.15162	0.427098
FAM111A|16027|AA	0.910012	0.721047	1.1485	0.427161
SPATA9|72815|AT	0.91012	0.721302	1.14837	0.427275
THUMPD3|63082|AD	0.902345	0.700143	1.16294	0.427299
EPB41|1413|ES	1.1099	0.857909	1.4359	0.427451
ZNF692|10567|AA	1.106	0.862353	1.41848	0.427472
ARHGEF6|90213|AP	0.904407	0.705539	1.15933	0.427744
ACOXL|54941|AT	1.10258	0.866093	1.40364	0.427894
TTLL3|63210|ES	0.905103	0.707212	1.15837	0.428313
EGFL7|88186|AP	1.10783	0.859838	1.42736	0.428345
ZNF211|52310|ES	0.899741	0.692608	1.16882	0.428702
NAV1|9387|AP	0.9037	0.703078	1.16157	0.429187
MAD2L2|665|ES	0.899989	0.693051	1.16872	0.42927
MEIS1|53812|RI	1.10084	0.867296	1.39727	0.429707
PPIP5K1|30268|ES	0.907838	0.714057	1.15421	0.429953
C12orf73|24076|ES	0.903296	0.70167	1.16286	0.430003
PCDH1|73831|AT	1.10115	0.86679	1.39888	0.430019
PCDH1|73832|AT	0.908139	0.714855	1.15368	0.43002
PHLDB1|19038|RI	1.09117	0.878526	1.35529	0.430143
SLC25A25|87693|AP	1.10078	0.867099	1.39745	0.430293
CGGBP1|65667|RI	1.10325	0.864119	1.40856	0.430519
CYHR1|85618|RI	1.11463	0.851034	1.45987	0.430532
CD44|15058|ES	1.11721	0.848021	1.47184	0.430716
SMAD4|45559|AP	0.898592	0.688697	1.17246	0.430825
MTOR|649|AP	0.916424	0.737528	1.13871	0.430903
VPS29|24446|ES	0.900894	0.69482	1.16809	0.43095
EVL|29240|AP	1.12179	0.842743	1.49324	0.430966
PDE4DIP|4407|AP	0.911305	0.723195	1.14834	0.431073
PLEKHG3|27903|AD	1.10371	0.86327	1.41113	0.43119
MYBL1|84024|ES	1.08529	0.885069	1.3308	0.431521
MMAB|24321|ES	0.900307	0.692974	1.16967	0.431632
NR4A1|21887|AP	1.09714	0.870742	1.3824	0.431754
SIGIRR|13651|AP	0.911704	0.723981	1.1481	0.431954
SIGIRR|13650|AP	1.09685	0.871001	1.38125	0.431958
NAT6|64991|AA	1.10669	0.859451	1.42505	0.431959
PLEKHA1|13355|ES	1.1065	0.859626	1.42428	0.432054
ZNF706|84745|AA	1.10253	0.864048	1.40683	0.432512
CFL1|16922|AP	1.11258	0.852223	1.45247	0.432859
MPV17|52976|AA	1.10073	0.865844	1.39933	0.433226
RAPGEF1|87967|AP	1.11025	0.854417	1.4427	0.433843
IL1RN|55030|AP	1.09882	0.867555	1.39174	0.434448
ERI2|34390|AP	0.906691	0.709124	1.1593	0.43471
ARHGAP28|44558|AP	0.902929	0.698811	1.16667	0.434817
MYL6|22385|RI	0.912254	0.724396	1.14883	0.435021
RAD52|19633|AP	1.09355	0.873507	1.36903	0.435286
DIABLO|24936|AD	0.900704	0.692578	1.17137	0.435343
PDK1|55973|AP	1.10981	0.854088	1.4421	0.435577
CNEP1R1|36357|AP	0.899627	0.689459	1.17386	0.435882
DNAJA4|32067|AP	0.906393	0.707856	1.16061	0.435892
TMEM101|41755|AD	1.10025	0.864755	1.39988	0.43688
MAN1C1|1192|AP	0.904438	0.701903	1.16542	0.437445
TNK2|68202|AP	0.912919	0.725371	1.14896	0.437454
MAN1C1|1193|AP	1.10566	0.858061	1.4247	0.437455
ATP6V0A2|25113|AP	1.09989	0.864729	1.399	0.437892
ASAP2|52611|ES	1.10933	0.853486	1.44186	0.437975
IDS|90286|AP	1.08883	0.878123	1.35009	0.438016
IDS|90287|AP	0.918418	0.740689	1.13879	0.438019
NFS1|59220|AD	0.911551	0.721314	1.15196	0.438087
C9orf117|87646|RI	1.0939	0.871816	1.37255	0.438253
RIC8B|24156|AP	0.915999	0.733367	1.14411	0.43932
RAD52|19635|AP	0.91516	0.73091	1.14586	0.439558
EMR2|48029|AT	0.907943	0.710631	1.16004	0.43983
EMR2|48028|AT	1.10139	0.862038	1.4072	0.43983
RIC8B|24157|AP	1.0916	0.873927	1.36348	0.4399
PACS1|16987|AP	1.09296	0.871965	1.36996	0.440563
LY75|55707|AT	1.09939	0.863956	1.39898	0.440919
WBSCR22|80010|AD	1.11585	0.84437	1.4746	0.44092
LY75|55708|AT	0.909597	0.714807	1.15747	0.440923
PPP1R7|58339|AD	1.10032	0.862624	1.40351	0.441373
SMAD6|31295|AP	1.0913	0.873481	1.36343	0.441821
SMAD6|31294|AP	0.916342	0.733446	1.14485	0.441822
BSCL2|16400|AP	0.907106	0.707468	1.16308	0.442034
LIMCH1|69109|AP	1.10202	0.860169	1.41188	0.442213
NAT9|43289|RI	0.914362	0.727688	1.14892	0.442233
BCS1L|57528|RI	1.1019	0.860109	1.41166	0.442664
DENND1B|9306|ES	1.10733	0.853528	1.43659	0.442748
ELMOD3|54226|RI	0.913918	0.726219	1.15013	0.442827
ATXN2L|35836|AD	1.09719	0.865775	1.39045	0.442838
PIDD|13769|AA	1.10277	0.858878	1.41591	0.443044
MYO6|76806|ES	1.11177	0.848073	1.45746	0.443069
ATXN2L|35835|AA	1.0988	0.863574	1.3981	0.443335
GRB10|79709|AP	1.0965	0.866048	1.38828	0.444101
[truncated: 2,236 more rows]

## Sheet: Luminal-B
Supplementary table S3. Univariable Cox analysis result for alternative splicing events in four BRCA subtype (Luminal-B)
Gene symbol/AS ID/AS type	Hazard Ratio (HR)	HR(95% CL) low	HR(95% CL) High	P value
HPS4|61503|RI	0.493357	0.348482	0.698462	6.79863e-05
RPL27A|14257|AA	0.580276	0.443593	0.759075	7.14414e-05
HPS4|61502|RI	0.481062	0.332914	0.695137	9.77336e-05
GLUL|9149|RI	0.481634	0.330258	0.702394	0.000147642
EPOR|47689|RI	1.73932	1.27856	2.36612	0.000423569
RBM5|64960|RI	0.475555	0.309658	0.73033	0.000684605
AMZ2|43128|AP	1.8229	1.28748	2.58097	0.000713926
AMZ2|43127|AP	0.548578	0.38745	0.776714	0.000713981
NISCH|65222|RI	0.475117	0.307908	0.733129	0.000771925
NDUFS7|46465|RI	0.623904	0.470494	0.827335	0.00105157
ADNP|59788|AP	2.09933	1.34455	3.2778	0.00110514
CD164L2|1328|RI	0.564055	0.399673	0.796045	0.00112329
TNC|87359|ES	1.7007	1.23255	2.34667	0.0012259
TOP3B|61266|RI	0.531127	0.360959	0.781519	0.00132318
OGFOD2|25008|ES	0.559427	0.391021	0.800363	0.00147979
GAS6|26396|AP	1.71172	1.22872	2.3846	0.00148486
EPB41L1|59268|AP	0.471374	0.294995	0.753211	0.00166021
TMEM45B|19457|AP	0.245668	0.101473	0.594767	0.00186002
ASPHD1|35984|AT	1.84558	1.25316	2.71808	0.00191907
PRSS27|33295|AT	1.88416	1.26249	2.81196	0.00192905
PRSS27|33296|AT	0.53074	0.355625	0.792084	0.00192905
IDS|90287|AP	2.31655	1.36166	3.94107	0.00194422
IDS|90286|AP	0.431677	0.253739	0.734399	0.00194429
ASPHD1|35983|AT	0.543246	0.368712	0.800398	0.0020289
GPATCH2L|28538|AP	1.58797	1.1781	2.14043	0.00239781
GPATCH2L|28539|AP	0.630165	0.467704	0.849059	0.00240048
DACT3|50576|AT	0.53297	0.354295	0.801751	0.00252328
DACT3|50577|AT	1.87628	1.24727	2.82251	0.00252329
ZNF276|38135|AP	1.76502	1.21944	2.5547	0.00259915
SEC16A|88177|ES	1.4418	1.13581	1.83023	0.00264479
METTL23|43630|ES	1.71573	1.2027	2.4476	0.00289967
C1orf63|1146|AA	0.596419	0.424203	0.838549	0.00295061
KIF4A|89372|AT	0.478206	0.293663	0.77872	0.0030242
KIF4A|89373|AT	2.09115	1.28416	3.40526	0.0030242
C9orf89|86901|AD	0.581314	0.405598	0.833154	0.00313728
TMEM45B|19456|AP	3.13436	1.46319	6.71421	0.00329031
C1orf159|16|RI	0.646347	0.483044	0.864858	0.00331312
LRRC8A|87787|AP	1.72864	1.19892	2.4924	0.00337091
NIN|27495|ES	1.79986	1.21443	2.66751	0.00341387
LY6K|85355|RI	0.653832	0.491699	0.869427	0.00347497
NAA60|33527|RI	0.586276	0.409099	0.840186	0.00363241
LTBP3|16862|AP	1.91753	1.23582	2.97529	0.00367669
SREBF1|39501|AP	0.535808	0.351598	0.816532	0.0036968
SREBF1|39500|AP	1.86414	1.22262	2.84227	0.00380471
CALD1|81861|AD	0.584086	0.40568	0.84095	0.00383466
POLM|79450|ES	0.648781	0.483632	0.870325	0.0038944
LRRC8A|87788|AP	0.580955	0.401675	0.840254	0.00392199
GLUL|9148|AD	0.487657	0.299098	0.795088	0.00398522
HSH2D|48137|RI	0.617896	0.445181	0.857619	0.00399922
HNRNPLL|53264|RI	1.77065	1.19788	2.61731	0.00416389
ARMCX4|89646|AT	1.85208	1.21355	2.82658	0.00427287
OCIAD1|69243|ES	0.495812	0.306235	0.802747	0.00432152
SLC20A2|83730|AP	1.71834	1.18342	2.49506	0.00444153
MSANTD1|68631|AT	0.579643	0.397928	0.844338	0.00448842
MAX|27939|RI	0.599124	0.420433	0.853762	0.00458453
TNC|87341|ES	0.606921	0.429519	0.857595	0.00464239
ATP6V0A2|25112|AP	2.04657	1.24586	3.3619	0.00468367
ABCA2|88252|RI	0.462282	0.269988	0.791533	0.0049239
MSANTD1|68630|AT	1.72494	1.17956	2.52248	0.00492914
ZNF148|66549|ES	0.351201	0.169301	0.728538	0.00494372
ATP6V0A2|25113|AP	0.525145	0.334368	0.824771	0.00516785
PARPBP|24046|ES	0.480134	0.286026	0.80597	0.00550033
KIAA1328|45279|AP	1.87085	1.20211	2.91163	0.00550961
HSPB7|786|AP	1.6702	1.16156	2.40158	0.00563673
AFMID|43794|ES	0.565499	0.377689	0.846699	0.00564003
CCL28|71945|AP	1.59775	1.14586	2.22784	0.00573242
IRF3|50997|AD	0.622387	0.44443	0.8716	0.00578439
HSH2D|48138|RI	0.545682	0.354682	0.839535	0.00585675
EXO5|2003|RI	0.596224	0.412275	0.862247	0.00600751
CD160|7300|RI	2.09805	1.23502	3.56416	0.0061311
C16orf74|37885|AP	0.571852	0.383306	0.853142	0.00617916
GNB2L1|127737|ES	0.550254	0.358556	0.844441	0.00626256
SCGB3A2|73965|AP	1.38276	1.09589	1.74471	0.00629779
WBSCR22|80010|AD	0.570324	0.381136	0.853421	0.00631936
SLMAP|65394|ES	1.55894	1.13248	2.14598	0.00646997
HSPB7|785|AP	0.60169	0.416855	0.86848	0.00666719
COL6A3|58107|ES	1.76891	1.17051	2.67325	0.00678472
TBCA|72601|AA	0.64108	0.464539	0.884713	0.00682423
CCL28|71944|AP	0.6282	0.448476	0.879946	0.00685542
GDPD5|17855|AP	1.71351	1.1594	2.53245	0.00689179
CENPO|52834|ES	0.624598	0.4435	0.879646	0.00706029
SCGB3A2|73966|AP	0.726099	0.575255	0.916498	0.00706334
PPM1J|4259|AD	0.522626	0.325842	0.838252	0.00710451
ADNP|59790|AP	0.518854	0.321704	0.836825	0.00713629
RANGRF|39166|AD	0.634893	0.455965	0.884034	0.00715078
POLR2G|16420|RI	0.550459	0.356277	0.850475	0.00715307
MRPL55|10128|ES	0.591242	0.402058	0.869444	0.00756222
TAF1D|18314|RI	0.602063	0.414103	0.875336	0.00787763
FAM86B1|82685|ES	0.665813	0.492959	0.899278	0.00799692
WDR62|49339|RI	0.484504	0.283589	0.827763	0.00800895
MRPL55|10129|AA	0.556457	0.360768	0.858292	0.00802316
GTF2H2C|72397|AD	0.600711	0.41209	0.875666	0.00803842
COPS5|115459|ME	1.5947	1.12908	2.25233	0.00807027
AFMID|43795|ES	0.64009	0.459912	0.890857	0.00816459
PBRM1|65236|ES	0.703422	0.541855	0.913165	0.00823644
LRRC8D|3726|AP	0.615175	0.42891	0.88233	0.00828353
PIDD|13769|AA	0.625045	0.440754	0.886394	0.00837516
DAPK2|31075|RI	0.630947	0.447273	0.890048	0.00870274
RPL34|70300|AT	1.59066	1.12427	2.25053	0.00875312
RPL34|70298|AT	0.628668	0.444339	0.889465	0.00875317
ZNF576|50223|RI	0.673749	0.501012	0.906042	0.00898036
PPP1R32|16239|AP	1.63871	1.12974	2.37697	0.00924615
RASA4|81120|AP	1.57309	1.11767	2.21408	0.00938042
RASA4|81121|AP	0.635694	0.451657	0.894721	0.00938044
ANK3|11842|AP	0.596877	0.403969	0.881905	0.00957178
ANK3|11845|AP	1.66699	1.13235	2.45408	0.00960055
LIMS2|55227|AP	1.59854	1.12083	2.27985	0.00960619
C1orf63|1147|ES	0.595038	0.401128	0.882685	0.00987488
TMC6|43754|AP	1.61856	1.1219	2.33508	0.0100214
UACA|31439|AP	1.56506	1.11198	2.20274	0.0102093
C17orf80|43216|AP	1.70817	1.13358	2.57402	0.0104887
MRPL55|10106|AA	0.560987	0.360122	0.873889	0.0105875
MRPL55|10148|ES	0.636207	0.449464	0.900537	0.0107442
LRRC8D|3727|AP	1.5768	1.11097	2.23794	0.0108037
HPS4|61504|RI	0.46183	0.254304	0.838711	0.0111573
YPEL5|53094|ES	0.600098	0.404135	0.891083	0.0113522
CGREF1|52940|ES	1.76979	1.13729	2.75403	0.0114004
ACAA1|64017|AD	0.646827	0.461397	0.90678	0.0114811
FAM86A|33890|ES	0.623983	0.4325	0.900241	0.0116718
TXNL4A|46283|ES	0.599401	0.402461	0.892713	0.0117895
ELMOD3|54247|AA	0.565149	0.362378	0.881382	0.0118415
KIAA1328|45278|AP	0.578447	0.377533	0.886282	0.0119207
TOM1L1|42556|ES	0.63265	0.442583	0.904341	0.0120206
POSTN|25672|ES	1.85057	1.14465	2.99183	0.0120337
FYN|77272|AP	0.524055	0.316439	0.867889	0.0120572
MRPL55|10149|ES	0.621369	0.428557	0.900927	0.0120597
MAP3K8|11120|AP	1.49975	1.09189	2.05996	0.0123196
SLC15A4|25186|AP	1.55329	1.0997	2.19395	0.0124414
WIPF1|56028|AP	0.628376	0.436435	0.904731	0.0124786
ACTG1|44121|RI	0.563991	0.359865	0.883902	0.0124792
RPS6KA1|1281|AP	0.600659	0.402416	0.896563	0.0126225
NR1H3|15700|AA	0.655709	0.470627	0.913576	0.0126265
MYL5|68380|AP	1.51299	1.09271	2.09491	0.0126338
MYL5|68382|AP	0.660954	0.477353	0.915171	0.0126369
LY6K|85354|RI	0.670514	0.489714	0.918063	0.0126595
CDC14B|86977|ME	1.59674	1.10443	2.30849	0.0128431
MAP1LC3A|59029|AP	0.648002	0.460402	0.912043	0.0128495
MAP1LC3A|59028|AP	1.54321	1.09644	2.17202	0.0128496
FYN|77269|AP	1.72566	1.12133	2.6557	0.0131164
NPIPB5|35569|RI	0.621437	0.426722	0.905002	0.0131227
CNN2|46362|ES	0.615481	0.419157	0.90376	0.0132776
SIRPG|58531|ES	0.640037	0.449411	0.911522	0.0133808
HYLS1|19361|AP	0.634389	0.442297	0.909907	0.0133981
HARS2|73743|AD	0.680395	0.501426	0.923241	0.013405
DNAJC25|87229|ES	0.567398	0.361503	0.89056	0.0137435
IST1|37515|ES	0.658061	0.471439	0.918558	0.0139247
SULT1A3|94132|AP	1.53373	1.08962	2.15886	0.0142062
PLS3|89927|ES	0.450237	0.23776	0.852598	0.0143071
MAP3K8|11121|AP	0.672044	0.488792	0.923999	0.0144229
NIPA2|29684|ES	0.600331	0.398245	0.904965	0.0148158
SPAG6|10981|ES	0.688065	0.508907	0.930294	0.0151202
INO80E|36005|ES	0.527303	0.314315	0.884619	0.0153338
CCDC53|24021|ME	1.6326	1.09838	2.42666	0.0153502
KDM2B|24874|AP	1.60061	1.09372	2.34244	0.0154768
RND3|55564|RI	1.63026	1.09704	2.42265	0.0155968
ZNF85|48734|AT	0.646748	0.454001	0.921326	0.0157862
ZNF85|48735|AT	1.54619	1.08539	2.20263	0.0157868
TAB3|88756|AD	0.53467	0.321452	0.889314	0.0158724
VPS9D1|38130|AP	0.650158	0.457826	0.923288	0.0161287
VPS9D1|38131|AP	1.53808	1.08308	2.18423	0.0161303
C1orf159|7|AP	1.52328	1.08104	2.14642	0.0161587
FGF1|73868|AP	1.59199	1.0895	2.32624	0.0162643
TCF7|73350|ES	0.64003	0.444443	0.92169	0.0164753
BCL6|68079|AP	1.5469	1.08291	2.20968	0.016496
BCL6|68081|AP	0.646642	0.452779	0.92351	0.0165038
ACAN|32396|AT	0.542642	0.328939	0.895181	0.0166879
ACAN|32395|AT	1.84111	1.11621	3.03681	0.0168243
ZNF345|49425|AP	1.57596	1.08514	2.28877	0.016887
ACOT11|3145|AT	0.654834	0.462591	0.926969	0.0169569
ACOT11|3146|AT	1.5271	1.07878	2.16174	0.0169569
PIDD|13768|RI	0.659944	0.468886	0.928852	0.0171632
LRRFIP2|63960|ES	1.47129	1.07081	2.02156	0.0172205
FAM86B1|82700|ES	0.603564	0.397634	0.916144	0.0177259
ELF3|9394|RI	0.658669	0.466383	0.930234	0.0177614
RAD51B|28110|AT	1.47061	1.06904	2.02303	0.0177772
ATP5A1|300060|ES	0.669823	0.480831	0.9331	0.0178188
MFSD12|46692|AP	1.56008	1.07986	2.25387	0.0178244
RPL32|63467|RI	0.663746	0.47284	0.931729	0.0178542
RNPC3|3907|AA	0.674138	0.486221	0.934683	0.0180245
WIPF1|56026|AP	1.52916	1.07476	2.17566	0.0182394
MFSD12|46693|AP	0.641842	0.443806	0.928245	0.0184973
ZC3H11A|9461|AD	0.659477	0.466321	0.932641	0.0185561
FCGR2B|8681|ES	0.599767	0.391652	0.918467	0.0187175
ZNF83|51506|ES	0.635181	0.434078	0.929451	0.0194581
SLC20A2|83727|AP	0.648498	0.450733	0.933035	0.0196271
C16orf74|37884|AP	1.54264	1.07171	2.22052	0.019668
COX7C|72714|RI	0.649699	0.452098	0.933667	0.019756
MRPL55|10133|ES	0.479921	0.258866	0.889741	0.0197594
MUM1|46457|ES	1.46549	1.06269	2.02098	0.0197661
UNC50|54643|RI	0.678966	0.490265	0.940298	0.0197804
FAM131A|67927|AP	1.58466	1.07572	2.33439	0.0198466
TMEM175|68433|ES	0.662455	0.468164	0.937378	0.0200669
ODF2L|3675|ES	0.679402	0.489928	0.942151	0.0204939
BCL2L11|54965|ES	0.595394	0.38399	0.923187	0.0204977
PTPN4|55140|AP	1.69946	1.08466	2.66273	0.020631
CMTM7|63815|ES	0.597586	0.386334	0.924354	0.0207001
SPHK2|50780|AP	1.58227	1.07205	2.33531	0.0208744
NPIPB4|35512|RI	0.638462	0.43627	0.93436	0.0209209
UACA|31438|AP	0.664829	0.470003	0.940414	0.021045
C17orf80|43218|AP	0.616973	0.408958	0.930793	0.0213465
GPR132|29598|ES	1.64754	1.0767	2.52103	0.0214229
PTPN4|55141|AP	0.590821	0.377174	0.925487	0.0215544
SPHK2|50779|AP	0.632024	0.427247	0.934949	0.021639
ZNF10|25338|AP	0.644531	0.442756	0.938261	0.0218717
LONRF1|82748|AP	1.71157	1.08059	2.711	0.0220054
TMX2|15920|ES	0.650588	0.450138	0.940299	0.0221648
MPV17|52972|ES	0.698866	0.514094	0.950046	0.022192
DNASE1|33615|AA	0.637256	0.433123	0.937598	0.0221952
BCAS4|59783|ES	1.45206	1.05475	1.99903	0.0222101
PSMC5|43009|RI	0.628092	0.421076	0.936885	0.0226365
ANKRD18A|86459|AT	0.669641	0.474275	0.945483	0.022698
C16orf89|33878|AA	1.42175	1.05037	1.92445	0.0227209
PRICKLE4|76140|AA	1.39576	1.04746	1.85988	0.0228153
ANKRD18A|86460|AT	1.49221	1.05709	2.10646	0.0228709
MYL12A|44491|ES	1.45595	1.05293	2.01323	0.0230927
TMEM107|39130|ES	0.645172	0.442	0.941735	0.0231433
VIL1|57481|AT	1.69505	1.074	2.67522	0.0234157
VIL1|57482|AT	0.590112	0.373979	0.931156	0.0234228
WASH4P|32782|AA	1.49122	1.05528	2.10726	0.0235172
PPA2|70221|ES	0.720649	0.542743	0.956871	0.0235287
NBPF11|7330|ES	0.688083	0.497565	0.95155	0.0238078
PTK2B|83156|ES	1.53446	1.05715	2.22727	0.0243012
TRAPPC4|19069|ES	0.705363	0.520472	0.955935	0.0244149
FAM154B|32218|AT	1.47984	1.0517	2.08229	0.0244985
CC2D2A|68809|ES	1.45874	1.0488	2.02891	0.0248955
TRMT13|3869|RI	0.618011	0.405586	0.941694	0.0251215
TMPRSS13|18949|AT	0.679368	0.484238	0.953128	0.0252304
EFHC1|76472|RI	0.595555	0.378242	0.937723	0.0252485
GDPD5|17859|AP	0.644533	0.438646	0.947057	0.0252862
ZNF10|25337|AP	1.53366	1.05428	2.23102	0.0253266
NBPF11|7343|ES	1.47447	1.04906	2.07239	0.0253697
CORO1B|387271|ES	0.720036	0.539671	0.96068	0.0255731
ARHGAP32|19451|RI	0.614566	0.400735	0.942496	0.0256536
AFMID|99319|ES	1.53816	1.05343	2.24594	0.0257838
SULT1A2|35811|RI	0.658736	0.456255	0.951075	0.0259033
TMPO|23850|ES	1.37832	1.0385	1.82933	0.0263141
CPNE5|75990|AP	0.666288	0.465493	0.953697	0.0264823
NTRK3|32368|AT	0.712023	0.527443	0.961197	0.0265232
RPLP0|24727|AA	0.640501	0.432005	0.949621	0.0266073
SETD5|63098|ES	0.687936	0.49378	0.958435	0.0270438
POLR2J3|81113|ES	0.638933	0.429476	0.950542	0.027089
RBM6|64936|RI	0.664751	0.462715	0.955002	0.0271717
EPB41L1|59264|AP	1.46634	1.04402	2.05949	0.0272063
ORMDL1|56537|RI	0.64967	0.442995	0.952768	0.0272706
CLEC3A|37671|AT	0.669671	0.468959	0.956287	0.0273938
CLEC3A|37670|AT	1.49327	1.04571	2.13238	0.0273938
NAPA|50658|ES	0.661599	0.458136	0.955421	0.0275819
ECHDC2|3027|ES	0.676191	0.477413	0.957733	0.0275858
P2RX5|38487|AT	0.728655	0.549631	0.965991	0.0277725
MRPL55|10147|ES	0.660151	0.455973	0.955758	0.0278324
MRPL55|10117|ES	0.665714	0.463241	0.956685	0.0278562
SLC25A25|87693|AP	1.4212	1.03897	1.94405	0.0278671
P2RX5|38486|AT	1.37139	1.03434	1.81827	0.0281927
RNF121|17462|ES	0.675283	0.475526	0.958952	0.0282208
SMUG1|22130|ES	0.67741	0.478363	0.959278	0.0282228
DTX3|22660|AA	0.608855	0.389746	0.951145	0.0292545
KIF13A|75457|ES	0.741301	0.566354	0.970291	0.0292907
ZC2HC1C|28481|AD	1.56162	1.04565	2.33218	0.0293989
ARHGEF7|26280|AP	0.735355	0.557536	0.969887	0.0295219
DCTN3|86188|AD	0.686439	0.488758	0.964073	0.0299237
CPNE5|75991|AP	1.47771	1.03866	2.10236	0.0299446
P2RY6|17681|AP	0.683973	0.485153	0.96427	0.0301898
FAM185A|81137|AD	0.671626	0.468551	0.962716	0.0302501
ZSCAN31|75730|AP	1.46641	1.03658	2.07449	0.0305466
S100A2|7717|AP	1.41357	1.03249	1.93531	0.0308149
SEC31A|69730|ES	0.670665	0.466654	0.963864	0.030861
RPS21|60075|AA	0.708783	0.518429	0.969029	0.0309955
DUS4L|81348|RI	0.617262	0.397828	0.957732	0.0313457
SYNE2|27834|AP	1.48377	1.03591	2.12526	0.0313644
SYNE2|27832|AP	0.629897	0.412567	0.961712	0.0322909
GPR110|76437|AT	0.662228	0.453536	0.966949	0.0328441
KIF20B|12497|AT	0.609738	0.38688	0.960972	0.0330494
KIF20B|12498|AT	1.64005	1.04061	2.58478	0.0330494
VWA9|31210|ES	0.709771	0.517832	0.972854	0.0330854
SLC25A25|87692|AP	0.711414	0.520061	0.973174	0.033166
LETMD1|100274|ES	0.667515	0.460081	0.968472	0.0332807
REPIN1|82247|ES	0.645187	0.43094	0.965948	0.0333189
F8|90667|AP	1.68449	1.04201	2.72309	0.0333459
FRG1B|58883|ES	1.47941	1.03044	2.124	0.0337976
PDE4B|3306|AP	1.55437	1.03429	2.33597	0.0338235
RPS21|60076|AD	0.707756	0.513979	0.97459	0.0342049
AK5|3523|AP	1.45616	1.02829	2.06205	0.034247
YPEL3|36075|RI	0.702275	0.50593	0.97482	0.0346532
CYFIP2|74322|AP	1.56107	1.03206	2.36125	0.034909
OS9|22702|ES	0.614986	0.391456	0.966157	0.0349148
RAD51B|28107|AT	0.67338	0.466239	0.972551	0.0350003
PRX|49900|RI	1.33306	1.01962	1.74285	0.0355489
LUC7L|32836|AP	1.51713	1.02835	2.23822	0.0356531
LUC7L|32837|AP	0.65915	0.44679	0.972444	0.0356584
F8|90666|AP	0.591315	0.362176	0.965423	0.0356713
B9D1|39714|RI	0.688398	0.485701	0.975686	0.0358798
PRMT2|60961|ES	0.69821	0.499003	0.976942	0.0360752
C21orf59|60359|AD	0.733901	0.549203	0.980713	0.0364715
FAM26F|77318|ES	0.73317	0.547978	0.980949	0.0366671
PAXBP1|60376|AD	0.641186	0.422465	0.973144	0.036811
GPR110|76436|AT	1.48372	1.02431	2.14917	0.0368872
ELMOD3|54226|RI	0.637005	0.416947	0.973206	0.037018
SH3KBP1|88641|AP	1.43401	1.02114	2.01381	0.0374579
NAT9|43289|RI	0.73368	0.548026	0.98223	0.0374874
EP400NL|25237|AP	0.651691	0.435356	0.975527	0.0374936
C21orf58|60931|RI	0.616285	0.390578	0.972423	0.0375128
ZNF215|14188|AT	0.692655	0.490018	0.979089	0.0375586
ZNF215|14189|AT	1.44372	1.02135	2.04074	0.0375598
MECOM|67567|AP	1.46639	1.02201	2.104	0.0376956
SHISA5|64702|AD	1.43296	1.02061	2.01189	0.0377257
PLAGL1|78001|RI	0.620418	0.394911	0.974695	0.038343
ACAP1|38918|AP	1.41176	1.0182	1.95744	0.03863
HEXIM2|41950|AP	1.4424	1.01852	2.04269	0.0390825
HEXIM2|41949|AP	0.693289	0.48955	0.981819	0.0390825
SH2D3C|87664|AP	1.41083	1.01708	1.95703	0.039267
SUOX|22342|ES	0.692502	0.48829	0.982119	0.0392862
ZNF528|51457|ES	0.724469	0.533186	0.984376	0.0393373
QTRT1|47582|RI	0.66714	0.453771	0.980839	0.0395562
GPR56|36576|AP	1.50812	1.01952	2.23086	0.0397105
AK5|3524|AP	0.688515	0.482397	0.982701	0.0397728
NSMF|88307|AP	1.46685	1.018	2.11361	0.0398118
NPHP3|66813|ES	1.57136	1.0205	2.41957	0.0401574
TMPRSS13|18947|AT	1.39789	1.01474	1.92571	0.0404162
HAPLN3|32399|ES	0.624242	0.397651	0.979952	0.040562
TNC|87360|ES	1.42065	1.0146	1.98921	0.0409165
SYT7|16268|ES	1.42603	1.01473	2.00405	0.0409358
GIT2|24385|ES	0.678023	0.466957	0.984492	0.0411411
C1QTNF1|43985|AP	1.44918	1.01468	2.06973	0.0413425
NTRK3|32369|AT	1.34674	1.01172	1.7927	0.0413676
LUC7L|32847|AD	0.664834	0.448791	0.984877	0.0417541
TM4SF1|67224|AD	0.722849	0.528738	0.988222	0.041929
SPDL1|74478|ES	1.44537	1.01268	2.06294	0.0424223
POLL|12901|AD	0.683604	0.473335	0.98728	0.0425374
NRBP2|85507|RI	0.569734	0.330757	0.981376	0.0425883
EMP1|20538|AA	0.701192	0.497328	0.988624	0.0428428
UQCRB|84610|RI	0.703109	0.499916	0.988893	0.0429548
KIF23|31399|ES	0.675821	0.462194	0.988186	0.0432517
SOCS2|23707|AP	1.44018	1.01054	2.05249	0.0435928
AEBP2|20664|AP	1.40782	1.00967	1.96298	0.0437251
MRPL55|10153|ES	0.665702	0.44778	0.989682	0.0443016
FAM134B|71598|AP	0.708915	0.506749	0.991735	0.0445992
DMPK|50523|ES	0.752503	0.570149	0.993181	0.0446127
PIGV|1302|AD	0.693427	0.485085	0.991252	0.0446265
ENDOV|44063|ES	0.746953	0.561744	0.993227	0.0447806
ACOT8|59632|ES	1.52484	1.00973	2.30273	0.0448568
INO80E|36012|ES	0.681942	0.468956	0.99166	0.045091
NPHP3|66812|ES	1.492	1.00827	2.2078	0.0453747
LRRC32|17898|AP	1.36696	1.00612	1.85721	0.0456124
CSPP1|84083|ES	1.45578	1.00714	2.10427	0.0457358
CAMTA2|38634|ES	0.710055	0.507419	0.993612	0.0457876
SGSM2|38395|RI	0.681857	0.467916	0.993617	0.0462292
FAM134B|71599|AP	1.4052	1.00525	1.96427	0.0465214
CYFIP2|74325|AP	0.653473	0.429664	0.993864	0.0467303
TC2N|28884|AP	1.52742	1.00612	2.31882	0.0467419
THTPA|26762|ES	0.672866	0.455212	0.99459	0.0469032
TUBB3|38175|ES	0.562265	0.318517	0.992541	0.0470573
TC2N|28883|AP	0.656068	0.432781	0.994555	0.0470684
SH3KBP1|88642|AP	0.711272	0.50763	0.996609	0.0477369
BICD2|86883|RI	0.723039	0.524389	0.996942	0.0478555
ZNF836|51413|AT	1.52756	1.00372	2.32478	0.0480078
ZNF836|51414|AT	0.65466	0.430165	0.996314	0.0480193
TANK|55730|AP	1.46202	1.00329	2.13047	0.0480325
TANK|55731|AP	0.683987	0.469379	0.996717	0.0480325
SEPT9|43726|AP	0.674477	0.45644	0.996669	0.0480744
GSKIP|29198|AD	0.715669	0.513603	0.997234	0.0481177
CCDC50|68126|ES	0.741623	0.551334	0.997589	0.0481641
CCT7|53961|ES	0.681633	0.465917	0.997225	0.0483501
RBMX|90220|RI	0.659811	0.436637	0.997053	0.0483845
AP3B2|32238|AT	0.633344	0.402268	0.997157	0.0485802
AP3B2|32239|AT	1.57892	1.00285	2.4859	0.0485802
SH3YL1|52498|ES	1.42144	1.00219	2.01608	0.0485821
ZNF559|47276|RI	1.36662	1.00186	1.86417	0.0486412
DNASE1|33608|RI	0.714722	0.511619	0.998454	0.0489489
SLC25A29|29259|ES	0.671467	0.451668	0.998228	0.0489842
TK1|43784|RI	0.676465	0.458395	0.998278	0.048994
CD44|15058|ES	1.45915	1.00164	2.12563	0.0490078
NIF3L1|56777|AD	0.723027	0.522897	0.999752	0.0498249
LEPRE1|2106|RI	0.663775	0.440551	1.0001	0.0500577
REPIN1|82246|ES	0.708579	0.5019	1.00037	0.0502455
PLCD1|64009|AP	1.38728	0.99956	1.92539	0.0503087
VLDLR|85739|ES	1.36324	0.99946	1.85943	0.0504003
MGRN1|33779|RI	0.667975	0.445806	1.00086	0.0504909
ALS2CL|64461|RI	0.673755	0.453148	1.00176	0.0510241
RFC5|24684|AD	0.70683	0.498581	1.00206	0.0513674
CCDC74B|55280|RI	0.500552	0.249506	1.00419	0.0513925
FIGNL1|79688|RI	0.694368	0.480971	1.00245	0.0515437
AEBP2|20666|AP	0.721801	0.519775	1.00235	0.0516617
FIGNL1|79694|AA	0.682274	0.464216	1.00276	0.0516624
NFYA|76094|ES	1.32038	0.997958	1.74698	0.0516966
FAM110A|58470|ES	0.67338	0.452005	1.00318	0.0518506
ADAT2|77977|AP	1.45021	0.996795	2.10987	0.0519942
CD44|15276|ES	1.61773	0.995841	2.62798	0.0520006
ZSCAN31|75728|AP	0.70691	0.498171	1.00311	0.0520703
GTF2H2C|72398|ES	0.665099	0.440742	1.00366	0.0520717
XAF1|38791|ES	0.707865	0.499461	1.00323	0.0521549
PDE4B|3304|AP	0.663597	0.438594	1.00403	0.0522649
FGF1|73871|AP	0.657979	0.430946	1.00462	0.0525478
ZDHHC11|71449|AT	0.709367	0.501185	1.00402	0.0527072
LAMB3|9672|AP	0.718004	0.513321	1.0043	0.0530042
PPP1R32|16240|AP	0.695246	0.480873	1.00519	0.0533025
SV2C|72546|AT	0.706234	0.495884	1.00581	0.0538758
PHYKPL|74860|ES	0.715397	0.508927	1.00563	0.0538995
PLCD1|64008|AP	0.724063	0.521277	1.00574	0.0541246
ADAT2|77978|AP	0.691877	0.475364	1.007	0.0544146
SV2C|72547|AT	1.41431	0.992789	2.0148	0.0548729
PTPN3|87164|AP	1.83513	0.987327	3.41094	0.0549038
RBM25|28256|RI	0.69037	0.472852	1.00795	0.0549901
PPP4C|94130|ES	0.678761	0.456758	1.00867	0.0552033
TCF12|30789|ES	0.668459	0.442817	1.00908	0.0552449
DOCK9|26172|AP	1.42576	0.991817	2.04956	0.0554177
ZNF208|48798|AT	0.652721	0.421639	1.01045	0.0557049
DGKA|22295|AP	0.730011	0.528708	1.00796	0.0559019
DNAH7|56630|AT	1.2988	0.993048	1.6987	0.0562592
SV2A|7411|AT	1.48498	0.989395	2.2288	0.0563261
SV2A|7410|AT	0.673409	0.448671	1.01072	0.0563261
UNG|24278|AP	0.725154	0.520905	1.00949	0.0569083
UNG|24277|AP	1.37902	0.990601	1.91973	0.0569083
ZNF692|10563|RI	0.695684	0.478453	1.01154	0.0574504
DMTF1|80288|AP	1.5213	0.986777	2.34535	0.0574731
NEDD4L|45649|AP	1.39344	0.989487	1.96229	0.0575048
EPS8L2|13727|AP	0.679609	0.456219	1.01238	0.0575067
DMTF1|80289|AP	0.657451	0.426429	1.01363	0.0576074
ATP6V0B|2510|ES	0.702195	0.486911	1.01266	0.0584109
ZNF540|49541|AP	1.54738	0.984473	2.43214	0.0584722
C21orf59|60358|AA	0.752154	0.559921	1.01038	0.0585758
FBXW7|70849|AP	1.43181	0.987038	2.077	0.0585949
TMEM145|50152|AT	0.719333	0.511217	1.01217	0.0586874
TMEM145|50151|AT	1.39018	0.987973	1.95612	0.0586874
DNAH7|56629|AT	0.772742	0.591213	1.01001	0.0591523
RPS9|51827|AD	0.682253	0.458421	1.01537	0.0594631
RIC3|14221|AT	0.707812	0.493778	1.01462	0.0599776
SULT2B1|50773|AP	1.54546	0.981335	2.43386	0.0602921
SULT2B1|50774|AP	0.647058	0.41087	1.01902	0.0602922
ZNF69|47759|AA	0.710386	0.497196	1.01499	0.0603481
L3HYPDH|27738|AP	0.709215	0.495506	1.0151	0.0603719
L3HYPDH|27739|AP	1.40999	0.985113	2.0181	0.060384
MRPL55|10146|ES	0.727059	0.521243	1.01414	0.0604838
LRRC32|17897|AP	0.743138	0.544791	1.0137	0.0609196
FAM111A|16026|RI	0.66757	0.437455	1.01873	0.0609435
MRPL55|10116|ES	0.710434	0.496657	1.01623	0.0612287
NPRL2|65041|AA	0.714575	0.502503	1.01615	0.0613755
UBALD1|33763|AP	1.36521	0.984466	1.89321	0.0620248
MAP3K12|22063|AP	0.699219	0.480186	1.01816	0.0620301
RANGRF|39164|RI	0.726551	0.519338	1.01644	0.0622127
ENO2|20011|AP	0.693434	0.471937	1.01889	0.062228
TMEM136|19161|AA	0.657586	0.422989	1.0223	0.0626017
CP|67213|AT	1.39154	0.982503	1.97086	0.0628057
LAMB3|9671|AP	1.37697	0.982956	1.92893	0.0628845
CCNDBP1|30218|RI	0.687377	0.463022	1.02044	0.0629456
NR1H3|15695|AP	0.691329	0.468399	1.02036	0.0630994
DERL2|38704|ES	1.40628	0.98152	2.01487	0.0631262
WBSCR22|124330|ES	0.689732	0.466095	1.02067	0.0632214
MACF1|1872|AP	1.37494	0.982398	1.92434	0.0633927
OCIAD1|69238|AD	0.716202	0.503446	1.01887	0.0634508
RPL31|54735|RI	0.758527	0.56634	1.01593	0.063749
RHOC|4235|AA	0.724475	0.515209	1.01874	0.0638516
ITGAE|38490|ES	0.664124	0.430599	1.02429	0.0641145
PYHIN1|8389|AT	1.43064	0.978947	2.09074	0.0643072
PYHIN1|8390|AT	0.698989	0.4783	1.02151	0.0643072
CP|67214|AT	0.720447	0.508869	1.01999	0.0645492
LUC7L3|42474|RI	0.727047	0.518483	1.01951	0.0646085
ARIH2|64784|AP	1.4574	0.977125	2.17373	0.064817
ARIH2|64785|AP	0.686156	0.460039	1.02341	0.064819
PTPN3|87165|AP	0.51873	0.258327	1.04163	0.0649931
MB|61977|AP	1.37163	0.980512	1.91875	0.0650296
TRIM69|30373|RI	0.691589	0.467252	1.02364	0.0652995
SETMAR|63000|ES	1.41586	0.978012	2.04973	0.0654492
SERPINB6|75147|AP	0.685981	0.459356	1.02441	0.0654627
PTPRE|13457|AP	0.744587	0.54392	1.01928	0.065658
KANK3|47221|AT	0.718147	0.504698	1.02187	0.0658041
AKAP1|42604|AP	1.45354	0.975806	2.16516	0.0658409
TRPV3|38442|AT	1.36798	0.979633	1.91027	0.0658886
TRPV3|38443|AT	0.731005	0.523485	1.02079	0.0658886
SPG20|25639|AP	1.33604	0.981112	1.81937	0.0659256
UBALD1|33764|AP	0.735876	0.530445	1.02086	0.06631
FLJ27365|62681|AT	1.39525	0.977793	1.99095	0.0663335
FLJ27365|62680|AT	0.71672	0.502277	1.02272	0.0663385
IYD|78140|AT	0.715264	0.500146	1.02291	0.0663752
IYD|78139|AT	1.39808	0.977606	1.99941	0.0663754
PNPLA6|47108|AP	0.731274	0.523366	1.02177	0.0666891
CCDC14|66498|RI	0.69209	0.46694	1.0258	0.0667904
ACACA|40505|AP	1.47355	0.973318	2.23088	0.0669287
PHTF1|4284|RI	1.45485	0.973811	2.1735	0.067191
ENO2|20012|AP	1.43078	0.974841	2.09996	0.0672792
DECR1|84409|ES	0.696478	0.472753	1.02608	0.0672896
MFSD10|68612|AP	1.52854	0.969819	2.40916	0.067558
SPEF2|71771|ES	1.43019	0.974298	2.09939	0.0676986
TFEC|81520|RI	0.652594	0.412851	1.03156	0.0677036
RIC3|14220|AT	1.4002	0.975633	2.00953	0.0678296
RPS9|51823|ES	0.738033	0.532421	1.02305	0.0682732
HMGA1|75769|AP	1.39681	0.97505	2.001	0.0684252
HMGA1|75770|AP	0.715918	0.499751	1.02559	0.0684252
RBM6|64952|ES	0.733827	0.526012	1.02374	0.0684816
RAPGEFL1|40846|AP	0.764713	0.57296	1.02064	0.0685668
APBB3|73673|RI	0.735179	0.527432	1.02475	0.0694243
ERP27|20562|AP	0.64728	0.404709	1.03524	0.069459
GPR132|29599|ES	1.65797	0.960527	2.86182	0.0694685
MPI|31783|ES	0.709337	0.489541	1.02782	0.0695294
PSME1|26851|RI	0.707223	0.486453	1.02819	0.0696204
ADD3|13077|ES	0.713098	0.494723	1.02787	0.0698899
SH3RF2|73901|AT	0.69153	0.464007	1.03062	0.0700138
SH3RF2|73902|AT	1.44607	0.970292	2.15514	0.0700138
NPDC1|88260|AP	0.708044	0.487233	1.02893	0.0702288
NPDC1|88261|AP	1.41234	0.971887	2.05241	0.0702288
OAZ1|46599|ES	1.49149	0.967299	2.29974	0.0703767
ATP13A3|68153|AP	1.52377	0.964918	2.40629	0.0707985
NOP2|19891|RI	0.636496	0.389838	1.03922	0.070892
TTYH2|43235|AP	0.685147	0.453873	1.03427	0.0719228
NFIB|85888|ES	1.42101	0.968865	2.08417	0.0721614
C3orf18|65060|AP	1.40544	0.969733	2.03691	0.0722349
BCS1L|57544|AD	0.698705	0.472604	1.03298	0.0722843
TRAPPC4|19067|AD	0.746472	0.542656	1.02684	0.0723083
KANK1|85710|AP	1.41021	0.969104	2.05209	0.072496
ROGDI|33858|ES	0.711546	0.490808	1.03156	0.0724976
NIF3L1|95744|AD	0.715668	0.496726	1.03111	0.0725703
GRIA3|90013|AT	0.707035	0.48416	1.03251	0.0727507
C7orf50|78561|AD	0.769636	0.578123	1.02459	0.0728843
OCIAD1|69244|ES	0.7684	0.576034	1.02501	0.0731386
FGFR1|83430|ES	0.720184	0.502684	1.03179	0.0735569
ATP13A3|68152|AP	0.658115	0.415836	1.04155	0.0740754
TRAPPC4|19062|ES	0.714189	0.493598	1.03336	0.0741227
PLEKHG4|37003|RI	0.702618	0.476817	1.03535	0.0743673
PQLC2|900|RI	1.31282	0.97349	1.77043	0.0744443
SIN3B|48212|AP	1.32129	0.97274	1.79473	0.0745732
POSTN|114310|ES	1.37768	0.968553	1.95962	0.0747116
SIN3B|48213|AP	0.757511	0.558075	1.02822	0.0748364
SULT1A1|35820|ES	0.743979	0.537227	1.0303	0.0750303
MARCH2|47230|AP	1.3405	0.970785	1.85102	0.0750958
ERP27|20563|AP	1.51601	0.957748	2.39967	0.0757786
ICAM3|47503|RI	1.35963	0.968414	1.90887	0.0759694
TMEM8B|86321|AT	0.753203	0.550518	1.03051	0.0763871
TMEM8B|86320|AT	1.32765	0.970386	1.81646	0.0763932
PLAGL1|77994|AP	0.717073	0.496085	1.0365	0.0768526
CA6|549|AT	0.407771	0.150898	1.10192	0.0769576
VPS54|53762|AP	1.57174	0.952156	2.59451	0.0770191
SH3BP2|68590|AP	0.711481	0.487717	1.03791	0.0772545
TMEM25|19005|AP	1.37013	0.965857	1.94361	0.077526
TMEM25|19006|AP	0.7298	0.514374	1.03545	0.0775985
RAPGEFL1|40847|AP	1.29258	0.971947	1.71898	0.0776732
SDC1|52760|AP	0.669282	0.428404	1.0456	0.0777192
EPHA7|77023|AT	1.35565	0.966737	1.90103	0.0777545
KANK3|47222|AT	1.37153	0.965198	1.94893	0.0780074
PRICKLE1|21233|AP	1.37638	0.964588	1.96396	0.0782055
UNKL|33078|AP	0.754658	0.551651	1.03237	0.07829
CA6|548|AT	2.17086	0.915384	5.14824	0.0785272
TDP1|28815|ES	0.741878	0.531852	1.03484	0.0787018
ZNF707|85485|ES	1.38618	0.963101	1.99512	0.0788142
ESYT2|82535|AP	0.701112	0.471594	1.04233	0.0792522
ESYT2|82534|AP	1.4263	0.959382	2.12046	0.0792561
ZNF266|47341|AD	1.37505	0.963459	1.96248	0.0792839
SLC25A19|43434|ES	1.42205	0.959138	2.10838	0.0797168
CSMD2|1687|AT	0.69243	0.458946	1.0447	0.0798454
EPHA7|77022|AT	0.739176	0.527075	1.03663	0.0798616
DCTN3|86187|AA	0.745112	0.536	1.03581	0.0800077
MARCH2|47229|AP	0.749398	0.542549	1.03511	0.0800206
MYO6|76805|ES	0.623388	0.367156	1.05844	0.0801729
IP6K2|64753|RI	0.73054	0.513922	1.03846	0.0801812
MRPL55|10154|ES	0.690687	0.456214	1.04567	0.0803058
ALG3|67856|AD	0.720245	0.498403	1.04083	0.0806481
AP1S2|88572|AA	0.766639	0.568947	1.03302	0.0807337
MRPL55|10167|ES	0.763189	0.563471	1.0337	0.0808344
POLM|79456|ES	0.742615	0.531625	1.03734	0.0809878
FBXW7|70846|AP	0.718395	0.495424	1.04172	0.08109
BEAN1|36710|AT	1.58097	0.944106	2.64745	0.0816304
COL4A5|89863|ES	0.733426	0.517317	1.03981	0.0817277
VPS8|67976|RI	0.621185	0.363185	1.06246	0.0820875
CSRP2BP|58756|AA	0.754335	0.548827	1.0368	0.0823372
TNFRSF10C|83064|AT	0.758283	0.554892	1.03622	0.0824512
ZNF223|50275|ES	0.648054	0.397148	1.05747	0.0825143
MCM8|58660|ME	1.75153	0.92994	3.29897	0.0827222
ZNF211|52310|ES	0.709493	0.481444	1.04556	0.0827844
HOXC6|22115|AP	0.73342	0.516392	1.04166	0.0832809
HOXC6|22116|AP	1.36334	0.959938	1.93627	0.0833555
ACACA|40506|AP	0.700506	0.468059	1.04839	0.0835843
RNF212|68450|AT	1.34592	0.961083	1.88484	0.0838183
CLUAP1|33582|RI	1.78242	0.925357	3.43329	0.0839835
PACS1|16987|AP	1.6115	0.937416	2.7703	0.0843169
ZNF576|50218|RI	0.719584	0.495207	1.04563	0.0843542
TCEB1|84212|ES	0.696957	0.462525	1.05021	0.0843881
PTK7|76243|AP	1.41577	0.9539	2.10126	0.0844015
MRPL55|10137|ES	0.675099	0.431975	1.05506	0.0845829
ZNF208|48801|AT	1.38319	0.956701	1.99981	0.084594
SSFA2|56439|AP	0.758613	0.55419	1.03844	0.0846152
TUBB3|38167|AP	1.36696	0.958205	1.95008	0.0846285
PIGQ|32898|AP	0.706662	0.476213	1.04863	0.0846781
FAM186B|21593|AT	1.29549	0.965081	1.73901	0.084823
CCNT2|55408|AD	0.715101	0.488333	1.04717	0.0848687
TNFRSF10C|83065|AT	1.31618	0.962838	1.79919	0.0849742
VPS54|53761|AP	0.640767	0.386038	1.06358	0.0851523
PTK7|76241|AP	0.698798	0.464545	1.05118	0.0853625
SH3YL1|52502|ES	0.6505	0.398537	1.06176	0.0853909
MFSD10|68613|AP	0.681039	0.439441	1.05547	0.0857111
VWA9|31222|ES	0.714284	0.486519	1.04868	0.0859105
KDM2B|24873|AP	0.703718	0.471213	1.05095	0.0859548
HYKK|32096|AT	1.34629	0.958732	1.89051	0.0860414
CD44|15131|ES	1.34625	0.958623	1.89061	0.0861502
ZDHHC11|71448|AT	1.33484	0.959754	1.85652	0.0861787
UQCRQ|73319|AD	0.724687	0.501642	1.0469	0.0862098
RABEPK|87554|ES	0.701066	0.467137	1.05214	0.0864204
INO80E|36009|ES	0.637377	0.380538	1.06757	0.0869868
ZNF567|49416|AP	0.715577	0.487511	1.05033	0.0874211
SDC1|52759|AP	1.47166	0.944863	2.29218	0.0874321
FAT3|18279|AT	0.749314	0.537985	1.04366	0.0877879
FAT3|18278|AT	1.33454	0.958159	1.85878	0.0877978
PQBP1|89028|AD	1.34031	0.957422	1.87631	0.0879222
UNKL|33077|AP	1.31204	0.960443	1.79234	0.0879383
MAP3K12|22061|AP	1.38471	0.95214	2.01381	0.0885082
IRAK1|90547|ES	0.750857	0.539901	1.04424	0.0886206
EHBP1L1|16875|AP	1.42187	0.948028	2.13255	0.0887746
EHBP1L1|16876|AP	0.703304	0.468926	1.05483	0.0887814
MB|61975|AP	0.745451	0.531306	1.04591	0.089094
MACF1|1870|AP	0.71943	0.492155	1.05166	0.0891416
SH2D3C|87662|AP	0.749649	0.537652	1.04524	0.0893026
FIS1|81056|ES	1.34789	0.955197	1.90202	0.0893031
TTYH2|43236|AP	1.40956	0.948575	2.09457	0.0893734
SCPEP1|94617|ES	0.769251	0.568217	1.04141	0.0896182
PRRT2|35954|RI	1.43491	0.945411	2.17784	0.0898353
PPFIBP2|14200|AP	0.704364	0.46971	1.05624	0.0900238
RNF6|25511|AP	0.747113	0.533332	1.04658	0.090036
ERLIN2|83350|RI	0.677286	0.431493	1.06309	0.0902658
POLL|12894|ES	0.786274	0.595166	1.03874	0.0905681
FAM156B|89178|AD	1.39262	0.948744	2.04417	0.090785
CTNND1|15982|ES	1.36706	0.951308	1.96451	0.0910029
ACSL6|73248|AT	1.35377	0.952609	1.92388	0.0911801
ACSL6|73246|AT	0.738676	0.519783	1.04975	0.0911801
UBE2J2|63|ES	1.43008	0.943439	2.16773	0.0918705
ZNF276|38136|AP	0.748223	0.533976	1.04843	0.0919555
ENOSF1|44474|ES	0.73076	0.506918	1.05344	0.0927734
EVL|29239|AP	1.2503	0.963537	1.6224	0.0928557
CCDC148|55661|AT	0.750057	0.536154	1.0493	0.0931459
PSTPIP1|31973|ES	1.33394	0.952091	1.86894	0.0940064
ZNF532|45682|AP	0.748308	0.532824	1.05094	0.0942799
HDDC3|32522|RI	1.34011	0.951065	1.88831	0.0942871
TMEM51|736|AP	1.32356	0.952997	1.83821	0.0943881
TRAF3IP3|9680|AP	0.708561	0.473081	1.06125	0.0946183
INCENP|16337|ES	1.33482	0.95125	1.87305	0.0947581
CEP70|67004|ES	0.7361	0.513599	1.05499	0.095226
SSBP4|48426|AP	1.40426	0.94218	2.09297	0.0954247
SSBP4|48427|AP	0.712123	0.477791	1.06138	0.0954369
ZC4H2|89317|AP	0.695063	0.453194	1.06602	0.0955162
NEIL2|82632|RI	1.419	0.940269	2.14146	0.0955851
NRG1|83313|AT	0.74752	0.530791	1.05274	0.0957646
TNC|87349|ES	0.72125	0.490899	1.05969	0.0959905
FIGNL1|79691|RI	0.717241	0.48494	1.06082	0.0960541
TSHZ2|59817|AP	0.736258	0.513269	1.05612	0.0962497
FHAD1|749|AT	0.721318	0.49073	1.06026	0.0964651
C9orf9|87992|AP	0.710477	0.474768	1.06321	0.0965214
C9orf9|87993|AP	1.4075	0.940545	2.10629	0.0965254
SSFA2|56438|AP	1.30576	0.953112	1.78888	0.0967186
TSHZ2|59816|AP	1.35763	0.94639	1.94757	0.0967781
GK|88736|ES	1.28638	0.955618	1.73164	0.0967907
ABCC5|67827|RI	0.72681	0.498688	1.05929	0.0968571
TMEM107|39127|ES	0.757998	0.546525	1.0513	0.0968714
FEZ2|53195|AP	0.721898	0.491167	1.06102	0.0972118
FEZ2|53193|AP	1.38524	0.942492	2.03597	0.0972118
MRPL55|10127|ES	0.772026	0.568398	1.0486	0.0976852
PTPN6|20023|AP	0.757306	0.544994	1.05233	0.0976988
PTPN6|20022|AP	1.32047	0.950275	1.83488	0.0977004
ARVCF|96084|ES	0.781983	0.584511	1.04617	0.0977161
UGP2|53744|AP	0.772135	0.568463	1.04878	0.0978971
ZNF329|52409|AP	1.34048	0.947281	1.89688	0.0980833
STARD10|17644|AP	0.768641	0.562471	1.05038	0.0986442
NCOA7|77427|AP	0.759414	0.547766	1.05284	0.0987263
STARD10|17643|AP	1.30126	0.951734	1.77914	0.0989439
PIGQ|32900|AP	1.35978	0.943526	1.95969	0.0993105
PTGR2|28317|AD	0.688168	0.441189	1.07341	0.0994234
TAB3|88754|RI	1.67277	0.906736	3.08596	0.0996364
ADAM15|7895|ES	0.751742	0.535032	1.05623	0.100037
SIPA1|16886|AP	1.37896	0.940233	2.02241	0.100062
USP48|995|AP	1.38616	0.939035	2.04619	0.100302
USP48|994|AP	0.721422	0.488717	1.06493	0.100309
ZNF131|71918|AP	0.750685	0.533164	1.05695	0.100447
MUC1|8021|AA	0.74939	0.531088	1.05742	0.100561
MRPL55|10157|ES	0.657155	0.398127	1.08471	0.1006
KCTD17|62079|ES	0.773291	0.568908	1.0511	0.100646
BMP8B|1911|AT	0.676295	0.423746	1.07936	0.101048
BMP8B|1912|AT	1.47865	0.926476	2.3599	0.101048
CD44|15055|ES	1.42184	0.933366	2.16596	0.101242
HYAL1|64992|AP	0.726517	0.495768	1.06467	0.101298
EPS8L2|13729|AP	1.38847	0.937519	2.05633	0.101428
SNRNP70|50886|ES	0.703532	0.461886	1.0716	0.101452
CEP290|23606|AP	1.44909	0.929545	2.25902	0.101537
ATG16L1|58038|ES	1.32676	0.945478	1.86181	0.101916
SH3BP4|58080|AP	0.750964	0.532777	1.05851	0.101984
SH3BP4|58079|AP	1.33085	0.944255	1.87574	0.1026
RPS6|85972|RI	0.770261	0.56302	1.05378	0.102606
SUPT4H1|42659|AP	1.35547	0.94054	1.95346	0.102849
ZC4H2|89316|AP	1.41448	0.932402	2.1458	0.102933
TSKU|17902|AP	0.744012	0.521298	1.06188	0.103275
TSKU|17903|AP	1.34406	0.941728	1.91828	0.103276
ADCK5|85590|RI	0.747355	0.52643	1.06099	0.103353
CNIH4|9956|AA	0.784403	0.58563	1.05064	0.10339
KLHDC1|27437|ES	0.752979	0.534827	1.06011	0.104055
FOXK1|78641|AP	0.754835	0.537472	1.0601	0.104561
FOXK1|78642|AP	1.32479	0.943305	1.86056	0.104561
ZNF76|75901|AA	0.744292	0.521038	1.06321	0.104564
MARK3|29448|ES	1.32109	0.943679	1.84944	0.104751
ANKRD28|63623|AP	1.38968	0.933447	2.0689	0.105069
MRPL48|17728|ES	0.751681	0.531789	1.0625	0.105958
NCOA7|77428|AP	1.31095	0.944026	1.82049	0.106065
UAP1L1|88265|RI	0.754059	0.535419	1.06198	0.106147
ASH2L|83369|AP	0.78898	0.591709	1.05202	0.106414
ASH2L|83368|AP	1.26746	0.950553	1.69002	0.106414
CEP290|23607|AP	0.693514	0.444668	1.08162	0.106536
UGP2|53745|AP	1.29014	0.946392	1.75874	0.107084
AFMID|43814|ES	0.748735	0.526559	1.06466	0.10715
DGKZ|15540|AP	1.37638	0.933113	2.03023	0.107207
TOR2A|87657|AD	0.755006	0.536252	1.063	0.107402
HDAC7|21365|AP	0.763092	0.549057	1.06056	0.107427
TMEM185A|90323|ES	0.759666	0.543593	1.06163	0.107453
MECOM|67570|AP	0.724995	0.490051	1.07258	0.107543
RNF7|67074|ES	0.754911	0.535904	1.06342	0.107784
C14orf23|27050|AT	0.771569	0.5623	1.05872	0.108169
LSP1|13865|AP	0.811273	0.6284	1.04737	0.108525
ZNF540|49542|AP	0.692158	0.441612	1.08485	0.108547
TRAF3IP3|9679|AP	1.40529	0.927235	2.12983	0.108748
SMURF2|43074|ES	0.752189	0.530852	1.06581	0.109265
STAG3|97624|ES	1.42264	0.924127	2.19007	0.109269
HKR1|49492|ES	0.714666	0.473648	1.07833	0.109453
NAT6|64989|AA	0.732299	0.499966	1.0726	0.109587
TOP3B|61270|ES	0.741589	0.513935	1.07009	0.110065
SLC26A6|64720|AP	0.742186	0.514809	1.06999	0.110154
SKA2|42755|ES	1.38304	0.928933	2.05914	0.11028
LSP1|13867|AP	1.21695	0.956199	1.54881	0.110507
GAS7|39261|AP	0.750353	0.527221	1.06792	0.110704
TMEM51|737|AP	0.763837	0.548516	1.06368	0.110812
PGBD2|10572|ES	0.77703	0.569785	1.05965	0.110963
FEZ2|53196|ES	0.748678	0.524347	1.06898	0.111193
RHOH|69085|AP	1.31813	0.937725	1.85285	0.111864
RHOH|69084|AP	0.75865	0.539708	1.06641	0.111864
H3F3A|10005|AP	1.32621	0.936127	1.87883	0.112157
RAB34|39960|ES	0.755554	0.534595	1.06784	0.112265
ZNF706|84744|RI	0.763965	0.547982	1.06508	0.112268
FAM73B|87818|AD	0.739899	0.510148	1.07312	0.112296
IL11RA|86208|AP	1.33363	0.934739	1.90273	0.112339
STRN3|27096|ES	0.785657	0.583244	1.05832	0.112496
PHACTR2|77987|ES	1.31991	0.936782	1.85972	0.112591
BCS1L|57522|AD	0.803584	0.613034	1.05336	0.113306
TTC14|67728|RI	0.77526	0.565472	1.06288	0.113837
FGF11|38952|AP	0.734288	0.500592	1.07708	0.114089
SEC16A|88176|ES	1.39975	0.922242	2.1245	0.114172
C1QTNF1|43983|AP	0.747895	0.521569	1.07243	0.114176
DYNLL1|24766|ES	0.750484	0.525424	1.07194	0.114561
FXYD3|49036|AA	0.748009	0.521444	1.07302	0.114762
PCDHA2|73769|AT	1.33813	0.931496	1.92228	0.115025
NAPA|50660|ES	0.722333	0.481871	1.08279	0.115291
RPL28|52100|RI	0.759087	0.538545	1.06994	0.115503
TUFT1|7640|ES	1.33686	0.931144	1.91937	0.115639
HAX1|7818|ES	0.752948	0.528738	1.07223	0.115655
CASP8|56812|AP	1.32469	0.933167	1.88048	0.115719
DNAJC25|87230|ES	0.730674	0.49422	1.08026	0.115725
SLC2A11|61339|AP	1.3076	0.93594	1.82685	0.115967
ARHGEF33|53307|AT	0.771344	0.557869	1.06651	0.116306
ELMOD3|54211|AD	0.715859	0.471639	1.08654	0.116388
FAM86B1|82708|ES	0.754714	0.5311	1.07248	0.116491
ZFAT|85268|ES	1.30989	0.935055	1.83499	0.116524
DNAH14|9969|AT	1.3536	0.926984	1.97655	0.117011
LETMD1|21743|ES	0.756953	0.534362	1.07227	0.117056
SOGA1|59318|AP	0.721616	0.479828	1.08524	0.117102
SLC35A3|3859|AP	1.33363	0.930071	1.9123	0.117415
EPDR1|79270|AP	0.726858	0.487492	1.08376	0.11751
C6orf141|76449|AT	1.359	0.925383	1.99581	0.117708
IFI27L1|29061|ES	1.44836	0.910357	2.3043	0.117925
GEMIN4|38259|AP	0.743326	0.512471	1.07817	0.117988
GEMIN4|38260|AP	1.345	0.92748	1.95046	0.11806
BCAS4|59784|ES	1.30625	0.934337	1.82619	0.118126
COPS7A|19945|ES	0.699884	0.447318	1.09506	0.118197
H3F3A|10007|AP	0.758321	0.535747	1.07336	0.11862
SLC35A3|3858|AP	0.750394	0.523155	1.07634	0.118698
ENDOV|44075|RI	0.769063	0.552955	1.06963	0.118749
ATL2|53255|ES	0.687074	0.428629	1.10135	0.119002
SMARCA4|47607|AP	1.34435	0.926654	1.95032	0.119066
FHAD1|747|AT	1.35193	0.925211	1.97545	0.119173
UGT1A1|58055|AT	0.773201	0.559454	1.06861	0.119232
C6orf123|78445|AT	1.32304	0.930293	1.88161	0.119267
C6orf123|78444|AT	0.755833	0.53146	1.07493	0.119267
FAM3A|90634|AA	0.745428	0.514894	1.07918	0.119635
CCDC14|66497|RI	0.751888	0.525024	1.07678	0.119648
MRPL55|10081|RI	0.763706	0.543792	1.07256	0.119772
KANK1|85709|AP	0.790742	0.588205	1.06302	0.119906
CCDC14|66486|AP	1.341	0.926283	1.94139	0.120108
C7orf50|78560|AD	0.729636	0.490197	1.08603	0.120358
DOCK9|26171|AP	0.744866	0.513488	1.0805	0.120663
CCDC14|66487|AP	0.745638	0.514682	1.08023	0.120685
CXorf40A|90295|AP	0.739845	0.505669	1.08247	0.1207
CXorf40A|90298|AP	1.35163	0.923809	1.97757	0.120709
RDM1|40349|AT	0.761795	0.540188	1.07432	0.12084
RDM1|40348|AT	1.31269	0.930825	1.85121	0.12084
DNAH14|9968|AT	0.742347	0.509439	1.08174	0.120911
CCL4L2|40461|AA	1.26828	0.939158	1.71275	0.121031
PHF17|70580|AP	0.7057	0.454209	1.09644	0.121036
RBM42|49233|ES	1.32569	0.928189	1.89342	0.12109
CCND3|76154|AP	1.31121	0.93072	1.84725	0.121285
TCF20|62501|ES	0.751302	0.523186	1.07888	0.121443
NAT9|43292|RI	0.759807	0.536676	1.07571	0.121492
TLE2|46656|RI	0.761818	0.539627	1.0755	0.122037
MKL2|34066|AP	1.30795	0.930644	1.83823	0.122099
ZNF234|50284|AD	1.30413	0.931237	1.82635	0.122259
IL15RA|10674|AP	0.750205	0.520988	1.08027	0.122365
PRKAR1A|43149|RI	0.71396	0.465414	1.09524	0.122764
RPS6KA3|88667|AP	0.746892	0.515542	1.08206	0.122834
CNEP1R1|36357|AP	0.75285	0.524873	1.07985	0.12294
CYFIP1|29675|AP	1.36711	0.918599	2.0346	0.123213
CCDC74B|55281|AA	0.737541	0.500803	1.08619	0.123228
RPL39L|68071|AP	1.32183	0.927019	1.88478	0.123236
RPL39L|68070|AP	0.756529	0.530566	1.07873	0.123236
NAV1|9388|AP	1.31683	0.927583	1.86943	0.123685
CYFIP1|29674|AP	0.732008	0.491882	1.08936	0.124048
CD44|15110|ES	0.758308	0.532961	1.07894	0.124124
NSRP1|40086|ES	0.722628	0.477562	1.09345	0.12424
RASSF7|13693|ES	0.763766	0.541165	1.07793	0.12526
CLEC2D|20234|AD	0.751833	0.52206	1.08273	0.125323
EPDR1|79272|AP	1.36623	0.916307	2.03706	0.125742
GNB2|80983|AP	0.759144	0.533388	1.08045	0.125954
STAMBPL1|12468|AP	1.3207	0.924315	1.88708	0.126583
SPG20|25638|AP	0.789937	0.583652	1.06913	0.126745
BOD1L1|68797|ES	1.27637	0.933114	1.7459	0.126808
SLC25A3|23856|AD	0.741007	0.504315	1.08879	0.126835
NADK|225|AP	1.31267	0.925678	1.86146	0.126856
TEF|62421|AP	0.791692	0.586388	1.06888	0.127239
MKL1|62348|AP	1.32312	0.923156	1.89636	0.127363
XAF1|38812|AA	0.730322	0.487425	1.09426	0.127677
LRP2BP|71339|RI	1.3374	0.919862	1.94447	0.12788
TPM4|48124|AP	1.3225	0.922803	1.89532	0.127909
TPM4|48125|AP	0.756145	0.527617	1.08366	0.127909
SMARCA4|47608|AP	0.747302	0.513448	1.08767	0.128228
TRNT1|62979|ES	0.739668	0.501313	1.09135	0.128642
STAG3|80920|ES	1.30993	0.92455	1.85595	0.128845
AFMID|43796|ES	0.699614	0.441121	1.10958	0.128996
CNEP1R1|36356|AP	1.32229	0.921638	1.8971	0.129298
TMEM9|9354|RI	0.713431	0.460938	1.10424	0.129753
SLC4A4|69463|AT	1.33181	0.919255	1.92952	0.129806
FBLIM1|769|AP	0.752432	0.52068	1.08734	0.129968
FGF11|38953|AP	1.32034	0.92119	1.89243	0.130276
ELMOD3|54246|RI	0.755968	0.525801	1.08689	0.130995
DIAPH2|89594|AT	1.3272	0.919028	1.91666	0.131133
DIAPH2|89595|AT	0.753468	0.521743	1.08811	0.13114
ASTN2|87366|AP	1.41142	0.902261	2.2079	0.131186
PFDN5|22004|ES	0.802678	0.603374	1.06781	0.1312
KIAA1217|11000|RI	0.76489	0.539982	1.08347	0.131381
VEGFA|76338|ES	1.37337	0.909342	2.07417	0.131504
RPS6KA1|1280|AP	1.28524	0.927436	1.78109	0.131696
SLC26A6|64721|AP	1.32253	0.919508	1.90219	0.131696
ASH1L|8083|AP	0.764845	0.539675	1.08396	0.13186
FGFR1OP2|20856|ES	1.29859	0.924236	1.82458	0.132099
MICALL2|78570|AP	1.29856	0.924139	1.82469	0.132225
SLC4A4|69464|AT	0.751999	0.518841	1.08993	0.132276
WISP2|59487|RI	0.727344	0.480241	1.10159	0.132807
LRRFIP1|58128|AP	1.29415	0.924548	1.81151	0.132901
EXOC7|43565|ES	0.776784	0.55863	1.08013	0.133175
SEC24C|12196|ES	0.772144	0.550947	1.08215	0.133216
IQCG|68331|AP	1.27923	0.927538	1.76427	0.133263
IQCG|68330|AP	0.781775	0.566844	1.0782	0.133378
PREPL|53442|ES	1.31094	0.920461	1.86708	0.133458
UGT1A1|58054|AT	1.27883	0.927126	1.76394	0.133916
C3orf55|67409|AT	1.32745	0.916501	1.92267	0.133962
E2F6|52691|ES	1.3653	0.908556	2.05166	0.134013
DDX17|62237|AP	0.774438	0.554113	1.08237	0.134509
DDX17|62238|AP	1.29126	0.9239	1.80468	0.134509
PACS2|29630|AP	1.34748	0.91127	1.99248	0.135076
LETMD1|21747|ES	0.759527	0.529469	1.08955	0.135146
ROM1|16367|AP	1.26262	0.929833	1.71451	0.135203
ROM1|16366|AP	0.792005	0.583258	1.07546	0.135203
MAPT|41997|ES	1.30314	0.920625	1.8446	0.135312
LETMD1|21796|AD	0.774665	0.553991	1.08324	0.135555
LOH12CR1|20506|AP	0.750239	0.514392	1.09422	0.135609
CCL4L1|40421|AA	1.24558	0.933337	1.66227	0.135852
ISCU|24228|RI	0.771964	0.54932	1.08485	0.136
ZNF589|64578|ES	0.756791	0.52465	1.09165	0.136002
CLSPN|1731|AT	0.75044	0.514453	1.09468	0.136126
CLSPN|1730|AT	1.33255	0.913512	1.94381	0.136126
GNG5|3606|RI	0.764273	0.536611	1.08852	0.136256
GRIN2C|43310|AT	0.780246	0.562734	1.08183	0.13669
SULF2|59728|ES	1.3576	0.907314	2.03136	0.137042
R3HDM2|22577|ES	1.33245	0.912462	1.94574	0.137346
ZNF707|85488|ES	1.33419	0.912036	1.95174	0.137397
SKA2|42744|ES	0.756556	0.523575	1.09321	0.137426
PRDM2|725|ES	1.33558	0.911622	1.95671	0.137522
NAV1|9387|AP	0.765615	0.538141	1.08924	0.137613
NEDD4L|45660|ES	0.814409	0.621067	1.06794	0.137646
C1orf159|9|AP	0.759711	0.528453	1.09217	0.137836
MCC|73004|AP	1.25443	0.929843	1.69233	0.137855
ME3|18199|ES	0.767503	0.541037	1.08876	0.138002
IL15RA|10675|AP	1.31679	0.915339	1.89432	0.138022
PACRGL|68913|ES	0.82279	0.635787	1.0648	0.138149
PLA2G6|62207|ES	0.775822	0.55444	1.0856	0.138655
ARHGEF33|53308|AT	1.2787	0.923524	1.77047	0.138668
COASY|41065|ES	1.35841	0.905622	2.03759	0.138674
TMSB15B|89790|AD	0.73006	0.481312	1.10736	0.138825
PSPH|79774|AP	0.762145	0.531874	1.09211	0.138901
AHI1|77881|AP	1.38179	0.900237	2.12092	0.139082
CCND3|76156|AP	0.770938	0.545995	1.08855	0.139428
C1orf63|1145|ES	0.763253	0.533397	1.09216	0.139472
MCM7|80881|AP	1.35404	0.905794	2.0241	0.139513
MCM7|80880|AP	0.738554	0.494066	1.10403	0.139544
ANKLE2|25300|RI	0.744251	0.502932	1.10136	0.139638
DIABLO|24936|AD	0.732202	0.484087	1.10749	0.139839
IQCH|31314|AT	1.26953	0.924789	1.74278	0.139869
MOK|29362|AP	1.19075	0.944067	1.5019	0.14048
IDUA|68440|AP	1.30999	0.914753	1.876	0.140568
ZNF329|52411|AP	0.766967	0.538835	1.09168	0.140764
SEC16A|88173|ES	1.27586	0.922521	1.76453	0.140882
MVK|24338|ES	1.29633	0.917644	1.83128	0.140918
PFKM|21429|ES	0.730678	0.481045	1.10986	0.141223
FAM135A|76637|AA	1.24299	0.930113	1.66111	0.141492
SPHK2|50786|RI	0.772074	0.546834	1.09009	0.141609
KDM4C|85823|AP	1.297	0.916885	1.8347	0.141671
DNASE1|33613|ES	1.32166	0.910731	1.918	0.142153
TEX264|65102|ES	0.764049	0.533224	1.0948	0.142523
HOMER3|48535|AP	1.30554	0.914172	1.86447	0.142536
FAM86A|33888|ES	1.27105	0.922246	1.75178	0.142808
CHEK1|19307|AP	0.767308	0.538336	1.09367	0.142977
CHEK1|19309|AP	1.30326	0.914354	1.85758	0.142977
PPIP5K1|30268|ES	1.29035	0.917384	1.81496	0.143042
CCDC14|66492|AD	0.768941	0.540935	1.09305	0.143155
IDUA|68439|AP	0.764585	0.533712	1.09533	0.143328
FBLN5|28893|ES	0.744696	0.501747	1.10528	0.143434
LOH12CR1|20505|AP	1.32509	0.90849	1.93272	0.143845
PAM16|33648|AP	1.35748	0.900963	2.04532	0.143928
LSR|49085|ES	0.77611	0.552438	1.09034	0.143932
MATR3|73583|ES	0.799592	0.59217	1.07967	0.144377
PSPH|79773|AP	1.30777	0.911936	1.87542	0.144624
ARID5B|11866|AP	1.23223	0.930686	1.63147	0.144753
ZC3H7A|34035|AP	1.35647	0.900393	2.04355	0.144799
XRRA1|17792|ES	0.746329	0.503601	1.10605	0.144902
S100A2|7720|AP	0.771512	0.544207	1.09376	0.145202
ARHGAP22|11485|AP	1.29705	0.913714	1.84121	0.145635
CYB5RL|3132|ES	0.772495	0.545509	1.09393	0.145892
AHDC1|1331|ES	0.781281	0.560147	1.08971	0.145979
SORBS2|71381|ES	1.25356	0.924212	1.70028	0.146177
TJAP1|76279|ES	1.43948	0.880299	2.35387	0.146546
ARID5B|11865|AP	0.812355	0.613538	1.0756	0.146754
ABI1|11042|ES	1.26927	0.919743	1.75162	0.14681
SNAPC2|47196|AP	1.2377	0.927822	1.65106	0.146939
SNAPC2|47195|AP	0.807955	0.605672	1.0778	0.146944
PPIG|55876|AD	0.708478	0.444682	1.12876	0.146983
C3orf67|65476|AT	0.77525	0.549064	1.09461	0.148079
SYTL2|18154|AA	0.722924	0.465726	1.12216	0.148116
ABCC3|42463|RI	0.733826	0.482382	1.11634	0.148225
MKL1|62349|AP	0.768424	0.537296	1.09898	0.149034
PTK2|85287|AP	1.32522	0.904019	1.94266	0.149051
SOGA1|59319|AP	1.34628	0.898846	2.01645	0.149138
ZNF200|33464|AD	0.760867	0.524776	1.10317	0.149327
IRAK4|21254|ES	0.763303	0.52871	1.10199	0.14941
MCC|73005|AP	0.800449	0.591362	1.08346	0.149584
ZBTB43|87600|AP	0.731547	0.478071	1.11942	0.149805
ZBTB43|87601|AP	1.36697	0.893322	2.09174	0.149805
MEIS1|53810|RI	0.783029	0.561257	1.09243	0.149976
ASTN2|87367|AP	0.720099	0.460504	1.12603	0.149988
EGFLAM|71836|AP	1.30094	0.908896	1.86209	0.150466
GNB2|80982|AP	1.27765	0.914741	1.78453	0.15065
SYTL2|18142|AP	1.27155	0.916233	1.76466	0.150788
PCDHA2|73770|AT	0.75871	0.520388	1.10618	0.15117
MYOF|12552|ES	1.29799	0.90872	1.854	0.151637
ST5|14266|AP	0.810916	0.608856	1.08003	0.151739
OSBPL5|13951|AP	1.28942	0.910718	1.82561	0.151912
TBC1D15|23415|ES	0.720074	0.459413	1.12863	0.152077
MDH2|117319|ES	1.32977	0.900281	1.96414	0.152113
SGK3|84032|AP	0.782827	0.559912	1.09449	0.152165
C16orf59|33269|RI	0.777446	0.550811	1.09733	0.152223
LYPLA2|1073|RI	0.777438	0.550696	1.09754	0.152443
CAPN12|49690|AT	0.756787	0.516326	1.10924	0.15314
PSMA5|268700|ES	1.34314	0.895507	2.01453	0.153765
MARCH6|71560|AP	0.733535	0.478857	1.12366	0.154407
HKR1|49495|ES	0.79637	0.582059	1.08959	0.15458
MARCH6|71561|AP	1.35948	0.890567	2.0753	0.154748
PCBP4|65135|ES	0.778097	0.550645	1.0995	0.154947
MEIS2|29906|AP	0.780911	0.555291	1.0982	0.155172
C11orf88|18667|RI	0.783422	0.55951	1.09694	0.155254
C16orf93|36186|AA	0.753502	0.50994	1.1134	0.15539
MRE11A|18339|AD	1.32064	0.899806	1.93831	0.155413
ASH1L|8084|AP	1.28618	0.908738	1.82039	0.155605
ZNF185|90395|AP	0.780828	0.554887	1.09877	0.155746
PACS2|29631|AP	0.743332	0.493386	1.1199	0.156061
GNAS|59995|AP	0.758663	0.517921	1.11131	0.156164
CD44|15133|ES	1.24386	0.919815	1.68207	0.156435
GRIA3|90014|AT	1.31632	0.900013	1.92519	0.156519
NPRL2|65035|RI	0.783164	0.558344	1.09851	0.156853
D2HGDH|58416|ES	1.3062	0.902186	1.89114	0.157132
KLHL23|55878|AP	0.780346	0.553323	1.10051	0.15738
EPB41L2|77528|AP	0.800969	0.588837	1.08952	0.157427
PRKAG2|82385|AP	0.816972	0.617254	1.08131	0.157543
PRICKLE4|76141|AA	0.767278	0.53135	1.10796	0.157632
PHF19|87401|AT	1.30113	0.903126	1.87454	0.157651
PHF19|87402|AT	0.768562	0.533465	1.10727	0.157653
ZNF142|57513|RI	0.763715	0.525438	1.11005	0.157719
ZNF98|48807|AT	0.750544	0.504025	1.11763	0.157796
RABGEF1|79899|ES	0.752274	0.506728	1.1168	0.157953
NFATC4|26991|RI	0.791434	0.572007	1.09503	0.157964
NEIL2|82637|ES	0.782636	0.556919	1.09984	0.15801
FBXL20|40638|AP	0.744429	0.494162	1.12144	0.158031
TPBG|76839|AP	0.780939	0.553955	1.10093	0.158195
SUMO1|56939|ES	0.763037	0.523996	1.11112	0.158412
IQCH|31311|AT	0.800649	0.587823	1.09053	0.158466
MS4A7|16089|ES	1.34585	0.890596	2.03382	0.158551
RNF146|77449|ES	0.758501	0.516162	1.11462	0.159297
CELF2|10739|RI	0.742344	0.490147	1.12431	0.1595
KLC2|16988|AP	1.31439	0.898004	1.92385	0.159584
C3orf67|65477|AT	1.24267	0.917934	1.68229	0.159763
SETD4|60521|AA	0.767364	0.530486	1.11002	0.159776
TMEM91|50045|AP	1.30295	0.900674	1.88491	0.160117
ARPC4|63191|AD	1.30604	0.899532	1.89624	0.160491
SMAD4|45557|AP	1.31659	0.895677	1.93531	0.161692
EIF5|29441|AP	0.746579	0.495747	1.12432	0.161807
KIF23|31390|AP	1.33389	0.890575	1.99788	0.162194
ZNF707|85491|ES	1.29194	0.90181	1.85086	0.162564
FAM76B|18380|ES	0.772608	0.537909	1.10971	0.162571
TRIM13|25920|RI	0.730576	0.469899	1.13586	0.163259
FOXJ3|2064|AP	1.27746	0.90509	1.80302	0.163689
SMCO4|18299|AP	1.25836	0.91047	1.73918	0.163959
SEC31A|69732|ES	0.774612	0.540452	1.11023	0.164341
PDE8B|72564|AP	1.24524	0.914043	1.69644	0.164452
CD44|15117|ES	1.30298	0.897179	1.89232	0.164507
MT1G|36491|AA	1.32844	0.889942	1.98298	0.164682
LUC7L|32848|ES	0.7703	0.533038	1.11317	0.164758
ANKRD54|62163|AP	0.785393	0.55849	1.10448	0.164926
DMKN|49133|AP	1.26698	0.907238	1.76938	0.164931
RTN4|53582|AP	0.773489	0.538272	1.11149	0.164978
ZNF534|51462|AT	0.697767	0.419814	1.15975	0.165062
INO80E|36004|ES	0.779748	0.548791	1.1079	0.165074
TEX9|30762|AD	1.25975	0.909257	1.74534	0.165103
IREB2|32090|RI	0.709999	0.437419	1.15244	0.165791
LRRFIP1|58129|AP	0.787617	0.561861	1.10408	0.165931
ENOSF1|44459|AP	0.756676	0.509993	1.12268	0.166021
ENOSF1|44460|AP	1.32157	0.890726	1.96081	0.166021
NR4A2|55614|AP	1.33799	0.885968	2.02065	0.166257
MYO18A|40038|ES	1.22821	0.918059	1.64314	0.166284
DMKN|49176|ES	0.762383	0.518843	1.12024	0.16706
KIAA0226|68302|AP	1.27883	0.902168	1.81274	0.167092
TNC|87352|ES	1.24693	0.911707	1.7054	0.167169
BDKRB2|29187|AA	0.78497	0.556611	1.10702	0.167488
PDE8B|72565|AP	0.804248	0.590191	1.09594	0.167671
PCDHA9|73785|AT	1.30134	0.894916	1.89235	0.167961
PCDHA9|73784|AT	0.76845	0.528452	1.11744	0.167988
ATG16L2|17651|AD	0.782245	0.551708	1.10912	0.168015
ARID1A|1295|AP	1.35049	0.880991	2.07018	0.168018
SYNE1|78184|ES	1.30399	0.893979	1.90204	0.168176
ZNF534|51463|AT	1.42905	0.859987	2.37468	0.168256
C4orf36|69839|AP	0.803735	0.588942	1.09686	0.168454
CCT7|53967|ES	0.786557	0.558752	1.10724	0.168793
MMP19|22274|RI	0.751171	0.499703	1.12919	0.168895
IP6K2|64745|RI	0.78064	0.548484	1.11106	0.169085
VCPKMT|27451|AD	1.29885	0.894413	1.88617	0.169529
MICALL2|78571|AP	0.789711	0.563787	1.10617	0.169718
EGFLAM|71837|AP	0.777119	0.54215	1.11392	0.169857
TMEM107|39114|ES	0.78245	0.551185	1.11075	0.169942
SGK3|84031|AP	1.26426	0.904457	1.76719	0.169978
SSR2|8157|ES	0.775104	0.538518	1.11563	0.17035
WDR20|29345|ES	0.777371	0.542263	1.11441	0.170545
CD72|86259|RI	0.754106	0.503614	1.12919	0.170652
KIAA0513|37875|AP	1.2927	0.895015	1.86708	0.171105
RASGRP3|53186|AP	1.26266	0.903985	1.76365	0.171342
IL32|33440|ES	0.793549	0.56968	1.10539	0.171488
ANKRD28|63624|AP	0.760144	0.512995	1.12636	0.17166
TRIM29|19152|AP	1.24656	0.908726	1.70999	0.17178
SPTB|27908|AT	0.782615	0.550624	1.11235	0.171807
C7orf43|80905|AP	0.790218	0.563724	1.10771	0.171838
USP31|35575|AP	1.31537	0.887389	1.94977	0.172244
SH3GLB2|87814|ES	0.797695	0.576613	1.10354	0.17226
MTSS1|85119|ES	0.766607	0.523396	1.12283	0.172262
PSMG4|75176|RI	0.747474	0.492056	1.13548	0.172448
SMARCD3|82361|AP	0.766677	0.5234	1.12303	0.172503
SDCCAG3|88163|ES	0.778837	0.543741	1.11558	0.172764
KIF23|31389|AP	0.755775	0.504846	1.13143	0.173778
SPTB|27909|AT	1.27623	0.897996	1.81377	0.173817
SREK1|72274|ES	0.763849	0.518093	1.12618	0.173821
CAPN12|49691|AT	1.3012	0.890169	1.90201	0.174052
SMCO4|18300|AP	0.798226	0.576673	1.1049	0.174272
ZNF273|79844|ES	0.760675	0.512538	1.12894	0.174489
DBI|55112|ES	1.28989	0.893269	1.86261	0.1745
ENAH|9989|ES	0.798947	0.577657	1.10501	0.174939
NUMA1|17515|ES	1.29467	0.891403	1.88036	0.175021
RTN4|53584|AP	1.28288	0.894906	1.83906	0.175198
GRIN2C|43309|AT	1.25411	0.903982	1.73986	0.175224
ACBD5|11071|RI	1.31308	0.885563	1.94699	0.175336
BIN1|55200|ES	1.28071	0.895417	1.83179	0.175422
METTL23|43654|AD	1.24495	0.906688	1.7094	0.175606
ARPP19|30671|AP	1.25376	0.903778	1.73928	0.175686
B4GALT2|2514|AP	0.791543	0.563973	1.11094	0.176482
PPP1CA|17183|ES	0.820488	0.615768	1.09327	0.17668
FBXW11|74541|ES	0.78921	0.559793	1.11265	0.176744
UBAP2|86128|AP	1.27319	0.896712	1.80773	0.176885
POLM|79463|ES	0.790505	0.561964	1.11199	0.176936
ZNF415|51685|ES	0.789016	0.559341	1.113	0.177002
DNM1L|21045|ES	0.782663	0.548279	1.11724	0.177191
NABP1|56615|ES	1.30308	0.886861	1.91464	0.177529
GPS1|44276|RI	1.30688	0.885577	1.9286	0.177673
SMAD4|45559|AP	0.770277	0.526991	1.12588	0.177739
TRIM29|19150|AP	0.800446	0.579072	1.10645	0.177801
CCSER2|12406|AP	1.2949	0.889106	1.88591	0.177906
TMEM213|81932|AT	1.28815	0.891102	1.86212	0.178064
MYL6|22385|RI	0.779421	0.542323	1.12018	0.17808
TMEM213|81931|AT	0.776323	0.537032	1.12224	0.17811
AFMID|43817|ES	0.796943	0.572647	1.10909	0.178318
C14orf23|27051|AT	1.2439	0.905106	1.7095	0.178509
TPT1|25798|RI	0.824931	0.623229	1.09191	0.178524
USP8|30596|ES	1.28018	0.893038	1.83514	0.178859
PRKACA|47955|AP	1.23699	0.906862	1.68729	0.179358
HMHA1|46378|RI	1.19674	0.920654	1.55561	0.179544
TMEM14B|75315|ES	0.812344	0.599564	1.10064	0.179865
C11orf74|15441|ES	0.773008	0.530586	1.12619	0.179925
ZNF567|49415|AP	1.25175	0.901504	1.73808	0.179984
ARPP19|30670|AP	0.795354	0.5691	1.11156	0.180023
PRKACA|47956|AP	0.808816	0.593045	1.10309	0.180176
C4orf36|69838|AP	1.23724	0.906186	1.68923	0.180271
P4HA2|73263|ES	1.28693	0.889475	1.86198	0.180735
NXNL2|86787|AT	0.79252	0.563775	1.11408	0.180808
NXNL2|86786|AT	1.2618	0.897605	1.77376	0.180809
LIMCH1|69123|ES	0.789258	0.558045	1.11627	0.18087
CLEC2D|20242|RI	0.789834	0.559044	1.1159	0.180885
EPS15L1|48151|AP	1.32538	0.877137	2.00269	0.181049
EPS15L1|48152|AP	0.754514	0.49934	1.14009	0.181071
PRPSAP2|39659|AP	0.774422	0.532335	1.1266	0.181329
EXOSC9|70501|RI	0.777172	0.536924	1.12492	0.181519
ZNF532|45683|AP	1.27738	0.89143	1.83043	0.182269
SLC29A1|76368|ES	1.24781	0.901092	1.72794	0.182557
EPB41L1|59273|ES	1.23873	0.903883	1.69761	0.183037
ZNF98|48808|AT	1.30729	0.881125	1.93956	0.183116
C7orf43|80904|AP	1.25959	0.896654	1.76944	0.183223
ZNF792|49007|AP	1.27929	0.889964	1.83892	0.183411
ZNF468|51633|ES	0.754473	0.49812	1.14276	0.183514
SELPLG|24247|RI	1.34005	0.870297	2.06337	0.183799
COL4A6|89859|AT	0.793546	0.564163	1.11619	0.184027
RPS6KA5|28834|ES	0.770064	0.523627	1.13248	0.184264
TMEM107|39135|ES	0.770917	0.525053	1.13191	0.184288
TMEM151B|97223|AT	0.813947	0.600607	1.10307	0.184367
SPATA13|25473|AP	0.796883	0.569865	1.11434	0.18446
KDM4C|85822|AP	0.795548	0.567424	1.11539	0.184642
TLE2|46654|RI	0.776714	0.534658	1.12836	0.184784
PEX5|20092|AD	0.767074	0.518135	1.13562	0.185284
AFMID|43804|ES	0.757056	0.501228	1.14346	0.1859
ZNF786|82164|ES	0.782772	0.544201	1.12593	0.186676
FBXL20|40639|AP	1.31829	0.874725	1.98677	0.1867
ZNF239|11336|ES	1.31493	0.875591	1.9747	0.186967
KEAP1|47524|AP	1.24453	0.898996	1.72287	0.187402
PKP2|21062|ES	0.767991	0.518618	1.13727	0.187568
DCAF11|26830|AP	0.797925	0.570133	1.11673	0.188097
DCAF11|26831|AP	1.25325	0.895472	1.75398	0.188097
ZNF792|49006|AP	0.780783	0.540081	1.12876	0.188212
KIAA0513|37876|AP	0.782008	0.542172	1.12794	0.188256
P2RY6|17682|AP	1.23197	0.902728	1.68129	0.188531
SYNE2|27846|ES	1.28049	0.88578	1.85109	0.188536
PDZD7|12864|AT	0.785242	0.547638	1.12594	0.188557
LEF1|70294|ES	0.815484	0.601646	1.10533	0.188652
SEC31A|69727|ES	0.771796	0.524512	1.13566	0.188703
FAM154B|32219|AT	0.785404	0.547748	1.12617	0.18894
SLC4A8|21856|AT	0.791326	0.558013	1.12219	0.189132
TMEM256-PLSCR3|38940|RI	0.790478	0.556515	1.1228	0.189151
PLSCR1|67163|AA	0.793398	0.561634	1.1208	0.189194
PIK3R1|72291|AP	1.26503	0.890175	1.79774	0.189807
ZNF185|90396|AP	1.23879	0.89918	1.70668	0.190232
HSD11B1L|46911|ES	0.799607	0.572047	1.11769	0.190603
ZNF559|47277|AA	1.27975	0.883405	1.8539	0.192103
MMAB|24321|ES	0.736001	0.464051	1.16732	0.192734
LUC7L|32846|RI	0.779236	0.535368	1.13419	0.192755
SAA2|14577|AT	1.26521	0.887885	1.80289	0.192962
APBB3|73680|AD	0.79701	0.56635	1.12161	0.193059
LDLRAD3|15419|ES	0.783872	0.543225	1.13112	0.193104
TROAP|21551|AT	0.767603	0.515369	1.14329	0.193196
ZNF415|51691|AD	1.25061	0.892926	1.75158	0.193232
C19orf60|48491|ES	1.28222	0.881639	1.86481	0.193328
REPIN1|82244|ES	0.782879	0.541322	1.13223	0.193506
ENDOV|44066|ES	0.784268	0.54368	1.13132	0.193626
HHIP|70745|AT	0.816571	0.601217	1.10906	0.194537
HHIP|70744|AT	1.22449	0.90151	1.66318	0.19487
SSH2|40062|AT	1.2665	0.885954	1.81051	0.195038
ANKRD54|62161|AP	1.25403	0.890342	1.76628	0.19521
NPEPPS|42074|AP	0.784983	0.54417	1.13236	0.195312
SLC8B1|24634|AP	1.30003	0.873899	1.93394	0.195388
CMTM3|36811|ES	0.804684	0.579007	1.11832	0.195656
FRG1|71415|ES	1.22856	0.899482	1.67803	0.195663
CCSER2|12405|AP	0.780655	0.536478	1.13597	0.195717
COL4A6|89858|AT	1.2516	0.890499	1.75912	0.196289
CD44|15115|ES	1.27382	0.882043	1.83962	0.196832
ZNF559|47279|AD	0.783109	0.539984	1.1357	0.197383
C7orf49|81873|AD	0.736786	0.463014	1.17243	0.197476
SASH1|78061|AP	1.24233	0.893042	1.72823	0.197631
OBSL1|57732|ES	0.771115	0.519195	1.14527	0.197788
SLC25A29|29256|AA	0.796759	0.56383	1.12592	0.197827
MT1E|36480|AA	0.784188	0.541596	1.13544	0.197977
ENOSF1|44467|ES	0.803701	0.576166	1.12109	0.198143
GK5|67108|ES	0.76787	0.513528	1.14819	0.19817
ABI1|11038|ES	1.26631	0.883694	1.81458	0.198327
GRB10|79711|AP	0.771123	0.518961	1.14581	0.19833
CCDC180|86995|AT	1.22515	0.898998	1.66964	0.19852
AFMID|94690|ES	0.773857	0.523503	1.14394	0.198579
ZSWIM7|39391|RI	0.782628	0.5385	1.13743	0.198829
ABCC3|42464|RI	0.792061	0.555003	1.13037	0.198921
ATP5J2|80642|AT	1.30591	0.868792	1.96295	0.199299
FAM76A|1344|ES	0.753747	0.489456	1.16075	0.199388
ECHDC2|3028|ES	0.764275	0.506773	1.15262	0.199703
PQLC3|52677|ES	1.24853	0.88924	1.75299	0.199848
USP8|30597|ES	0.79612	0.561675	1.12843	0.200161
REPIN1|82238|ES	0.800383	0.569271	1.12532	0.200262
ZNF655|80688|ES	0.771218	0.518093	1.14801	0.200579
COX7A2|76779|ES	1.24975	0.888216	1.75843	0.200689
ATP5J2|80640|AT	0.766785	0.510504	1.15172	0.200759
SEC31A|100885|ES	0.768582	0.513516	1.15034	0.200808
CDKN1C|13929|AD	1.27176	0.879864	1.83819	0.200891
ZDHHC4|78754|ES	1.24575	0.889581	1.74452	0.200914
PCBP4|65133|AD	0.769454	0.514468	1.15082	0.201952
NALCN|26202|AT	1.28799	0.873077	1.90008	0.202042
RUVBL2|50868|AD	0.810085	0.586112	1.11965	0.20212
CLEC1A|20304|ES	0.788768	0.547702	1.13594	0.202289
KIAA0895L|36959|ES	0.768963	0.513344	1.15187	0.202585
KIAA0825|72791|AT	1.26599	0.880404	1.82044	0.203141
PFKM|21421|AD	0.793786	0.55607	1.13313	0.203469
PHB2|20044|ES	0.796311	0.560493	1.13135	0.203656
SYNPO|74101|AP	0.797582	0.56265	1.13061	0.203933
TMEM107|39129|ES	0.792185	0.553018	1.13479	0.203937
SDR39U1|27012|ME	0.801155	0.568901	1.12823	0.20435
DCAF6|91278|ME	1.25774	0.882599	1.79233	0.20447
RGS3|87290|AP	1.21945	0.897511	1.65686	0.204593
UTS2|520|AT	0.808664	0.582321	1.12298	0.20493
GNB2L1|190578|ES	0.782718	0.535918	1.14317	0.204938
FAM86B1|82706|ES	0.794629	0.556921	1.1338	0.204957
SIAH1|36339|AP	0.780948	0.532678	1.14493	0.205293
TACC2|13344|ES	0.780582	0.531866	1.14561	0.205688
EIF5|29442|AP	1.32994	0.855116	2.06841	0.20574
PDE4D|72135|AP	1.2815	0.8727	1.8818	0.205752
NDUFS8|17280|ES	0.815964	0.595392	1.11825	0.205916
CENPP|86873|AP	1.23292	0.89116	1.70573	0.206153
CHI3L2|4145|AP	1.23032	0.892104	1.69676	0.206298
KEAP1|47525|AP	0.810224	0.584436	1.12324	0.206712
ARHGAP28|44558|AP	1.24656	0.884925	1.75598	0.207433
SSH2|40060|AT	0.790281	0.547916	1.13985	0.207853
HOXB3|42193|AP	1.29889	0.864046	1.95259	0.208621
AXIN2|43093|ES	0.778363	0.526688	1.1503	0.208635
CCDC14|66491|AD	0.798001	0.561329	1.13446	0.208714
U2AF1L4|49276|ES	0.823248	0.607874	1.11493	0.208787
GDPD5|17865|ES	0.777068	0.524088	1.15216	0.209431
FOXP1|65608|ES	1.27313	0.872995	1.85666	0.209698
PLSCR1|67160|ES	0.783226	0.534668	1.14733	0.209709
CTTN|92712|ES	0.79517	0.555772	1.13769	0.209798
TEX22|29639|AT	1.25517	0.879812	1.79068	0.209968
NSFL1C|58501|ES	1.25567	0.879601	1.79252	0.209991
DYNLRB2|37689|AP	0.830906	0.621942	1.11008	0.210073
EIF4E3|65609|AP	0.791807	0.549419	1.14113	0.210593
RPL23|94524|AA	0.803143	0.569696	1.13225	0.210893
TADA2B|68732|AP	1.22846	0.889957	1.69572	0.210897
C7orf49|81875|AD	0.764799	0.502357	1.16435	0.211149
DNMT3A|52854|AP	0.79047	0.546625	1.14309	0.211537
TUBB3|38168|AP	0.802484	0.568126	1.13352	0.211756
DYM|45472|ES	0.75238	0.481371	1.17597	0.211807
BDKRB2|29188|AA	0.802161	0.567262	1.13433	0.212401
AFMID|43832|ES	0.795673	0.555373	1.13995	0.212778
D2HGDH|58418|ES	1.25514	0.877542	1.79521	0.213298
MTMR2|92805|ME	1.25533	0.877254	1.79633	0.213609
LPHN2|3565|ES	0.747436	0.47234	1.18275	0.213801
GOLGA4|63982|ES	0.827406	0.613722	1.11549	0.21389
C22orf29|61086|AD	1.20649	0.897258	1.6223	0.214081
PSMG4|75174|RI	0.780793	0.528308	1.15394	0.214403
ZNF160|51655|ES	1.20656	0.896898	1.62313	0.21465
TGIF1|44507|AD	0.799835	0.561962	1.1384	0.214896
METTL23|43650|AD	0.806179	0.573255	1.13375	0.215559
ERI2|34390|AP	1.27933	0.865933	1.89008	0.21606
TADA2B|68733|AP	0.816135	0.591506	1.12607	0.216069
MYH10|39199|ES	0.792688	0.548397	1.1458	0.216488
DYSF|53934|AP	1.23998	0.881314	1.74462	0.216934
PI4KB|7599|ES	0.799317	0.560118	1.14067	0.216989
MPRIP|39457|ES	1.22899	0.885854	1.70504	0.217061
DZANK1|58794|AA	1.39155	0.823348	2.35187	0.217195
LY6K|85358|RI	0.800837	0.562693	1.13977	0.21742
LTBR|19852|ES	0.821977	0.601845	1.12262	0.217701
METTL3|26596|RI	0.803056	0.566262	1.13887	0.218529
ZNF266|47344|RI	0.769368	0.506631	1.16836	0.218701
B4GALT2|2515|AP	1.23689	0.881341	1.73586	0.21889
C14orf159|28858|ES	0.747229	0.469483	1.18929	0.219123
MBNL1|67324|ES	1.22571	0.885956	1.69576	0.21913
ESR1|78163|AP	0.801259	0.562718	1.14092	0.219141
BCAM|50346|AT	0.818634	0.594914	1.12648	0.219185
BCAM|50347|AT	1.22155	0.887718	1.68092	0.219185
IRF3|51033|RI	0.814466	0.587011	1.13005	0.219363
MAGED2|89247|AP	0.79784	0.556371	1.14411	0.219455
NOTCH2NL|4438|AT	0.806002	0.571241	1.13724	0.219517
NOTCH2NL|4437|AT	1.24068	0.879315	1.75055	0.219536
ITGB1BP1|52617|AA	0.800117	0.560461	1.14225	0.219552
HMGA2|22881|AT	0.749539	0.473006	1.18774	0.219659
GIT2|24370|ES	1.25343	0.873737	1.79812	0.219877
SEC14L1|43701|AP	1.27158	0.866133	1.86683	0.220054
ZNF678|10051|AT	0.78452	0.532268	1.15632	0.220149
ZNF678|10052|AT	1.27466	0.864812	1.87875	0.220149
CD44|15128|ES	1.24594	0.876642	1.77082	0.220218
ECSIT|47717|AD	0.805695	0.57032	1.13821	0.220355
FDPS|8058|ES	0.805798	0.570427	1.13829	0.220549
PRPSAP2|39657|AP	1.26469	0.86816	1.84235	0.221175
ZSCAN32|33553|ES	1.25651	0.871273	1.81209	0.221587
IQCD|24626|AA	1.26016	0.869463	1.82641	0.222
ZNF211|52312|ES	0.806839	0.571592	1.13891	0.222316
PKD1L2|37760|AT	1.23824	0.878295	1.74569	0.222688
CCDC91|20920|ES	0.801202	0.56102	1.14421	0.222831
DST|76559|AT	0.788392	0.53789	1.15556	0.222919
STAMBPL1|12469|AP	0.802432	0.563222	1.14324	0.222939
TBC1D3F|40558|AA	1.23268	0.879811	1.72708	0.224069
MLH3|28469|ES	0.806635	0.57042	1.14067	0.224179
TEX22|29640|AT	0.802599	0.56287	1.14443	0.224466
TET2|70189|RI	1.21602	0.886736	1.66758	0.224791
LRRC49|31447|AP	1.33336	0.837635	2.12245	0.225138
TRIM16|39362|AP	0.795963	0.550391	1.1511	0.225373
TNFRSF19|25464|AP	1.24543	0.873412	1.77591	0.22538
AGAP2|22721|AP	0.832926	0.619627	1.11965	0.225824
CAPRIN1|14940|AP	0.786406	0.532946	1.16041	0.226092
SLC16A3|44300|AP	1.28937	0.854321	1.94596	0.226193
PSMA3|27692|ES	0.790838	0.540493	1.15714	0.226893
SLC4A8|21855|AT	1.20091	0.892321	1.61623	0.226988
CPNE1|59190|ES	0.796204	0.550079	1.15246	0.227085
POMGNT1|2781|AP	1.36642	0.823049	2.26851	0.227419
RGS12|68633|AP	1.26778	0.862359	1.86381	0.227514
FAH|32180|RI	1.24342	0.872815	1.77138	0.227591
NEK3|25988|AP	0.777658	0.516865	1.17004	0.227619
MANBAL|59343|ES	1.22468	0.880749	1.70292	0.2282
KLHL23|55877|AP	1.22937	0.878404	1.72056	0.228578
TNFRSF13B|39449|AT	0.822008	0.597409	1.13105	0.228702
JDP2|28500|AP	1.24375	0.871839	1.7743	0.228843
RUSC1|8078|AP	0.796093	0.548979	1.15444	0.229136
GABARAP|38869|ES	0.797466	0.551433	1.15327	0.229224
CDH23|12058|AT	0.805035	0.565214	1.14661	0.229439
TPBG|76840|AP	1.2275	0.878541	1.71506	0.229693
PAK6|29956|AP	0.784796	0.528415	1.16557	0.229834
RBFOX2|61982|AP	1.25235	0.86732	1.80831	0.229936
C8orf59|84336|ES	0.756549	0.479702	1.19317	0.230067
PLOD2|67137|ES	1.23873	0.87308	1.75751	0.230335
PRDM2|724|ES	1.23156	0.876233	1.73098	0.230437
LETMD1|21767|ES	0.798533	0.552698	1.15371	0.230781
OSBPL3|79025|AD	0.798473	0.552341	1.15429	0.231349
SYNRG|40526|ES	0.801259	0.557399	1.15181	0.23144
SNX29|34058|ES	0.778533	0.516623	1.17322	0.231517
FAU|16773|AD	1.24994	0.867265	1.80147	0.231576
RABL2B|62923|ES	0.808594	0.570867	1.14532	0.231655
ZNF789|80652|ES	0.783523	0.525033	1.16927	0.232342
TRAP1|33618|AP	1.2668	0.85928	1.8676	0.232412
TRAP1|33617|AP	0.789392	0.53545	1.16377	0.232418
POLDIP3|62538|ES	1.20141	0.888681	1.62418	0.232951
FBXL8|36937|RI	0.818997	0.589878	1.13711	0.233044
EXOC7|43567|AA	0.807388	0.56783	1.14801	0.233516
TAF6|80900|AD	1.27707	0.853922	1.90989	0.233668
ZNF691|2135|ES	1.20333	0.887338	1.63185	0.233693
ZNF695|10502|AT	0.796247	0.547246	1.15854	0.233722
PLXNC1|23719|AP	1.29532	0.846036	1.98319	0.233795
ADAM15|7919|ES	1.3824	0.810641	2.35743	0.234404
ERI2|34391|AP	0.786482	0.529327	1.16857	0.234486
TMSB15B|89791|ES	0.802145	0.557682	1.15377	0.234543
ZNF695|10501|AT	1.25392	0.863192	1.8215	0.234942
PPFIBP2|14201|AP	1.24099	0.86902	1.77218	0.234952
ZNF44|47793|ES	1.25539	0.862339	1.82759	0.235223
RHNO1|19727|ES	1.20966	0.883119	1.65694	0.235744
TEF|62422|AP	1.19198	0.89128	1.59412	0.23642
CCDC74A|55388|RI	0.800366	0.55333	1.15769	0.23703
NARF|44402|ES	0.793895	0.541169	1.16464	0.237825
HYKK|32098|AT	0.800659	0.553377	1.15844	0.238161
USO1|69551|ES	0.788479	0.531122	1.17054	0.238452
C1orf86|245|AP	1.25391	0.860717	1.82672	0.238538
DYNLRB2|37688|AP	1.18934	0.89141	1.58684	0.238551
C1orf86|244|AP	0.797657	0.547624	1.16185	0.238726
TNFRSF13B|39450|AT	1.2081	0.882032	1.65472	0.238845
RUSC1|8077|AP	1.25053	0.861884	1.81444	0.239084
PITRM1|10626|ES	0.84673	0.641864	1.11698	0.239122
PKMYT1|33325|AP	1.22396	0.874169	1.71372	0.239259
PKMYT1|33326|AP	0.817137	0.583748	1.14384	0.239263
TANGO2|61123|ES	0.815252	0.580057	1.14581	0.239524
CXorf40A|90307|RI	0.812248	0.574303	1.14878	0.239696
RBM6|64948|ES	1.23107	0.870467	1.74105	0.239791
TRIM16|39364|AP	1.24702	0.862792	1.80235	0.240131
PDZD7|12862|AT	1.31316	0.832421	2.07154	0.241455
TTC39C|44852|AP	1.22164	0.873894	1.70776	0.241479
FCRL5|8344|AT	0.815452	0.579508	1.14746	0.241733
TRIM16L|39629|AP	0.795609	0.542531	1.16674	0.2418
LPIN1|52712|ES	1.22334	0.872783	1.7147	0.241947
ALKBH6|49326|RI	0.843586	0.634434	1.12169	0.241989
ZNF618|87297|ES	0.802105	0.554369	1.16055	0.242008
MZF1|52490|AD	1.2487	0.860669	1.81167	0.24211
PSMG4|75184|AA	1.37284	0.807058	2.33526	0.242362
CD44|15104|ES	0.81539	0.579075	1.14814	0.24248
NUMB|28287|AP	1.20736	0.880034	1.65645	0.242841
NUMB|28285|AP	0.82825	0.603702	1.13632	0.242841
SEC24C|114552|AA	0.750751	0.464032	1.21463	0.242862
ZC3H7A|34033|AP	0.792794	0.536896	1.17066	0.242962
STRBP|87506|ES	1.24435	0.862088	1.7961	0.243023
SEPSECS|68957|ES	0.817154	0.58219	1.14695	0.243066
ADAM15|7918|ES	1.3741	0.805886	2.34296	0.243097
ERBB3|22351|AP	1.2579	0.855699	1.84914	0.243129
ZFAND6|32172|ES	1.22116	0.873089	1.70798	0.243151
LDB2|68844|ES	0.798387	0.546999	1.16531	0.2432
ZNF596|82544|AD	0.813541	0.575113	1.15081	0.24355
PHLDB1|19038|RI	0.822925	0.592915	1.14216	0.243928
ZNF7|85665|ES	0.814015	0.575629	1.15112	0.244458
WASF3|93403|ME	0.799722	0.548711	1.16556	0.244894
SEC31A|100881|ES	0.780238	0.513253	1.1861	0.24553
GLI4|85407|RI	0.825712	0.597608	1.14088	0.245661
IL18BP|17481|RI	1.25018	0.857477	1.82274	0.245767
ECHDC2|3024|ES	1.22381	0.869624	1.72224	0.246622
CCDC64B|33362|AP	1.2227	0.870094	1.7182	0.24674
CXorf40A|90312|RI	0.797111	0.542903	1.17035	0.247186
CD44|15112|ES	1.23732	0.86258	1.77485	0.247329
HNRNPA2B1|79037|ES	0.81764	0.581268	1.15013	0.247484
ACAP1|38921|AP	0.829881	0.604979	1.13839	0.247576
HMOX2|93852|ES	1.23621	0.862789	1.77125	0.247827
ULK1|25222|AP	1.2541	0.854141	1.84135	0.247915
RBFOX2|61979|AP	0.805899	0.558832	1.1622	0.247984
RSPRY1|36537|AD	0.812987	0.571905	1.15569	0.248639
METTL23|43643|ES	1.2035	0.878499	1.64874	0.248756
ABHD14B|65144|ES	0.820162	0.585533	1.14881	0.248871
SPIN2A|89297|AP	0.836963	0.618481	1.13263	0.248873
CALM1|28824|ES	1.24813	0.856276	1.8193	0.248956
KIAA0226|68303|AP	0.815946	0.577328	1.15319	0.249142
RCAN2|76416|AP	0.781259	0.513072	1.18963	0.249899
NT5C3B|40959|AD	1.21737	0.870693	1.70209	0.250046
MXI1|13080|AP	1.22782	0.865272	1.74226	0.250361
RPS24|12295|ES	0.819109	0.582877	1.15108	0.250373
UPF3B|89980|ES	1.2564	0.850899	1.85516	0.250994
PNKP|51102|AP	1.23678	0.86038	1.77784	0.251068
MOK|156457|ME	0.822844	0.589635	1.14829	0.251481
DNAJA4|32067|AP	1.22507	0.86581	1.73341	0.251667
NACA|22488|AD	0.812936	0.570474	1.15845	0.251771
SLC35G2|66939|AD	0.824132	0.591721	1.14783	0.252492
SDR39U1|27011|AD	0.813084	0.570096	1.15964	0.253321
PRPF39|27398|ES	0.807631	0.559567	1.16566	0.253795
C5AR2|50639|AP	0.797904	0.541355	1.17603	0.253991
TRIM16L|39631|AP	1.24987	0.851174	1.83533	0.255167
DNAJA4|32069|AP	0.807084	0.55792	1.16752	0.255221
GSDMD|85421|AP	1.23086	0.860513	1.76061	0.25538
CCNL1|67383|ES	0.813379	0.569728	1.16123	0.255501
FPGT-TNNI3K|3455|AT	1.22857	0.861009	1.75306	0.256411
ROR2|86825|AP	0.827325	0.596305	1.14785	0.256536
CLK4|74874|RI	0.81627	0.574797	1.15918	0.256593
TMEM165|69325|ES	0.832549	0.60656	1.14274	0.25671
INSR|47099|ES	1.20302	0.873936	1.65602	0.256977
YIF1B|49604|AP	1.22305	0.8631	1.73311	0.257575
PPM1N|50471|AP	1.24874	0.849856	1.83484	0.257901
NPEPPS|42075|AP	1.20325	0.872989	1.65844	0.258381
TMBIM4|22897|AD	0.830634	0.602074	1.14596	0.2584
QKI|78406|RI	0.802183	0.547325	1.17571	0.258454
PARP2|26429|AD	1.21225	0.86817	1.6927	0.258469
RNF212|68449|AT	0.778142	0.503607	1.20234	0.258503
AURKA|59866|ES	1.18883	0.880658	1.60483	0.258548
STX2|25202|ES	0.839714	0.620155	1.137	0.258613
NBPF11|7340|ES	1.21768	0.865081	1.71399	0.258864
SYTL2|18143|AP	0.806337	0.554903	1.1717	0.258931
ABHD11|80028|ES	0.838381	0.617284	1.13867	0.259075
KRT15|40921|RI	0.790192	0.524835	1.18972	0.25936
SPAG9|42494|ES	1.22144	0.862591	1.72958	0.259704
SLC9A3R2|33186|AP	1.20692	0.870151	1.67404	0.259863
MACF1|1888|ES	0.816469	0.573655	1.16206	0.260187
PIGQ|32904|ES	1.27127	0.836791	1.93133	0.260641
PCYOX1|53879|AP	1.21072	0.86763	1.68949	0.260688
NALCN|26204|AT	0.804399	0.550438	1.17553	0.260811
RPS24|12297|AA	0.817182	0.574527	1.16232	0.261373
PTPN20B|91597|AT	0.782314	0.50961	1.20095	0.261598
ZZZ3|3525|AP	1.20729	0.868909	1.67745	0.261611
SIGIRR|13650|AP	0.834251	0.607825	1.14502	0.261983
MARK3|29447|ES	1.23886	0.852005	1.80136	0.262113
MEF2C|72747|AP	0.821775	0.583081	1.15818	0.262217
IMPDH1|81682|ES	1.24745	0.847532	1.83607	0.262231
STX1A|80019|AA	0.849128	0.637952	1.13021	0.262293
KIAA0825|72792|AT	0.810186	0.560726	1.17063	0.262299
IMMP1L|14816|ES	1.1797	0.88364	1.57495	0.262329
RPS15|46485|AA	0.802522	0.546203	1.17913	0.262445
ULK1|25223|AP	0.807055	0.554625	1.17438	0.262678
MEF2C|72749|AP	1.22038	0.861234	1.72931	0.262744
KIF6|76049|AT	1.23968	0.851049	1.80577	0.262909
KIF6|76048|AT	0.806661	0.55378	1.17502	0.262909
SCYL1|16856|AA	0.821505	0.58222	1.15913	0.263012
MDM1|22925|AD	1.24928	0.846052	1.84469	0.263025
PFDN5|21997|ES	0.810564	0.561074	1.17099	0.263157
CRYGS|68047|AP	0.813952	0.567092	1.16827	0.264224
CRYGS|68046|AP	1.22856	0.855955	1.76337	0.26425
CLSTN1|575|ES	1.18631	0.878837	1.60134	0.264354
VWA9|31215|ES	0.817047	0.572897	1.16525	0.264592
ERBB3|22353|AP	0.80659	0.552806	1.17688	0.264829
HYAL1|64993|AP	1.22947	0.855083	1.76778	0.264855
DTNA|45098|AA	0.823028	0.584248	1.1594	0.265277
ZNF821|37505|ES	1.34103	0.800157	2.24751	0.265383
TPM2|98133|ES	0.799808	0.539783	1.18509	0.265505
TRPM2|60821|ES	0.82049	0.579164	1.16237	0.265574
ETFB|51319|AP	1.25463	0.840791	1.87217	0.266653
ETFB|51320|AP	0.797055	0.534145	1.18937	0.266679
AP1G2|26772|RI	1.18827	0.876306	1.61129	0.266927
SPIN2A|89298|AP	1.18686	0.877076	1.60607	0.266968
SHOX2|67417|AA	1.23296	0.851829	1.78462	0.267014
CNOT2|23363|AP	0.794314	0.528928	1.19285	0.267021
CASK|88862|ES	1.20673	0.86594	1.68165	0.267065
INPP5F|13271|AP	1.2172	0.860131	1.72251	0.267221
CNOT2|23364|AP	1.25908	0.838028	1.89169	0.267342
BRD1|62751|AA	1.20287	0.867854	1.66722	0.267428
ILK|14172|ES	0.800873	0.540837	1.18594	0.267607
SLC2A11|61347|ES	1.22778	0.854166	1.76483	0.267649
ZNF260|49390|ES	0.794367	0.528629	1.19369	0.267904
ANKMY1|58261|ES	0.835239	0.607296	1.14874	0.268208
PPIP5K2|72917|ES	1.21114	0.862785	1.70014	0.268277
SPATA33|38105|AP	0.834721	0.606119	1.14954	0.268535
ZNF106|30163|AP	1.15003	0.897756	1.4732	0.268579
NDUFC1|70618|AP	1.20964	0.863257	1.69502	0.268852
DST|76557|AT	1.23136	0.851297	1.78111	0.269116
RPP14|96410|ES	1.20296	0.866517	1.67003	0.269602
C19orf82|47383|ES	1.21269	0.860881	1.70828	0.269987
FAM214A|30694|AP	1.20219	0.866549	1.66783	0.270274
CASK|88865|ES	1.23821	0.846657	1.81086	0.270597
FAM49B|85138|AP	0.809389	0.555368	1.1796	0.271133
FAM186B|21594|AT	0.809078	0.554631	1.18026	0.271463
SIGIRR|13651|AP	1.19381	0.870369	1.63745	0.271855
PCYOX1|53877|AP	0.829411	0.594025	1.15807	0.272095
TCF4|45610|AP	0.811699	0.559321	1.17796	0.272209
ZFYVE28|68556|AP	1.19711	0.868077	1.65086	0.272562
PTPN20B|91598|AT	1.26667	0.830245	1.9325	0.272729
TNK2|68208|ES	0.816626	0.568594	1.17286	0.272756
ROR2|86826|AP	1.20037	0.865818	1.66419	0.273249
IFI44|102199|ES	0.841698	0.618385	1.14565	0.273275
SORBS1|12636|ES	0.801025	0.538578	1.19136	0.273325
ZNF331|51725|AP	1.2378	0.845029	1.81313	0.273348
TUBGCP6|62794|AD	0.815292	0.565519	1.17538	0.273889
ZFP2|74883|ME	1.21	0.859756	1.70293	0.274262
MAST4|72277|AP	0.814059	0.562743	1.17761	0.274794
MEIS1|53812|RI	0.818466	0.571117	1.17294	0.275218
RASAL2|9076|AA	1.22712	0.8492	1.77322	0.275855
BTN2A2|75655|AD	0.846509	0.627283	1.14235	0.275862
HMGA1|75775|ES	1.18369	0.87391	1.60328	0.276004
C5AR2|50638|AP	1.23968	0.842162	1.82485	0.276085
PMF1|8200|ES	1.20823	0.859262	1.69893	0.276712
ZNF302|48993|AD	1.22493	0.849764	1.76573	0.276857
MSL3|88484|AP	1.20322	0.86197	1.67958	0.276977
MSL3|88485|AP	0.830125	0.593122	1.16183	0.277722
EP400NL|25239|AP	1.20804	0.858457	1.69999	0.278209
WNK1|19618|ES	0.816353	0.56559	1.1783	0.278498
CCDC90B|18086|AD	0.820558	0.573412	1.17423	0.279433
C11orf73|18187|ES	0.826206	0.584495	1.16787	0.279631
CDH24|26700|ES	0.829123	0.590256	1.16465	0.279781
SDHAF2|16226|ES	0.816545	0.56538	1.17929	0.27985
ZNF185|90408|ES	1.17396	0.877587	1.57041	0.279986
TCF3|46533|AP	0.835647	0.603286	1.1575	0.280104
FAM221A|78986|ES	1.2116	0.855189	1.71655	0.2802
EXD3|88298|AT	0.826544	0.584789	1.16824	0.280534
RAD52|19643|ES	1.17727	0.874923	1.5841	0.281193
ANGPT1|84860|AP	1.23416	0.841585	1.80987	0.281455
AKAP10|39785|ES	0.798816	0.530789	1.20218	0.281462
TFDP2|67088|AP	1.19071	0.866602	1.63604	0.281591
SIAH1|36338|AP	1.22036	0.849175	1.7538	0.281774
DHX30|64544|ES	1.17757	0.874344	1.58595	0.281931
PGRMC2|70572|AP	1.20884	0.855585	1.70795	0.282145
PLXNC1|23721|AP	0.793356	0.520267	1.20979	0.282245
KLHL5|69044|ES	0.84539	0.622413	1.14825	0.282326
AP1G2|26771|RI	1.22644	0.845201	1.77964	0.282566
ANKMY1|58250|AT	0.837263	0.605412	1.1579	0.28296
TRIM7|75047|AT	1.20348	0.858048	1.68798	0.283257
TRIM7|75046|AT	0.830922	0.592424	1.16544	0.283257
CEBPG|48937|AP	0.838809	0.608229	1.1568	0.283816
CEBPG|48938|AP	1.19216	0.864451	1.64411	0.283818
PPM1N|50469|AP	0.812135	0.554965	1.18848	0.284111
ZNF177|47307|AA	1.20615	0.855816	1.69989	0.284344
NSMF|88321|ES	1.16963	0.877765	1.55853	0.284713
EPB41L2|77596|ES	1.22437	0.84492	1.77424	0.284807
VPS28|85607|AD	0.818516	0.56704	1.18152	0.284926
ATAD3A|176|AA	0.811682	0.553672	1.18992	0.285058
ODF3B|62858|AA	0.832927	0.595718	1.16459	0.285078
RNF6|25512|AP	1.21114	0.852361	1.72094	0.285187
INO80E|36015|ES	0.84496	0.620322	1.15095	0.285343
MAFF|62214|AP	1.21621	0.849235	1.74177	0.285441
TNIP1|74126|AP	0.838255	0.60616	1.15922	0.286104
NDUFC1|70617|AP	0.832481	0.594226	1.16626	0.286492
ASAP2|52611|ES	1.23169	0.83958	1.80693	0.286546
ANK2|70397|ES	1.20039	0.857885	1.67963	0.286593
ZNF559|47275|RI	1.18549	0.866864	1.62123	0.286697
PLAGL1|77991|AP	1.21608	0.848516	1.74287	0.286697
TMEM104|217418|ME	0.814678	0.558539	1.18828	0.287219
CCDC82|18408|AP	1.20683	0.853407	1.70663	0.287619
RASGRP3|53188|AP	0.844994	0.619482	1.1526	0.28763
SORBS2|71374|AP	1.24299	0.832048	1.8569	0.288165
HYKK|32100|ES	0.819036	0.566296	1.18457	0.289007
MTMR10|29789|RI	1.21084	0.850121	1.72461	0.289076
PPP1R1A|22195|AT	1.1855	0.865398	1.62401	0.289285
ATG12|73035|ES	0.819968	0.567953	1.18381	0.289425
SYTL2|18153|ES	1.18585	0.864881	1.62593	0.289818
KIAA1217|10994|AP	1.20547	0.852851	1.70388	0.289862
RNF146|77451|ES	0.813209	0.554384	1.19287	0.29017
NAP1L1|23493|ES	0.825741	0.579014	1.1776	0.29039
ZNF138|79839|ES	1.23407	0.835381	1.82305	0.290756
RUNX2|76398|AP	0.811226	0.550225	1.19603	0.290873
MAX|27935|RI	0.825403	0.578107	1.17848	0.29093
PCNXL2|10320|AP	0.829335	0.585966	1.17378	0.29103
ACVRL1|21870|AP	0.830401	0.588082	1.17257	0.29112
ST6GAL2|54866|AT	1.26111	0.819515	1.94066	0.291474
ST6GAL2|54867|AT	0.792963	0.515297	1.22025	0.291501
ANKRD44|56670|AT	0.825231	0.57749	1.17925	0.29157
PCNXL2|10321|AP	1.20498	0.85156	1.70508	0.292455
ZNF580|52121|AP	0.831123	0.588914	1.17295	0.292614
DNMBP|12781|AP	1.19652	0.856412	1.6717	0.293016
RUNX2|76399|AP	1.23132	0.835006	1.81574	0.293694
CLEC2D|20236|AD	0.81658	0.559105	1.19263	0.294424
DHRS4L2|26796|AP	0.839465	0.605049	1.1647	0.294919
DHRS4L2|26795|AP	1.19123	0.858588	1.65276	0.294919
DNMBP|12782|AP	0.836443	0.598472	1.16904	0.295748
ANKRD17|69481|AP	0.824502	0.574203	1.18391	0.295835
DPP8|31169|ES	0.834462	0.594309	1.17166	0.295978
GNE|86336|AP	1.21814	0.841114	1.76416	0.296359
MAGI1|65534|ES	1.23004	0.833755	1.81468	0.296685
MYL6|22378|ES	1.21196	0.844647	1.73899	0.296723
PREPL|53428|AP	1.22119	0.839025	1.77743	0.296735
C6orf163|76953|AP	0.807495	0.540051	1.20738	0.297516
SYBU|84902|AP	0.800819	0.527273	1.21628	0.297547
GTF2H2C|72400|AD	0.809011	0.542871	1.20563	0.297756
RAB34|39963|AA	1.19796	0.852658	1.68309	0.29781
BCS1L|57545|ES	0.816204	0.556869	1.19631	0.297826
QSER1|14865|AP	0.815614	0.555622	1.19727	0.298025
ASB16|41780|AD	1.23137	0.831906	1.82266	0.298252
ZP3|80168|AP	0.83597	0.596451	1.17167	0.298264
SERHL2|62508|AD	0.831097	0.586443	1.17782	0.298349
FKRP|50592|AD	0.830292	0.584758	1.17892	0.29846
TMEM108|66828|AT	0.818754	0.561586	1.19369	0.298542
TMEM108|66827|AT	1.22137	0.837739	1.78067	0.298543
TET2|70190|AD	0.829157	0.582263	1.18074	0.298913
HNRNPA1L2|26005|ES	1.17167	0.868883	1.57998	0.298988
ADAM15|7914|ES	1.3877	0.74773	2.57539	0.299032
DDAH1|3657|AP	1.17294	0.867715	1.58554	0.299605
TMEM151B|97224|AT	1.1752	0.866157	1.5945	0.299744
C12orf73|24076|ES	0.822982	0.569414	1.18947	0.299879
STXBP5|78057|ES	1.2106	0.843461	1.73756	0.299921
TNIP1|74127|AP	1.18201	0.861575	1.62163	0.299987
SEMA6C|7562|AD	0.823109	0.569499	1.18966	0.300269
TNFRSF12A|33347|ES	0.846272	0.617055	1.16064	0.300361
USP31|35576|AP	0.813288	0.549999	1.20262	0.300423
VPS13A|86646|AP	0.818894	0.561031	1.19528	0.300439
TMEM130|80590|AP	1.22253	0.835451	1.78896	0.300948
ANGPT1|84859|AP	0.817383	0.557647	1.1981	0.301331
ZNF106|30162|AP	0.875247	0.679659	1.12712	0.301786
SLC44A5|3481|AT	1.2575	0.813961	1.94272	0.30187
SLC44A5|3480|AT	0.795235	0.514746	1.22856	0.301878
AJAP1|352|AT	0.822757	0.568049	1.19167	0.301982
TMEM175|68431|ES	0.810064	0.54296	1.20857	0.302106
DMKN|49132|AP	0.81875	0.559947	1.19717	0.302255
DST|76569|ES	1.18636	0.857368	1.64159	0.30241
SH3YL1|52493|AP	1.20349	0.846082	1.71187	0.30288
ACSL1|71319|AP	1.16691	0.86997	1.56521	0.302892
SEC61A2|10764|ES	0.814097	0.550343	1.20426	0.303212
CORIN|69181|AT	0.871606	0.670934	1.1323	0.303338
CORIN|69182|AT	1.14731	0.88316	1.49046	0.303338
TFDP2|67089|AP	0.845787	0.614824	1.16351	0.303348
PACRGL|68910|ES	1.203	0.846086	1.71047	0.303376
ZNF263|33512|ES	1.17546	0.86366	1.59984	0.303976
TOR2A|87656|AA	0.845987	0.614988	1.16375	0.303988
CIRBP|46429|AD	0.832987	0.587887	1.18027	0.304059
WWP2|37313|AP	1.17719	0.862464	1.60675	0.304065
UBAP1|86154|ES	0.84773	0.618448	1.16201	0.304555
HOXD8|56110|RI	1.19837	0.848292	1.69291	0.304619
PARPBP|24031|ES	0.853342	0.630394	1.15514	0.304656
SLC7A9|48905|RI	1.22425	0.831747	1.80199	0.304949
GUSB|79859|ES	1.23036	0.827736	1.82882	0.30532
MBNL2|26142|ES	0.820159	0.561279	1.19844	0.305594
C6orf163|76954|AP	1.23345	0.825582	1.84282	0.305702
UTS2|521|AT	1.1851	0.856267	1.6402	0.305761
NR1H3|15692|AP	1.19667	0.848454	1.68781	0.30616
GGT1|61431|AP	1.2041	0.843565	1.71873	0.306315
IL18BP|17483|RI	1.22763	0.828619	1.81877	0.306503
ATG4B|58397|AD	0.861933	0.648187	1.14616	0.30688
TMEM150A|54304|ES	0.814392	0.549015	1.20804	0.307483
HACE1|77106|ES	0.811417	0.543162	1.21216	0.307517
FAXDC2|74223|AP	1.20992	0.838821	1.74519	0.307938
SCUBE2|91963|ES	1.20163	0.843941	1.71092	0.308283
MYO19|40489|ES	0.815216	0.549801	1.20876	0.309356
SCRIB|98107|ES	0.844044	0.608651	1.17047	0.309452
MRPL43|12857|ES	0.82399	0.567192	1.19705	0.309621
NADK|228|AP	0.831292	0.582018	1.18733	0.309674
PCGF5|12510|AT	0.839485	0.598918	1.17668	0.309824
PCGF5|12509|AT	1.19121	0.849848	1.66968	0.309824
REL|53671|ES	0.806356	0.532211	1.22171	0.309962
LTB4R2|26961|RI	1.19463	0.84743	1.68409	0.310075
SDCCAG3|88162|ES	0.814533	0.548059	1.21057	0.310237
PPP1R1A|22194|AT	0.849355	0.619562	1.16438	0.310371
RASSF7|13691|AA	0.844458	0.608955	1.17104	0.310842
RUSC2|86252|AP	1.18462	0.853638	1.64394	0.310865
KAT6A|83553|ES	0.829574	0.577908	1.19084	0.31105
ALS2CL|64463|RI	0.830695	0.580187	1.18936	0.311084
C5orf58|74485|AT	0.858602	0.639257	1.15321	0.311124
LETMD1|21751|ES	0.828611	0.575647	1.19274	0.31173
ANKMY1|58252|AT	1.18308	0.8541	1.63877	0.311872
LRP11|78119|AP	0.823637	0.565475	1.19966	0.311909
FOXRED1|19377|ES	0.802428	0.523697	1.22951	0.312027
DUS4L|81344|ES	1.18826	0.850459	1.66024	0.312122
FAM86B1|82698|ES	0.825465	0.568982	1.19756	0.312343
SLC13A3|59695|AT	1.20805	0.837121	1.74333	0.312517
RAPGEF1|87965|AP	1.15894	0.870395	1.54315	0.31261
HP1BP3|936|AP	1.19844	0.843364	1.703	0.312633
TCAIM|64361|ES	0.818232	0.554307	1.20782	0.312662
TNFRSF19|25465|AP	0.829876	0.577741	1.19205	0.312867
AGTRAP|670|AA	0.826968	0.571746	1.19612	0.313001
GSE1|37883|ES	0.832043	0.581879	1.18976	0.313591
AGAP2|22720|AP	1.16901	0.862805	1.5839	0.313594
TCF3|46532|AP	1.18189	0.853712	1.63622	0.313959
ZNF701|51473|ES	0.836181	0.590234	1.18461	0.314082
CYB5RL|3128|AT	1.2031	0.83926	1.72467	0.31428
CYB5RL|3129|AT	0.831187	0.579821	1.19153	0.31428
AJAP1|353|AT	1.2089	0.835438	1.7493	0.31429
NOVA1|27045|AT	1.19373	0.84522	1.68594	0.314745
TSACC|8245|AP	0.841018	0.599806	1.17923	0.315389
C17orf62|44370|ES	0.847065	0.612577	1.17131	0.315508
EXOC7|43571|ES	0.840351	0.59827	1.18039	0.315707
STARD3|40657|ES	0.837238	0.591672	1.18472	0.315882
PALLD|71121|AP	1.17636	0.856391	1.61587	0.315953
LRP11|78120|AP	1.21339	0.831405	1.77088	0.315987
PRKG1|11580|AP	0.839704	0.596722	1.18163	0.316153
CELF1|15768|ES	1.22582	0.822981	1.82586	0.316535
RABEP2|35889|AP	1.20171	0.838676	1.72188	0.316698
ACRBP|19902|AT	0.841393	0.599906	1.18009	0.317036
AIMP2|78704|ES	0.836636	0.589686	1.187	0.317599
ANKRD44|56671|AT	1.21814	0.827238	1.79376	0.317609
NT5C|43359|RI	0.843833	0.60476	1.17742	0.317775
GLS2|22442|RI	0.821978	0.559507	1.20758	0.317845
SULF2|59730|AD	0.79245	0.502041	1.25085	0.317849
UVRAG|17878|AP	0.824586	0.564764	1.20394	0.317882
DNMT3A|52853|AP	1.20492	0.835625	1.73743	0.318137
PUS10|53673|AP	1.21996	0.825419	1.8031	0.318554
DDAH1|3656|AP	0.850829	0.619395	1.16874	0.318602
RABEP2|35888|AP	0.832735	0.581107	1.19332	0.318695
XRCC3|29494|AP	0.842346	0.601193	1.18023	0.318767
EIF4G1|67918|ES	1.21837	0.826306	1.79645	0.318791
KCNMA1|12279|AT	0.843806	0.60397	1.17888	0.319531
FBLIM1|771|AP	1.20228	0.83648	1.72805	0.319593
UPB1|61403|AT	1.19279	0.842864	1.688	0.319702
AFMID|94692|ES	0.837098	0.58969	1.18831	0.319852
LEMD2|75766|AP	1.16976	0.858837	1.59324	0.31991
LEMD2|75767|AP	0.854877	0.627651	1.16436	0.31991
ZNF415|51674|ES	0.813991	0.542398	1.22158	0.320392
SLMO1|44686|AP	0.837137	0.58936	1.18908	0.320816
SEC31A|69718|AP	1.19565	0.83997	1.70194	0.321239
SEC31A|69720|AP	0.836366	0.587566	1.19052	0.321239
MEN1|16706|AD	0.831728	0.577889	1.19706	0.321312
CIDEB|26957|AP	0.85393	0.624998	1.16672	0.321374
FAM86B2|82741|ES	0.833755	0.582052	1.1943	0.321405
CA12|31026|ES	0.904321	0.741261	1.10325	0.321504
ADAM15|7915|ES	1.37042	0.734935	2.55539	0.321581
NMRAL1|33739|AD	1.1917	0.842457	1.68574	0.321613
CIDEB|26958|AP	1.17087	0.856968	1.59974	0.32187
CKMT1A|30304|AP	0.837467	0.589499	1.18974	0.322108
SCHIP1|67467|AP	0.859638	0.637212	1.15971	0.322149
NFATC4|26985|AP	1.18024	0.849935	1.63891	0.322515
CNOT8|74247|ES	0.83176	0.577349	1.19828	0.322708
SYNJ2|78249|AD	0.805301	0.524208	1.23712	0.322889
ZDHHC16|12708|ES	0.841781	0.598262	1.18442	0.322891
VPS13A|86647|AP	1.20911	0.829524	1.7624	0.323279
CCDC92|25123|AA	0.833939	0.581615	1.19573	0.323301
PTPRO|20577|RI	1.14386	0.875812	1.49395	0.323835
CDK10|38121|ES	1.18724	0.84394	1.67019	0.324326
CARD8|50716|AA	0.821882	0.55638	1.21408	0.324409
CLIC5|76411|AT	1.17392	0.853293	1.61503	0.324526
MOK|29394|ES	1.17295	0.853778	1.61143	0.324916
TPD52|84268|AP	1.17497	0.852317	1.61976	0.324923
PDE5A|70465|AP	1.18158	0.847559	1.64723	0.32498
HOXD3|56116|AP	1.2223	0.819447	1.82321	0.32515
ARMC8|66965|ES	1.19186	0.840073	1.69096	0.325371
PRKAR1B|78509|AP	1.16105	0.862184	1.56353	0.325404
TMEM254|12336|ES	1.19042	0.840783	1.68546	0.325861
CKMT1A|30305|AP	1.19268	0.839178	1.69509	0.325899
PRKG1|11579|AP	1.18765	0.842703	1.67378	0.325924
PACRGL|68883|ES	1.18881	0.841855	1.67877	0.325962
RNF19A|84704|AP	0.853152	0.621374	1.17139	0.326136
NME4|32879|ES	0.830852	0.573921	1.20281	0.32625
RNF19A|84703|AP	1.17197	0.85365	1.60899	0.326404
HIF3A|50552|AT	1.1919	0.83932	1.69259	0.326562
HIF3A|50554|AT	0.839013	0.590821	1.19146	0.326618
DTX3|22661|AD	0.829352	0.570634	1.20537	0.326675
SRGAP1|22854|AP	0.808511	0.528676	1.23647	0.326751
SRGAP1|22855|AP	1.23684	0.808755	1.89152	0.326751
TMEM143|50751|ES	0.831989	0.576009	1.20173	0.326864
C2orf81|54051|AP	0.832893	0.57787	1.20046	0.326907
C2orf81|54050|AP	1.20063	0.833012	1.73049	0.326907
ADAM15|7917|ES	1.2964	0.770967	2.17991	0.327582
PKIG|59481|ES	1.21182	0.824867	1.78028	0.327615
TSACC|8241|AP	1.18402	0.844174	1.66068	0.327783
APOBEC3D|62274|ES	1.21923	0.819504	1.81393	0.328114
AGBL2|15792|AT	0.839008	0.590137	1.19283	0.328188
ZNF329|52415|ES	0.823864	0.558697	1.21488	0.328215
C9orf117|87643|AT	1.22324	0.816546	1.83249	0.328498
DPP9|46826|ES	0.824619	0.559847	1.21461	0.329087
SEPT2|58372|ES	1.19717	0.834005	1.71846	0.329185
KIF3C|52880|ES	0.816075	0.542509	1.22759	0.329238
RPL35|87538|AD	0.822873	0.556207	1.21739	0.329268
C9orf117|87644|AT	0.817926	0.546109	1.22504	0.329481
PREPL|53429|AP	0.829171	0.56892	1.20847	0.329709
CAPRIN1|14941|AP	1.18856	0.839722	1.6823	0.329811
TPD52|84267|AP	0.852943	0.619194	1.17494	0.330354
TNFRSF11B|84998|ES	0.843484	0.598407	1.18893	0.331117
ABHD17A|46554|AP	1.1731	0.849921	1.61917	0.331559
ABHD17A|46553|AP	0.852442	0.617601	1.17658	0.331559
GSDMD|85420|AP	0.832285	0.574415	1.20592	0.331896
IMPDH1|81681|ES	1.22579	0.812084	1.85027	0.332483
LRP8|3058|ES	0.817321	0.543442	1.22923	0.332651
CNTD2|95208|AP	0.824103	0.557152	1.21896	0.332734
PACRGL|68882|ES	1.20364	0.827134	1.75154	0.332846
NAA40|16552|AA	0.819462	0.547562	1.22638	0.333077
LRRC29|36981|AP	1.19685	0.8317	1.72231	0.333236
SYNPO|74100|AP	1.18459	0.840333	1.66987	0.333567
SAA2|14580|AT	0.841128	0.592274	1.19454	0.333691
ZNF266|47343|RI	1.22156	0.814045	1.83309	0.333823
DRAM2|4136|AD	1.20504	0.825481	1.75911	0.33389
MTERFD3|24186|RI	0.813981	0.536145	1.2358	0.333973
ANKRD49|18345|AD	0.86292	0.639766	1.16391	0.334179
THNSL2|54472|ES	0.822224	0.552517	1.22359	0.334502
SERGEF|14562|AD	0.854603	0.621097	1.1759	0.334598
ZNF185|90407|ES	1.17658	0.845609	1.63708	0.334604
UPB1|61404|AT	0.843174	0.596207	1.19244	0.334722
TSHR|28663|AT	0.85049	0.611751	1.1824	0.335388
TNK2|68201|AP	0.85121	0.613139	1.18172	0.335833
PKIB|77384|ES	1.19152	0.833884	1.70254	0.335889
AHI1|77894|ES	0.822792	0.552768	1.22472	0.336496
DMKN|49151|ES	0.854435	0.619839	1.17782	0.336759
RCAN2|76415|AP	1.22865	0.806967	1.87067	0.33704
SLC37A3|81988|ES	0.851881	0.61406	1.18181	0.337149
SSUH2|63056|AP	1.15991	0.856734	1.57038	0.337224
ABCD4|28377|ES	0.84706	0.603518	1.18888	0.337225
FGF1|73869|AP	0.846321	0.601858	1.19008	0.337366
ZNF580|52122|AP	1.18214	0.839842	1.66395	0.33741
ZNF138|115226|ES	1.17643	0.843824	1.64014	0.337874
DGKZ|15541|AP	0.822929	0.552195	1.2264	0.338371
NFATC2IP|35900|AP	1.18264	0.83868	1.66765	0.338742
ECHDC2|3033|ES	1.1887	0.83392	1.69441	0.339189
RAPGEF1|87967|AP	0.866259	0.645318	1.16284	0.339227
TMEM185A|90322|ES	0.853215	0.616111	1.18157	0.339267
LCLAT1|53117|ES	0.840111	0.587638	1.20106	0.339397
TMEM79|8218|AP	0.819107	0.543898	1.23357	0.339497
ZNF793|49537|RI	0.842286	0.592108	1.19817	0.339827
FMO5|7367|AT	0.830539	0.567142	1.21627	0.340072
RNF32|82455|AA	0.833141	0.572536	1.21237	0.340185
TMEM79|8217|AP	1.22035	0.810312	1.83789	0.340493
NFATC2IP|35902|AP	0.84627	0.600363	1.1929	0.340617
PLD1|67636|ES	0.826687	0.558841	1.22291	0.340747
KIAA1377|18434|AP	0.804195	0.513595	1.25922	0.340849
RPUSD1|33007|AP	0.831587	0.568654	1.21609	0.341583
PCGF3|68406|AA	0.849753	0.607534	1.18854	0.341596
IFI44L|3553|ES	0.84561	0.598398	1.19495	0.341864
SORBS2|71370|AP	0.826399	0.557478	1.22504	0.342436
SYNGR1|62299|AT	0.832844	0.570612	1.21559	0.343102
QSER1|14864|AP	1.20187	0.82168	1.75796	0.343286
ISOC2|52105|ES	1.1731	0.843101	1.63227	0.343488
ATG4D|47541|ES	0.859025	0.627249	1.17645	0.343571
SCHIP1|67466|AP	1.15628	0.855958	1.56198	0.343975
POLM|79459|ES	0.859127	0.627292	1.17664	0.344022
RIC8B|24161|ES	0.851126	0.609465	1.18861	0.34416
COPS7A|19944|ES	0.837497	0.579768	1.2098	0.34464
DNASE1L1|90575|AP	1.17976	0.837303	1.66227	0.344689
SASH1|78060|AP	0.848015	0.602356	1.19386	0.344842
RCAN1|60494|AP	1.20605	0.817561	1.77914	0.344916
CLIC5|76410|AT	0.857083	0.622252	1.18054	0.345156
NFKB1|70110|AP	1.20446	0.818122	1.77322	0.345837
SHC4|30507|AP	0.792248	0.488126	1.28585	0.345955
PREPL|53443|ES	1.18272	0.834021	1.67721	0.346394
WDPCP|53730|ES	0.82581	0.554235	1.23046	0.34687
CFL1|16922|AP	0.851328	0.608732	1.1906	0.346945
S1PR3|86791|AP	0.847198	0.59933	1.19758	0.347741
S1PR3|86790|AP	1.18035	0.835011	1.66852	0.347763
MOK|29380|RI	0.822412	0.546768	1.23702	0.347878
HNRNPUL1|50029|AP	1.18899	0.828005	1.70736	0.348425
RWDD3|3828|ES	1.19549	0.823092	1.73637	0.348437
ROBO1|65650|ES	1.1811	0.834018	1.67261	0.348464
IL1RL1|54791|AT	1.20223	0.817961	1.76703	0.348588
DYSF|53935|AP	0.846419	0.597232	1.19958	0.348662
GPS1|44275|RI	1.16192	0.848823	1.59051	0.348851
SMARCD3|82359|AP	1.19792	0.820961	1.74797	0.348917
LRP2|55859|AT	1.15375	0.855025	1.55685	0.349539
CDIPT|35968|AP	1.16612	0.844968	1.60934	0.349767
CDIPT|35969|AP	0.857545	0.621374	1.18348	0.349772
SYNGR1|62298|AT	1.19819	0.819804	1.75121	0.350401
LONRF1|82746|AP	0.819964	0.539323	1.24664	0.353086
PPIL6|77195|ES	0.851813	0.607163	1.19504	0.353155
CAPS2|23445|AT	1.19087	0.823527	1.72208	0.353278
CAPS2|23446|AT	0.83972	0.580694	1.21429	0.353279
ECM2|86879|AA	1.17952	0.832106	1.67198	0.353675
NEIL2|82636|AD	1.17282	0.837375	1.64264	0.353711
GNAS|59997|AP	1.16734	0.841628	1.6191	0.353931
KRT15|40920|RI	0.843619	0.58844	1.20946	0.354836
CDKN2A|86004|AP	1.18792	0.824694	1.71111	0.35506
PNKP|51101|AP	0.834524	0.568717	1.22456	0.355199
ZNF692|10568|AA	1.15912	0.84725	1.58579	0.355801
EP400NL|25252|ES	1.15742	0.848609	1.57862	0.355868
LACC1|25775|AP	1.15188	0.853126	1.55526	0.355994
ARMCX6|89659|ES	0.838013	0.575784	1.21967	0.356055
ELP2|45226|ES	1.17742	0.83228	1.6657	0.356133
ZNF28|51621|AP	1.19455	0.8188	1.74272	0.356261
SP140L|57884|AP	1.18949	0.82268	1.71986	0.356314
WBP2NL|62481|AT	1.18098	0.8291	1.68219	0.356734
BCKDHA|50062|AP	0.848482	0.598132	1.20362	0.357025
BCKDHA|50063|AP	1.17858	0.830828	1.67187	0.357025
PTGR2|28316|AD	0.839027	0.577177	1.21967	0.357807
UBE2I|33059|AD	1.18726	0.823066	1.7126	0.358478
WIZ|48088|AP	0.854939	0.611696	1.19491	0.358877
ARHGEF11|8338|ES	0.861747	0.627025	1.18434	0.359068
SLC9A3R2|33187|AP	0.858103	0.618729	1.19009	0.359106
ANKRD17|69480|AP	1.18806	0.821892	1.71735	0.359348
SENP7|65951|ES	0.854566	0.610475	1.19625	0.359779
TACC1|83437|AP	1.15223	0.85071	1.56062	0.359966
FAM210A|44743|ES	0.851528	0.603604	1.20128	0.359966
NBPF1|831|AP	0.844961	0.588609	1.21296	0.36108
ARHGEF4|55356|AT	1.19712	0.813665	1.76128	0.361105
ARHGEF4|55355|AT	0.835339	0.567769	1.22901	0.361105
GRB2|43439|AP	0.853742	0.608012	1.19878	0.361213
AHCYL2|81742|AP	1.17475	0.831363	1.65997	0.361246
DECR1|84404|ES	0.857271	0.615909	1.19322	0.361323
PNKD|57462|AT	1.18724	0.821279	1.71627	0.361342
PNKD|57463|AT	0.842289	0.582657	1.21761	0.361343
NDRG2|26509|AD	0.841346	0.58058	1.21923	0.361402
GRB10|79717|ME	0.822181	0.539721	1.25246	0.361916
ZNF606|52383|AD	1.16995	0.834705	1.63984	0.362217
TIA1|53875|ES	0.852149	0.60397	1.20231	0.362324
ZSWIM7|94443|AA	0.852914	0.605598	1.20123	0.362513
P2RY6|17683|AP	1.16712	0.836674	1.62806	0.362846
RTN4|53592|ES	0.851968	0.603259	1.20321	0.36303
PSMD13|13632|AA	0.851135	0.60133	1.20472	0.363193
GRB10|79720|ES	1.17622	0.828876	1.66913	0.363386
NBPF1|830|AP	1.18226	0.823604	1.69711	0.363997
IL11RA|86209|AP	0.841508	0.579721	1.22151	0.364096
SYNC|1630|ES	1.16538	0.837277	1.62206	0.364295
ARMC10|81159|ES	1.16711	0.835809	1.62974	0.36434
FPGT-TNNI3K|3456|AT	0.829877	0.554563	1.24187	0.364563
KCNAB2|361|AP	1.21278	0.798726	1.84148	0.365296
IL18BP|17485|AD	1.20959	0.801135	1.82629	0.365367
ANKRD49|18350|RI	0.850436	0.598665	1.20809	0.365725
MAPK7|39719|AP	1.174	0.829197	1.66218	0.365879
ARID1A|1293|AP	0.822598	0.538698	1.25612	0.365893
RNF146|77450|ES	0.841256	0.578337	1.2237	0.365946
MELK|86353|ES	0.848555	0.594333	1.21152	0.36606
RIMKLB|20202|AT	1.21846	0.793618	1.87072	0.36639
RIMKLB|20203|AT	0.820739	0.534572	1.2601	0.366477
CNTD2|95207|AP	1.19536	0.811401	1.76102	0.36667
COPE|48519|ES	0.880135	0.666842	1.16165	0.367206
EIF2AK2|53218|AA	1.19095	0.814077	1.7423	0.36798
ARHGAP28|44554|AP	0.851241	0.599339	1.20902	0.368284
DBNDD1|38196|AP	0.851487	0.599856	1.20867	0.368363
TMEM130|80589|AP	0.841008	0.576546	1.22678	0.368707
TBC1D3F|40556|RI	0.838836	0.571736	1.23072	0.368898
THUMPD2|53337|ES	0.832564	0.558025	1.24217	0.369373
ZNF720|36288|AA	0.851215	0.598763	1.21011	0.369462
IFNGR2|60408|ES	0.870346	0.642654	1.17871	0.369504
TMEM205|47658|AA	1.17394	0.827032	1.66635	0.369554
TRIM69|30372|RI	1.17997	0.821976	1.69389	0.36963
ANKRD49|18344|RI	0.861498	0.622023	1.19317	0.369642
PALLD|71123|AP	0.863355	0.626256	1.19022	0.369751
RNF212|68448|AT	0.842749	0.579856	1.22483	0.369798
FGFR1|83427|ES	0.832536	0.557611	1.24301	0.370133
CTCFL|59905|AT	0.856267	0.6098	1.20235	0.370277
ZNF337|58876|AP	1.16647	0.832868	1.6337	0.370296
ZNF337|58877|AP	0.857285	0.612106	1.20067	0.370296
ZNF605|25320|ES	1.16841	0.831062	1.64271	0.370571
ZNF415|51675|ES	0.812716	0.515727	1.28073	0.371497
PREPL|53447|ES	1.1565	0.840534	1.59125	0.371848
BOC|66190|AP	0.874608	0.651529	1.17407	0.372495
ZNF263|93849|ES	0.860754	0.619089	1.19675	0.37252
IL1RL1|54793|AT	0.838145	0.568118	1.23652	0.373503
CLDN11|67616|AT	0.857488	0.61117	1.20308	0.37353
CLDN11|67617|AT	1.16619	0.831201	1.6362	0.373536
PQLC3|52673|ES	1.15727	0.838775	1.59671	0.373778
NR1H3|15704|RI	0.853658	0.602028	1.21046	0.374541
ZNF623|85470|AP	0.852732	0.599914	1.21209	0.374586
PDE9A|60721|ES	0.872969	0.646688	1.17843	0.374832
UQCC1|59161|ES	0.859963	0.616193	1.20017	0.375034
MTUS1|82818|AP	1.18655	0.812889	1.73197	0.375393
ARSG|43136|AP	0.843387	0.57846	1.22965	0.37595
SCRN2|42123|ES	1.17206	0.824716	1.6657	0.37598
XRCC4|72698|AA	1.17148	0.825195	1.66308	0.376014
SP140L|57885|AP	0.84649	0.585273	1.22429	0.376069
CSAD|21944|AP	0.854119	0.602349	1.21112	0.376181
GRAMD1C|66220|AP	1.14348	0.849617	1.53899	0.376335
ZNF576|50215|RI	0.838006	0.566287	1.2401	0.376802
MRPL55|10075|RI	0.854665	0.603255	1.21085	0.376936
ARHGAP24|69813|AP	0.858158	0.611207	1.20489	0.376982
ZNF667|52179|ES	0.863648	0.623656	1.19599	0.377511
ATP5J|60263|ES	0.854567	0.602659	1.21177	0.377785
LPAR2|48665|AA	1.16671	0.827868	1.64425	0.378406
STAU1|59739|ES	0.82548	0.538723	1.26487	0.378415
C5orf45|74948|RI	0.854861	0.602856	1.21221	0.378851
PLD3|49893|ES	0.86623	0.629025	1.19289	0.379068
CTNND1|15935|ES	0.854457	0.601549	1.21369	0.379728
PPARGC1B|74051|RI	0.856186	0.605353	1.21095	0.380042
WDR62|49337|RI	0.855541	0.603739	1.21236	0.38036
CCDC18|3780|ES	1.17573	0.818757	1.68834	0.380564
ZNF707|85489|ES	0.843872	0.577385	1.23335	0.380632
ACRBP|19903|AT	1.1632	0.82947	1.63121	0.380891
C1orf159|8|AP	0.853474	0.598733	1.2166	0.381038
LDLRAD4|44738|AP	1.17382	0.820059	1.68019	0.381121
SEPT4|42701|ES	1.19423	0.802356	1.77748	0.381708
DIS3L2|57984|RI	1.18707	0.807987	1.74401	0.38228
LEPR|3297|AT	0.88071	0.662124	1.17146	0.382809
SUGP2|48549|ES	1.16957	0.822596	1.6629	0.38302
INPP4A|54629|AD	0.862082	0.617543	1.20346	0.383264
ZNF691|2137|ES	1.14276	0.846584	1.54256	0.38328
TMUB2|41808|ES	0.863718	0.621177	1.20096	0.383679
ZNF577|51378|AT	0.869196	0.633829	1.19196	0.384258
ZNF577|51377|AT	1.15049	0.838953	1.57771	0.384258
TMEM67|84538|ES	0.855115	0.600909	1.21686	0.384544
TNC|87357|ES	1.20527	0.790829	1.8369	0.385166
SH3KBP1|88643|AP	1.1746	0.81687	1.68898	0.385169
SPATA9|72817|AT	1.17415	0.816957	1.68752	0.385656
LRP2|55860|AT	0.87524	0.647523	1.18304	0.386098
ZNF816|51641|AP	1.16046	0.828809	1.62482	0.386172
CENPN|37739|AT	1.17682	0.813935	1.70148	0.386753
CIRBP|46437|AA	0.84157	0.569193	1.24429	0.387307
CALU|81710|ES	1.1924	0.80001	1.77726	0.387489
ARHGAP44|39316|ES	1.15807	0.830126	1.61557	0.387619
JDP2|28503|AP	0.852231	0.592749	1.2253	0.388063
SNX11|42185|ES	0.853626	0.595897	1.22282	0.38813
CMC2|37726|ES	0.843162	0.572116	1.24262	0.388596
STRADA|42977|ES	1.17544	0.813784	1.69782	0.388907
STAU2|84158|ES	1.17217	0.81668	1.68239	0.388908
ZNF816|51640|AP	0.862536	0.616059	1.20762	0.389107
VIM|10927|AP	0.861325	0.613117	1.21001	0.38936
PUM1|1450|ES	0.864074	0.619501	1.2052	0.389486
PUS10|53672|AP	0.840134	0.564205	1.25101	0.391159
[truncated: 2,236 more rows]

## Sheet: Her-2
Supplementary table S3. Univariable Cox analysis result for alternative splicing events in four BRCA subtype (Her-2)
Gene symbol/AS ID/AS type	Hazard Ratio (HR)	HR(95% CL) low	HR(95% CL) High	P value
MBNL2|26142|ES	0.4207	0.275186	0.643158	6.38985e-05
ANKRD36|54597|ES	0.364201	0.20803	0.637614	0.00040787
PPFIBP2|14203|AP	0.115457	0.0345206	0.386153	0.000457221
SYNGR1|62299|AT	2.80909	1.57135	5.02181	0.000492666
USPL1|25573|ES	2.96625	1.60755	5.47332	0.000503668
PDE4D|72144|AP	2.31243	1.43186	3.73452	0.000608438
CALU|81710|ES	0.512872	0.349972	0.751596	0.000616086
SYNGR1|62298|AT	0.343598	0.185193	0.637496	0.000705041
ZNF720|36288|AA	2.12427	1.36337	3.30984	0.000868907
FIGNL1|79689|RI	0.40749	0.237768	0.698361	0.00109025
COASY|41065|ES	0.456073	0.279711	0.743635	0.00164707
RPS15|46485|AA	0.433498	0.257091	0.730949	0.00171442
RNF212|68450|AT	2.25743	1.35625	3.75743	0.00173525
USP53|70462|ES	0.369675	0.197803	0.690888	0.00181522
DICER1|29158|AP	0.327796	0.162483	0.661299	0.00184018
SLMO1|44686|AP	0.279176	0.124793	0.62455	0.00189775
DICER1|29159|AP	2.57641	1.41664	4.68563	0.00192675
SYNRG|40526|ES	0.394992	0.219421	0.71105	0.0019556
AHI1|77899|ES	0.54918	0.374693	0.804922	0.00212296
NCBP2|68269|AD	2.62922	1.40856	4.90772	0.00239935
RPS9|51824|ES	1.8833	1.24647	2.84548	0.00264489
YAF2|21117|ES	0.473917	0.290557	0.772989	0.00277589
DLG1|68279|AP	2.00624	1.26681	3.17728	0.00299591
NAP1L1|23493|ES	0.399576	0.216935	0.735985	0.00324403
RPL13A|264941|ES	0.455432	0.269408	0.769904	0.00332327
SEC16A|88177|ES	0.281355	0.119755	0.661023	0.00361607
EXOC1|69335|ES	2.87602	1.40967	5.86768	0.00368722
ZNF532|45683|AP	1.71003	1.18457	2.46858	0.00418037
ARHGEF4|55356|AT	2.11343	1.26432	3.53278	0.00430796
ARHGEF4|55355|AT	0.473165	0.283063	0.790937	0.00430796
TARBP2|22075|ES	0.482334	0.292332	0.795828	0.00431957
DCAF6|91278|ME	0.408126	0.220523	0.755328	0.00432553
AKAP13|32356|ES	0.492931	0.301776	0.80517	0.00471999
FAM120C|89238|AT	2.48945	1.32209	4.68756	0.00473258
FAM120C|89237|AT	0.401695	0.213331	0.75638	0.00473258
ZNF576|50215|RI	0.372743	0.187494	0.741022	0.00487954
PHTF1|4284|RI	2.4212	1.30558	4.4901	0.00501365
SYTL2|18153|ES	0.427592	0.236117	0.774341	0.00504666
DHRS12|25953|ES	3.24799	1.4243	7.40676	0.00509658
KIAA1217|11009|ES	2.36584	1.29379	4.32622	0.00516761
C11orf74|15441|ES	0.425893	0.233754	0.775962	0.00529267
SPEG|57702|AD	2.33485	1.28594	4.23931	0.00533013
TSACC|8241|AP	2.07394	1.24143	3.46474	0.00533786
PHLPP2|37473|AP	0.333498	0.154011	0.722163	0.00534119
PPA2|70221|ES	0.563713	0.376436	0.844159	0.00539795
LRRFIP2|63960|ES	0.401776	0.211265	0.764086	0.00542884
PQLC3|52673|ES	2.0926	1.24171	3.52656	0.00555513
RPS15|46486|ES	0.504973	0.310914	0.820156	0.00575917
TNC|87360|ES	0.368338	0.181061	0.749322	0.00584378
HERPUD2|79234|RI	2.3731	1.28352	4.38761	0.00585167
BLVRB|49903|ES	2.28394	1.25865	4.14442	0.00659468
EPB41|1413|ES	2.5802	1.3016	5.1148	0.0066279
TSACC|8245|AP	0.471682	0.274083	0.811739	0.00666776
PPP1R1A|22194|AT	0.580725	0.392145	0.859994	0.00667055
CPSF7|99751|ME	0.495098	0.297815	0.823069	0.00671228
PPP1R1A|22195|AT	1.72218	1.16127	2.55402	0.00685981
MBNL2|26140|ES	1.84724	1.18296	2.88454	0.00695784
ST7|81563|ES	0.470603	0.272207	0.813596	0.00696481
RPS9|51823|ES	1.8231	1.17807	2.82131	0.00702777
TMPRSS13|18947|AT	1.97398	1.20286	3.23943	0.00712838
FYN|77272|AP	0.376986	0.184574	0.769984	0.00742142
NAV1|9388|AP	2.38132	1.25956	4.5021	0.00758258
PHLPP2|37470|AP	1.90326	1.18601	3.05428	0.0076553
LIMS1|54885|AP	2.19245	1.23076	3.90557	0.00770392
PTGR2|28317|AD	0.3986	0.201913	0.786883	0.0080335
CCDC91|20920|ES	0.416979	0.217966	0.797699	0.00822059
ZNF567|49415|AP	0.285333	0.111944	0.727286	0.00861405
SYT7|16255|ES	0.574342	0.379613	0.868961	0.00866992
NFIB|85889|ES	0.542882	0.342684	0.860038	0.00926061
C14orf23|27050|AT	2.61941	1.26619	5.41884	0.0094233
INPP4A|54629|AD	0.547934	0.34753	0.863901	0.009605
ERBB2IP|102012|ME	2.31352	1.22355	4.37447	0.00985904
C1orf159|16|RI	0.539882	0.337913	0.862566	0.00992633
IMMP1L|14816|ES	0.282454	0.107844	0.739777	0.0100671
CNTD2|95208|AP	0.43709	0.232653	0.821172	0.0101014
CTNND1|15982|ES	0.293141	0.115009	0.747175	0.0101552
ATXN2L|35848|ES	0.377002	0.178798	0.794922	0.0103784
PDE4D|72140|AP	0.370718	0.173336	0.792864	0.0105164
ZNF720|36287|RI	1.72574	1.13577	2.62218	0.0105761
WDR62|49339|RI	1.71384	1.13363	2.59101	0.0106265
ATRNL1|13219|AT	0.200854	0.0586111	0.688303	0.0106381
C14orf23|27051|AT	0.370065	0.172466	0.794059	0.0107125
TBC1D23|65817|ES	0.46948	0.262315	0.840256	0.010896
CENPV|39431|AA	1.91251	1.16086	3.15084	0.0109105
VWA9|31215|ES	3.13815	1.29963	7.5775	0.0110014
TNPO2|47846|AP	0.467695	0.260047	0.841151	0.0111618
POLL|12901|AD	0.535404	0.330117	0.86835	0.0113383
ZNF737|48722|ES	0.544486	0.339998	0.871959	0.0113986
SPDL1|74478|ES	1.59092	1.10913	2.28199	0.0116443
TNC|87359|ES	0.460326	0.251908	0.841182	0.0116616
KDM4C|85823|AP	1.88354	1.15097	3.08235	0.0117527
DENND1B|9307|ES	0.397092	0.192825	0.817748	0.0122155
SLC13A3|59696|AT	1.9354	1.15426	3.24517	0.0122801
GEMIN4|38259|AP	0.373007	0.172368	0.807193	0.0122874
GEMIN4|38260|AP	2.68091	1.23886	5.80151	0.0122874
NF1|40151|ES	0.516011	0.306927	0.867526	0.0125569
TXNL4A|46283|ES	1.73675	1.12536	2.68029	0.0126512
PDE4DIP|4408|AP	2.03064	1.16272	3.54643	0.0127773
MRPL55|10146|ES	0.557039	0.351376	0.883078	0.0128152
ERBB2IP|72263|ES	2.11528	1.17246	3.81626	0.0128306
CNTD2|95207|AP	2.06626	1.16626	3.66077	0.012881
MORN1|252|AT	0.391387	0.18615	0.822904	0.0133596
RWDD3|91021|ES	2.2438	1.18272	4.25682	0.0133754
SLC35E2|223|AT	2.94078	1.25071	6.91464	0.0134057
SLC35E2|222|AT	0.340046	0.144621	0.799548	0.0134057
SLC20A2|83730|AP	1.98987	1.15313	3.43376	0.013443
LPAR2|48666|ES	0.411885	0.20362	0.833165	0.0135959
FCGR2B|8681|ES	0.307825	0.120739	0.784803	0.0136084
KDM4C|85822|AP	0.537205	0.327131	0.88218	0.0140765
RPS9|51825|ES	2.11035	1.16254	3.83092	0.0140877
NBPF1|831|AP	1.71965	1.11501	2.65218	0.014189
SEPSECS|68957|ES	0.492266	0.279066	0.868345	0.0143872
KIAA0226|68303|AP	2.38285	1.18806	4.7792	0.0144758
PARPBP|24031|ES	0.515803	0.303327	0.877114	0.0145249
PRPF3|7468|ES	1.9835	1.14494	3.43622	0.0145767
SH3KBP1|88643|AP	1.95611	1.14133	3.35255	0.0146524
KIAA0226|68302|AP	0.423383	0.211959	0.845698	0.0149032
MUC20|68183|AP	0.493288	0.27895	0.872319	0.0151147
MEAF6|1800|ES	1.58441	1.09216	2.29852	0.0153353
ZSCAN31|75728|AP	2.17506	1.15992	4.07863	0.0154172
TTLL3|63211|ES	1.87055	1.12431	3.1121	0.0159048
HOXB3|42193|AP	0.541469	0.328754	0.891818	0.0159661
NBPF1|830|AP	0.586061	0.379376	0.905346	0.0160354
NEDD4L|45660|ES	3.89695	1.28606	11.8084	0.0161838
SLMO1|44684|AP	2.02382	1.13905	3.59586	0.0162208
TTC14|67730|RI	1.96534	1.13243	3.41087	0.0163008
ZSCAN31|75730|AP	0.457769	0.241738	0.866858	0.0164602
NSMF|88321|ES	1.4925	1.07577	2.07067	0.0165229
FAM86A|33885|ES	2.17196	1.15165	4.09624	0.0165684
ARAP1|17641|ES	1.80818	1.11365	2.93584	0.0166078
HYAL1|64992|AP	1.64194	1.09325	2.46602	0.0168665
PDE4DIP|4407|AP	0.531573	0.316349	0.893222	0.0170142
ADAMTS13|88045|AP	1.78226	1.10876	2.86486	0.0170188
RWDD3|3828|ES	2.03337	1.13356	3.64744	0.0172911
IL18BP|17483|RI	0.587624	0.379234	0.910524	0.0173374
ANKRD44|56671|AT	1.92198	1.12116	3.29481	0.0175089
LRP11|78120|AP	1.9906	1.12687	3.51634	0.0177201
LRP11|78119|AP	0.502364	0.284387	0.887414	0.0177205
AKAP11|25751|ES	1.82202	1.10912	2.99315	0.017841
DMPK|50520|AP	2.19747	1.14489	4.21774	0.0179466
DMPK|50519|AP	0.45507	0.237094	0.873446	0.0179466
MUC20|68182|AP	2.00707	1.12558	3.57889	0.0182334
POLR2J3|81112|RI	1.74906	1.09749	2.78746	0.0187134
TMPRSS13|18949|AT	0.55601	0.34077	0.9072	0.0187802
FUZ|51083|AD	0.460324	0.240954	0.879415	0.0188224
NFATC4|26985|AP	1.71361	1.09326	2.68598	0.0188343
SH3GLB2|87814|ES	0.612116	0.406329	0.922126	0.0188868
FYN|77269|AP	2.01244	1.11971	3.61693	0.01939
EVA1A|54148|AP	1.81981	1.10123	3.00728	0.0194803
RAPGEF4|55988|AP	1.73444	1.09155	2.75597	0.0197679
C6orf141|76449|AT	1.81699	1.09919	3.00354	0.019871
CYLD|36396|ES	1.99248	1.11355	3.56517	0.0202191
ERBB3|22351|AP	2.38864	1.14543	4.98118	0.0202297
GIT2|24370|ES	0.548189	0.329923	0.910851	0.0203195
ZNF793|49537|RI	0.526939	0.306495	0.905934	0.0204887
SUMF2|79806|ES	0.559538	0.342224	0.91485	0.0206269
ERBB3|22353|AP	0.410919	0.193499	0.872636	0.0206396
WDR27|78474|ES	0.551811	0.333525	0.912961	0.0206433
OSBPL8|23501|ES	1.6748	1.08217	2.59196	0.0206476
SRPK2|81276|AP	0.617966	0.410915	0.929346	0.020782
LACC1|25776|AP	2.00566	1.11035	3.62288	0.0210581
SPATA13|25473|AP	0.410374	0.19245	0.875066	0.0211447
KIF21A|21076|ES	0.25435	0.0794059	0.814721	0.0211691
LUC7L|32850|ES	0.323539	0.123711	0.84615	0.0214172
SRPK2|81278|AP	1.60866	1.07201	2.41397	0.0216901
ZNF836|51413|AT	2.46719	1.14043	5.3375	0.0218066
ZNF836|51414|AT	0.405319	0.187354	0.876862	0.0218066
AURKA|59846|ES	2.252	1.1251	4.50761	0.0218553
SLC39A1|7767|RI	0.330489	0.128143	0.852355	0.0219955
PNKD|57462|AT	2.11409	1.11361	4.0134	0.0220802
PNKD|57463|AT	0.473019	0.249165	0.897986	0.0220816
PPP1R14A|49593|AP	1.83632	1.09033	3.0927	0.0223062
FAM86B1|82682|RI	0.576451	0.358995	0.925626	0.0226186
TNFRSF11B|84998|ES	1.72499	1.07939	2.75673	0.022646
LACC1|25775|AP	0.501679	0.277132	0.908167	0.0227211
SEC16A|88176|ES	0.551429	0.33	0.921436	0.0230674
CAMKK2|24845|AP	0.237051	0.0684762	0.820623	0.0230872
C5orf38|71503|AT	0.490221	0.264558	0.90837	0.0234913
HYAL1|64993|AP	0.611303	0.399285	0.935902	0.0235248
C5orf38|71502|AT	2.03865	1.10011	3.77791	0.0236302
CCDC90B|18086|AD	0.528151	0.303788	0.918216	0.0236763
TRIM13|25921|RI	1.82004	1.08214	3.0611	0.0239731
TMEM161B|72733|AD	0.425759	0.202854	0.893603	0.0239858
PTPN3|87165|AP	0.298778	0.104396	0.855095	0.024338
EVA1A|54150|AP	0.556633	0.33415	0.92725	0.0244451
ATXN2L|35840|ES	0.506253	0.27966	0.916442	0.0245676
VPS39|30131|ES	1.76676	1.07369	2.9072	0.0251052
C7orf49|81875|AD	0.348326	0.138282	0.877416	0.0252598
RNF212|68449|AT	0.204746	0.0510299	0.821493	0.0252633
ZNF415|51674|ES	1.64861	1.06374	2.55504	0.0253265
CTNND1|15935|ES	1.89301	1.08137	3.31383	0.0254962
MRPL55|10116|ES	0.546599	0.321672	0.928805	0.0255494
LPIN1|52712|ES	0.505539	0.277745	0.920161	0.0255979
ZNF559|47276|RI	1.78862	1.07275	2.98222	0.0258001
ZNF398|82169|AP	0.52577	0.298574	0.925846	0.025958
SLC52A2|85580|AD	1.65603	1.06219	2.58185	0.025997
CLEC2D|20242|RI	1.70386	1.06504	2.72584	0.0262291
NALCN|26202|AT	1.89567	1.07852	3.33193	0.0262391
MECOM|67570|AP	1.71133	1.06537	2.74897	0.0262956
NAV1|9387|AP	0.466886	0.238401	0.914353	0.0263468
POLR2J3|81113|ES	1.96848	1.08143	3.58312	0.0266819
SEC16A|88173|ES	0.484705	0.254986	0.92138	0.027118
PPP1R14A|49594|AP	0.548937	0.322463	0.934472	0.0271291
BLOC1S6|30433|ES	1.9782	1.07741	3.6321	0.0277733
PKIB|77377|AP	0.46094	0.231211	0.918925	0.027796
ERCC1|50438|AP	2.20206	1.08898	4.45284	0.0280038
OR51E1|14041|RI	0.634197	0.422356	0.952291	0.0281164
SLC44A2|47558|AP	0.507609	0.276994	0.930227	0.0282357
SLC44A2|47559|AP	1.97001	1.075	3.61017	0.0282363
ANKRD54|62161|AP	1.89359	1.06957	3.35246	0.0284702
ZNF185|90407|ES	2.06343	1.07725	3.95241	0.0289363
PACRGL|68910|ES	1.82652	1.06174	3.14218	0.0295253
TMEM205|47660|ES	2.09954	1.07469	4.1017	0.029948
SYNE1|78184|ES	0.59081	0.367238	0.950492	0.0300629
HERC2|29747|ES	1.66496	1.05035	2.63921	0.0300845
SLC20A2|83727|AP	0.506834	0.274084	0.937233	0.0302627
ZNF69|47759|AA	0.589561	0.365445	0.951123	0.0303627
NR1H3|15694|AP	1.60369	1.04492	2.46128	0.030696
CLK3|31725|AP	0.538331	0.306865	0.944389	0.0308128
CLK3|31726|AP	1.85759	1.05889	3.25876	0.0308128
RPL21|25525|AD	1.73381	1.05175	2.85817	0.0309423
WDFY3|69811|ES	0.564281	0.335355	0.949481	0.0311445
ANKRD54|62163|AP	0.525216	0.292085	0.944426	0.0314797
RALGAPA1|27239|ES	0.520361	0.286759	0.944262	0.0316658
RNF146|114496|ME	1.78637	1.05218	3.03286	0.0316901
ATRNL1|13220|AT	8.66605	1.20379	62.3865	0.0320227
MYOF|12552|ES	0.530688	0.297343	0.947152	0.0320594
BICD2|86883|RI	1.79997	1.04942	3.08733	0.0327453
DAPL1|55686|AT	1.8183	1.04936	3.15073	0.0330294
CMC2|37726|ES	1.75901	1.046	2.95804	0.0332075
DAPL1|55687|AT	0.548864	0.315967	0.953428	0.033235
ZNF567|49414|AP	1.98615	1.05604	3.73543	0.0332412
SHOX2|67417|AA	2.02644	1.05748	3.88326	0.0333054
GLS2|22444|ES	2.15423	1.06223	4.36885	0.0333944
KCNH6|42933|AT	1.61389	1.03664	2.51258	0.0340652
ERCC1|50439|AP	0.454647	0.219257	0.942748	0.0341402
ARL17A|42031|ES	0.509401	0.272877	0.950937	0.0341815
CSDE1|4338|ES	0.38182	0.156184	0.933428	0.0347713
MBD5|55537|AD	1.70726	1.03818	2.80754	0.0350658
ANK2|70397|ES	1.43378	1.02509	2.00541	0.0353174
MRPL48|17729|ES	1.8399	1.04183	3.24933	0.0356243
KCNH6|42934|AT	0.621421	0.398695	0.96857	0.0356415
CPNE5|75991|AP	1.56228	1.03014	2.3693	0.0357528
CLIC5|76411|AT	0.366597	0.14363	0.935694	0.0358175
CLIC5|76410|AT	2.72779	1.06873	6.96235	0.0358175
SLC35E2|224|ES	0.535372	0.298392	0.96056	0.0361814
ZNF415|51691|AD	1.63211	1.03124	2.58311	0.0365036
RAPGEF4|55991|AP	0.600052	0.371629	0.968876	0.0366799
WNK1|19618|ES	1.58818	1.02865	2.45205	0.0368475
AKAP17A|88395|RI	1.79977	1.0354	3.12842	0.037224
TMEM177|55138|AD	1.56421	1.02617	2.38435	0.0375188
ANKRD44|56670|AT	0.54685	0.309373	0.966617	0.0378209
TNPO2|47848|AP	1.81324	1.0339	3.18005	0.0378691
PMP22|39340|AP	0.56048	0.324436	0.968259	0.0379306
PMP22|39341|AP	1.78419	1.03278	3.08227	0.0379306
ANO1|17387|ES	0.55857	0.321573	0.97023	0.0387112
NALCN|26204|AT	0.572701	0.337305	0.972375	0.0390479
NISCH|65222|RI	1.57131	1.0229	2.41375	0.0390821
CTNND1|15933|ES	3.0009	1.05624	8.52593	0.0391452
PACRGL|68883|ES	0.501983	0.260685	0.966635	0.0392587
EXO5|2003|RI	0.594839	0.362614	0.975785	0.0396832
PTGR2|28318|AD	0.514802	0.273331	0.969597	0.0398262
LIMCH1|69123|ES	0.50708	0.265317	0.969144	0.0398982
PQLC1|46257|ES	0.477907	0.236235	0.966813	0.0399905
EPB41L1|59273|ES	0.537238	0.296905	0.97211	0.040029
LGALS8|10388|RI	0.570509	0.333871	0.974867	0.0400647
EPB41|1412|ES	1.84671	1.02815	3.31695	0.0400847
RAB11FIP1|83362|AP	0.514435	0.272621	0.970736	0.0402048
RAB11FIP1|83363|AP	1.94388	1.03015	3.66809	0.0402048
MDM1|22924|ES	0.520574	0.278964	0.971442	0.0402677
SBF1|62828|ES	0.594148	0.361151	0.977463	0.0403931
VWA9|31223|ES	0.561682	0.323043	0.976609	0.0409703
ZNF302|48982|AA	0.544124	0.30354	0.975396	0.0409913
CPNE5|75990|AP	0.643938	0.422156	0.982235	0.0410356
ZNF589|64578|ES	0.5389	0.297707	0.975499	0.0411618
SETD4|60521|AA	1.60321	1.01777	2.5254	0.0417551
STX1A|80019|AA	0.790823	0.630385	0.992092	0.0424999
SH3PXD2A|13022|AP	1.73079	1.01799	2.94271	0.0427855
IRAK1|90547|ES	0.578603	0.340414	0.983452	0.0432156
ZNF596|82544|AD	0.624156	0.395049	0.986134	0.0434046
RPGR|88807|ES	1.60066	1.01324	2.52863	0.0437632
SAMD3|77517|AT	0.53541	0.291667	0.982847	0.0438217
SLC37A3|81988|ES	0.611714	0.379161	0.986898	0.0440086
SMAD4|45557|AP	1.85337	1.01565	3.38206	0.0443714
LEPR|3295|AT	1.58676	1.01164	2.48882	0.044392
PFN2|67256|AA	1.76593	1.01427	3.07465	0.0444274
FAM173A|32964|AA	0.53991	0.295673	0.985898	0.0448358
CPEB2|68798|ES	0.477181	0.231403	0.984002	0.0451088
NMRAL1|33736|RI	0.525599	0.280093	0.986292	0.0451833
C7orf49|81873|AD	0.315984	0.10219	0.977056	0.0454717
ACRBP|19902|AT	0.551228	0.307323	0.988708	0.0457101
UTS2|520|AT	0.554186	0.310543	0.988985	0.0457767
LEPR|3297|AT	0.639786	0.412616	0.992028	0.0459635
SLC39A9|28147|ES	1.6823	1.00887	2.80526	0.0461731
EVL|29240|AP	1.68968	1.00787	2.83273	0.046622
PDE4B|3304|AP	1.50581	1.00571	2.2546	0.0468567
PTPN3|87164|AP	3.20353	1.01407	10.1202	0.047281
TNFRSF13B|39450|AT	1.90908	1.00779	3.61643	0.0472829
TCF12|30789|ES	1.62979	1.00582	2.64085	0.0473068
VPS29|24446|ES	1.7265	1.00649	2.96157	0.0473153
FGF13|90232|AP	1.37929	1.00354	1.89572	0.0475075
C1orf159|17|RI	0.651999	0.427067	0.995401	0.0475557
MKL2|34067|AP	1.89827	1.00675	3.57926	0.0476188
MARK2|16540|ES	0.647756	0.421329	0.995868	0.0478348
VWA9|31210|ES	1.90669	1.00612	3.61333	0.0478523
ADAMTS13|88047|AP	0.597053	0.357856	0.996134	0.0482913
CCDC40|44017|AT	0.53297	0.285341	0.995498	0.0483682
UBA1|88909|AP	2.18815	1.00544	4.76209	0.0484228
LUC7L|32848|ES	0.553948	0.307976	0.996372	0.0485984
FAM73B|87818|AD	0.565772	0.321105	0.996863	0.0487425
SAMD3|77518|AT	1.86396	1.0033	3.46291	0.0487931
ZNF532|45682|AP	0.606265	0.368449	0.997582	0.0488964
SYTL2|18148|ES	2.25159	1.00379	5.05054	0.048938
CIRBP|46437|AA	0.579056	0.335705	0.99881	0.0495018
PRKAR1A|43149|RI	0.309653	0.0960338	0.998453	0.0496978
EPS8L2|13729|AP	1.8919	1.00054	3.57738	0.0498076
TECR|564146|ES	1.74992	1.00045	3.06084	0.0498168
ITGA6|55968|ES	0.611845	0.374319	1.0001	0.0500444
ST5|14266|AP	1.82413	0.999067	3.33054	0.0503562
ITGAE|38490|ES	0.527193	0.277522	1.00148	0.050529
MXI1|13079|AP	1.77325	0.997736	3.15155	0.0509098
FUT8|28012|AP	0.453396	0.20474	1.00404	0.051174
FUT8|28010|AP	2.20559	0.995974	4.88429	0.051174
ZNF738|48765|AA	0.662193	0.437413	1.00248	0.0513864
GOLGA4|63982|ES	1.82493	0.996243	3.34291	0.0514417
RNF165|45394|AT	1.77241	0.99629	3.15314	0.0514967
RNF165|45395|AT	0.564203	0.317144	1.00372	0.0514967
TANK|55744|ES	0.587004	0.343322	1.00364	0.0515744
PQLC3|52677|ES	1.6483	0.996512	2.72641	0.0516121
NTRK3|32368|AT	2.1405	0.994567	4.60678	0.0516506
RIBC1|89221|ES	0.577144	0.331706	1.00419	0.0517541
ZC3H7A|34033|AP	0.503106	0.251742	1.00546	0.0518279
LTBP1|53180|AP	2.35151	0.992487	5.57147	0.0520369
SLC13A3|59695|AT	0.576984	0.331277	1.00493	0.0520662
PTPN6|20022|AP	1.78288	0.992623	3.20229	0.0529676
PTPN6|20023|AP	0.56089	0.312277	1.00743	0.0529676
SLC2A11|61339|AP	1.95549	0.990887	3.8591	0.0531661
ATG16L1|58038|ES	0.514072	0.261876	1.00914	0.0531718
AFMID|43796|ES	0.546917	0.296054	1.01035	0.0539704
FXYD3|49023|AP	1.60856	0.991204	2.61044	0.0543294
RGS3|87290|AP	0.549189	0.298128	1.01167	0.054514
MAP1LC3A|59029|AP	0.632479	0.396476	1.00896	0.0545399
MAP1LC3A|59028|AP	1.58129	0.991116	2.52291	0.0545399
LIMA1|21691|AP	1.75964	0.988986	3.13082	0.0545693
MRPL55|10127|ES	0.634058	0.398394	1.00912	0.0546492
GRIN2C|43309|AT	1.59968	0.989419	2.58635	0.0552927
PPFIBP1|20893|ES	0.559225	0.308569	1.01349	0.055393
GRIN2C|43310|AT	0.614064	0.372817	1.01142	0.0554456
PRMT2|60964|ES	0.555997	0.304764	1.01433	0.0556747
TNC|87341|ES	1.81622	0.985576	3.34692	0.0556997
TEX22|29640|AT	1.48227	0.990455	2.2183	0.0557049
ARHGAP32|19451|RI	0.53952	0.286639	1.0155	0.0558369
TEX22|29639|AT	0.672584	0.447894	1.00999	0.0558716
PSMA3|27692|ES	0.639342	0.404144	1.01142	0.0559461
UTS2|521|AT	1.711	0.985799	2.96969	0.0562465
CAST|72854|ES	0.660112	0.430511	1.01216	0.056842
ADAT2|77977|AP	1.75519	0.983525	3.13231	0.0569429
FAM156B|89178|AD	0.591916	0.344535	1.01692	0.0575397
NBEA|117489|ES	1.56511	0.985533	2.48553	0.057668
YWHAE|38300|ES	1.71819	0.982298	3.00536	0.0577811
ASH1L|8088|ES	0.57241	0.321567	1.01893	0.0579285
MRPL55|10147|ES	0.623174	0.382219	1.01603	0.0579334
SYTL2|18144|AP	1.70291	0.982153	2.95258	0.0579824
MKRN1|152272|ES	0.528181	0.272995	1.0219	0.0580106
PTCHD4|76445|AT	1.89539	0.978367	3.67193	0.0580735
DPP8|31169|ES	1.62055	0.983225	2.67098	0.058277
C21orf49|60378|AT	0.568313	0.316597	1.02016	0.0583456
ZC3H7A|34035|AP	1.95401	0.976067	3.91176	0.0585494
TTC39C|44852|AP	1.54678	0.984068	2.43127	0.0587099
ZNF385A|22177|AP	0.480486	0.224682	1.02753	0.0587657
ZNF398|82171|AP	1.65862	0.981069	2.80409	0.0589422
PILRB|80936|RI	1.68285	0.98045	2.88845	0.0589813
OCIAD1|69246|ES	0.61217	0.367345	1.02016	0.0596516
PLSCR1|67160|ES	1.76802	0.976958	3.19961	0.0597088
SEPT6|89976|AA	0.582733	0.33201	1.02279	0.0599106
SMARCAL1|57411|AP	1.58095	0.979661	2.55129	0.0606818
LRRFIP1|58129|AP	1.74418	0.975005	3.12014	0.0608396
AKAP10|39785|ES	0.435859	0.182823	1.03911	0.0610115
PTCHD4|76446|AT	0.531491	0.274268	1.02995	0.0611336
ACRBP|19903|AT	1.72385	0.974642	3.04896	0.0612503
MACF1|1872|AP	1.4987	0.98093	2.28977	0.0613549
ZNF436|1051|AP	1.70527	0.974511	2.98399	0.0615499
ZNF623|85470|AP	0.573562	0.31986	1.02849	0.0620862
MRPS25|63542|ES	1.73912	0.972336	3.11059	0.0621257
FGF13|90231|AP	0.73084	0.52567	1.01609	0.062176
ADAT2|77978|AP	0.577751	0.324414	1.02892	0.0624418
DLG1|68280|AP	0.640735	0.401004	1.02378	0.06265
TNFRSF13B|39449|AT	0.539816	0.282002	1.03333	0.0627448
CDH23|12058|AT	1.6329	0.974159	2.73711	0.0627971
CNOT2|23364|AP	0.664535	0.43203	1.02217	0.0628622
CNOT2|23363|AP	1.50481	0.978313	2.31465	0.0628622
CD47|66013|ES	1.7505	0.970226	3.15827	0.0629458
BMP8B|1912|AT	2.1266	0.959938	4.71119	0.0629964
BMP8B|1911|AT	0.470233	0.212261	1.04173	0.0629964
LRRFIP1|58128|AP	0.575866	0.321309	1.03209	0.0637605
CCSER1|69945|AT	2.11123	0.957973	4.65283	0.063815
LY6K|85354|RI	2.02419	0.959998	4.26806	0.0639244
DYNC1I2|55943|ES	1.41154	0.980135	2.03283	0.0640046
CCL28|71944|AP	1.70668	0.969241	3.0052	0.0640631
NAA16|25740|ES	0.60903	0.360244	1.02963	0.0641724
ZNF544|52428|ES	0.521106	0.261144	1.03985	0.0644431
COX11|42569|RI	1.61961	0.971145	2.70109	0.0646365
FAM3A|90634|AA	0.656708	0.420309	1.02607	0.0647554
ZNF670|10510|ES	1.5732	0.972482	2.54498	0.0648538
SV2A|7411|AT	0.609666	0.360492	1.03107	0.0649163
SV2A|7410|AT	1.64024	0.969867	2.77399	0.0649163
AEBP2|20664|AP	0.488075	0.227796	1.04575	0.0650514
AEBP2|20666|AP	2.04886	0.956252	4.3899	0.0650514
IL15|70672|AP	0.621165	0.374528	1.03022	0.0650913
DCAF6|91280|ES	0.629534	0.385001	1.02938	0.0651047
C1orf159|13|AD	0.582721	0.327963	1.03537	0.0655579
RBM6|64951|ES	0.53823	0.278054	1.04185	0.0660199
ZNF605|25320|ES	0.505612	0.24435	1.04622	0.0660354
CP|67214|AT	1.66528	0.966653	2.86883	0.0660993
CP|67213|AT	0.600499	0.348574	1.0345	0.0660993
ZNF12|78758|AP	0.588343	0.333862	1.0368	0.066512
ZNF792|49006|AP	0.560121	0.301422	1.04085	0.0667555
LUC7L|32837|AP	0.607522	0.356471	1.03538	0.0669296
LUC7L|32836|AP	1.64603	0.965829	2.80528	0.0669296
NFKB1|70110|AP	0.660971	0.424442	1.02931	0.0669326
RANGRF|39166|AD	1.65168	0.965424	2.82577	0.0670215
SMARCAL1|57410|AP	0.637473	0.393712	1.03216	0.0670655
TMEM9|9354|RI	0.513315	0.251379	1.04819	0.067136
ZNF12|78757|AP	1.69699	0.963195	2.98982	0.0672213
ANO7|58341|AT	1.77814	0.959827	3.29411	0.0673059
TET2|70189|RI	0.456679	0.197221	1.05747	0.0673217
FXYD3|49029|AP	0.621455	0.373121	1.03507	0.0676195
CCDC77|19599|AP	0.526042	0.264052	1.04798	0.0677436
NEK3|25992|AA	1.67844	0.96288	2.92576	0.0677677
TMX2|15897|ES	2.34029	0.939756	5.82805	0.0677764
ANKRD10|26274|ES	1.58833	0.966687	2.60971	0.0678148
ODF3B|62858|AA	0.59033	0.335215	1.0396	0.0679327
MARK3|29448|ES	0.55483	0.294686	1.04463	0.0680415
MXI1|13080|AP	0.58348	0.327058	1.04094	0.0681375
ELMOD3|54211|AD	1.43577	0.973314	2.11795	0.0682139
CCNL1|67383|ES	1.64556	0.963291	2.81106	0.0682921
COQ10A|22415|AP	1.71009	0.960494	3.04469	0.0683019
SLC35G2|66939|AD	1.80633	0.955542	3.41464	0.0687604
SKA2|42739|ES	0.649107	0.40751	1.03394	0.0688429
FBXW7|70849|AP	1.54873	0.966716	2.48116	0.0688827
OPTN|10781|ES	0.607803	0.355325	1.03968	0.0690818
ZNF436|1050|AP	0.593071	0.337524	1.0421	0.0692815
SLC4A8|21855|AT	0.557139	0.296025	1.04858	0.0698392
HPS5|14588|AP	2.40107	0.931222	6.19092	0.0699072
CCSER1|69946|AT	0.217984	0.0418964	1.13415	0.0702399
LY6K|85355|RI	1.88367	0.948775	3.7398	0.0703443
MAGIX|89091|ES	0.626585	0.377583	1.0398	0.0704589
SYTL2|18142|AP	0.58962	0.332499	1.04557	0.0706867
AXIN2|43093|ES	1.57349	0.961894	2.57397	0.0710372
SYNJ2|78249|AD	0.487808	0.223634	1.06405	0.0712382
PI4KB|7599|ES	1.68587	0.955618	2.97417	0.0713528
GPR162|19973|AD	0.657838	0.417255	1.03714	0.0713905
NR1H3|15695|AP	0.564978	0.303696	1.05105	0.0714261
C1orf63|1145|ES	0.548138	0.285072	1.05396	0.0714825
CCL28|71945|AP	0.586254	0.327999	1.04785	0.0715112
PYHIN1|8390|AT	0.604227	0.349004	1.04609	0.0720107
PYHIN1|8389|AT	1.65501	0.955938	2.8653	0.0720107
EPS8L2|13727|AP	0.554575	0.291661	1.05449	0.0721544
CLEC2D|20234|AD	1.63806	0.956022	2.80668	0.0724521
MAST4|72279|AP	0.51088	0.245449	1.06335	0.0725372
RELL1|69002|AT	1.65176	0.955111	2.85654	0.0725532
RELL1|69003|AT	0.605414	0.350073	1.047	0.0725532
CCNDBP1|30218|RI	0.549426	0.285692	1.05662	0.0726715
GIT2|24375|AA	0.530062	0.264976	1.06034	0.0727595
SSH2|40060|AT	1.61403	0.956732	2.72291	0.0727826
FGF1|73868|AP	0.62792	0.377437	1.04463	0.0731606
ARHGAP33|49296|RI	1.65781	0.953648	2.8819	0.073175
KIAA1328|45279|AP	0.648638	0.403657	1.0423	0.073653
KEAP1|47524|AP	1.57601	0.957354	2.59444	0.0736788
CTNND1|15979|ES	0.628035	0.377223	1.04561	0.0736983
NLRX1|19130|AD	0.579496	0.31865	1.05387	0.073774
ZNF283|50251|ES	2.08748	0.931296	4.67902	0.0739178
ZNF792|49007|AP	1.74162	0.946618	3.20428	0.0744884
IL15|70670|AP	1.58841	0.955244	2.64126	0.0745076
CTNND1|15999|ES	0.50247	0.235654	1.07138	0.0748337
NEIL2|82632|RI	0.655142	0.411353	1.04342	0.0749148
CCDC77|19598|AP	1.86166	0.938935	3.69118	0.0751513
FAM126A|78946|ES	1.87321	0.938062	3.74059	0.0752792
ZNF337|58877|AP	0.541597	0.275344	1.06531	0.0756234
ZNF337|58876|AP	1.84639	0.938692	3.63182	0.0756234
TADA2B|68733|AP	0.553893	0.288621	1.06298	0.0756782
TNC|87342|ES	2.03402	0.928433	4.45616	0.075999
RHBDL2|1859|AP	1.78232	0.94103	3.37574	0.0761545
SPATA20|42428|AD	1.39579	0.965519	2.01781	0.0761692
SYTL2|18154|AA	1.54291	0.954894	2.49302	0.0764888
ZNF264|52207|AT	2.20208	0.919044	5.27629	0.0766256
OSMR|71851|AD	1.75491	0.941419	3.27135	0.07673
PTK2B|83156|ES	1.6063	0.95026	2.71526	0.0768142
ZNF816|51641|AP	1.60687	0.949761	2.71861	0.0770878
ZNF816|51640|AP	0.622328	0.367835	1.0529	0.0770878
MTL5|92709|ES	1.55835	0.952827	2.5487	0.0771535
C21orf58|60931|RI	1.44071	0.960678	2.16062	0.0774049
TADA2B|68732|AP	1.799	0.937352	3.45272	0.0774866
PTK7|76243|AP	1.96251	0.926944	4.15499	0.0781135
ANKRD28|63624|AP	1.49042	0.956039	2.32349	0.0781512
MARK3|29447|ES	0.625033	0.370493	1.05445	0.0781938
YME1L1|11060|RI	0.603003	0.343444	1.05873	0.0781942
TDP1|28815|ES	1.83872	0.933524	3.62163	0.0782267
ANKLE2|25300|RI	0.537982	0.269725	1.07304	0.0784335
GLYCTK|65211|ES	0.630901	0.377596	1.05413	0.0786328
RANGRF|39164|RI	1.66258	0.943296	2.93034	0.0787325
FAM86C1|17439|ES	1.64186	0.944042	2.85548	0.0790848
MORN1|253|AT	1.65041	0.943426	2.88718	0.079111
MRPL48|17728|ES	1.71724	0.939001	3.14046	0.0791544
KEAP1|47525|AP	0.638687	0.386992	1.05408	0.0794443
SPATA24|73605|AT	1.66653	0.940161	2.95409	0.0803429
SPATA24|73604|AT	0.600168	0.338552	1.06395	0.0805047
ARMCX4|89646|AT	1.84362	0.928166	3.66201	0.0806254
GK|88736|ES	1.39441	0.960001	2.02539	0.0808744
RPL39L|68071|AP	0.684439	0.446977	1.04805	0.0811475
RPL39L|68070|AP	1.46105	0.954149	2.23725	0.0811475
EIF4E3|65609|AP	0.574662	0.308154	1.07166	0.0814571
ZNF266|47343|RI	0.641155	0.388818	1.05725	0.0815448
DYSF|53935|AP	1.5239	0.948077	2.44946	0.0818999
SLC6A11|63375|AT	1.50186	0.949441	2.3757	0.0821711
PIK3R1|72291|AP	0.686886	0.449706	1.04916	0.0822266
LPAR2|48665|AA	0.608617	0.347525	1.06586	0.0824122
NFATC4|26986|AP	0.579327	0.312807	1.07293	0.0825465
PI4K2A|12729|AP	0.706199	0.476804	1.04596	0.0826078
PI4K2A|12728|AP	1.41603	0.956061	2.0973	0.0826078
WDR27|78473|ES	0.577997	0.311135	1.07375	0.0827791
NAPA|50660|ES	0.505664	0.234024	1.09261	0.0828019
RHBDL2|1860|AP	0.568455	0.300242	1.07627	0.0828661
TMC6|43754|AP	1.59472	0.940686	2.7035	0.0831094
PREPL|53442|ES	0.662436	0.415306	1.05662	0.0838521
SULT2B1|50774|AP	0.510045	0.237576	1.095	0.0841427
SULT2B1|50773|AP	1.96061	0.913239	4.20919	0.0841427
NXPE2|18845|AT	1.74343	0.927343	3.27768	0.0843889
SUPT4H1|42659|AP	1.63064	0.935644	2.84188	0.084481
BZW2|78865|ES	1.6573	0.93279	2.94455	0.0849409
GRB10|79709|AP	0.593957	0.328341	1.07445	0.084973
ZNF81|88945|ES	0.650998	0.399211	1.06159	0.0853568
CIDEB|26959|ES	1.55528	0.940118	2.57298	0.0855147
TLE2|46654|RI	0.601801	0.337041	1.07454	0.0859981
PLCD1|64008|AP	1.75379	0.923533	3.33044	0.0860059
SSH2|40062|AT	0.643511	0.388464	1.06601	0.0869436
PGRMC2|70573|AP	0.608687	0.344605	1.07514	0.0872022
TACC1|83437|AP	1.43465	0.948435	2.17011	0.0874064
HPS5|14587|AP	0.427187	0.160907	1.13413	0.087764
ZNF530|52304|ES	1.63867	0.929446	2.88908	0.0878087
SLC25A21|27295|AT	1.47415	0.943816	2.30248	0.0880453
RDH13|51997|AP	0.6091	0.344566	1.07673	0.0880762
RDH13|51998|AP	1.64175	0.928713	2.90222	0.0880938
TTC14|67731|AD	1.34957	0.956257	1.90464	0.0881018
CCL4L1|40421|AA	1.52185	0.938327	2.46826	0.0887621
FAM86B1|82684|ES	1.45243	0.944328	2.23393	0.0892837
MPV17|52972|ES	1.71593	0.919537	3.20208	0.0898069
SLC6A11|63374|AT	0.670891	0.422982	1.0641	0.0898905
PPARGC1B|74051|RI	1.58614	0.930478	2.7038	0.0900426
ALKBH6|49326|RI	1.73273	0.917272	3.27312	0.0902891
SYT7|16261|ES	1.45699	0.942577	2.25216	0.090299
DSN1|59313|ES	0.672303	0.424644	1.0644	0.0903155
PLXNC1|23719|AP	2.26002	0.879662	5.80644	0.0903338
C1orf159|9|AP	1.51307	0.936811	2.44379	0.0904348
FGF1|73871|AP	1.43972	0.943868	2.19607	0.0906847
MAP3K7|77020|ES	1.83586	0.907961	3.71204	0.0908022
D2HGDH|58414|ES	0.577974	0.306083	1.09138	0.0909629
NDUFS8|17280|ES	1.65032	0.922917	2.95102	0.0911342
CLCF1|17173|AP	1.57259	0.930012	2.65914	0.0911753
FCGRT|50958|AP	1.53676	0.933057	2.53107	0.091451
FCGRT|50957|AP	0.65072	0.39509	1.07175	0.091451
SYK|86821|ES	0.694158	0.454041	1.06126	0.0919015
LIMA1|21688|AP	0.607427	0.340117	1.08482	0.0920263
D2HGDH|58423|ES	0.475881	0.200513	1.12942	0.0921853
MAX|27939|RI	0.635399	0.374567	1.07786	0.0925912
HINT1|73215|RI	1.49475	0.935678	2.38786	0.0926087
C9orf89|86901|AD	1.56984	0.928112	2.65527	0.0926161
SLC25A21|27294|AT	0.679181	0.432635	1.06623	0.0927094
CD44|15108|ES	1.78653	0.90775	3.51603	0.092999
SP140L|57885|AP	0.630719	0.368352	1.07996	0.0930318
POLM|79463|ES	0.629216	0.366443	1.08042	0.0930479
SP140L|57884|AP	1.5852	0.925729	2.71445	0.0932002
RASA4|81121|AP	1.69147	0.915521	3.12509	0.0933164
RASA4|81120|AP	0.5912	0.319991	1.09227	0.0933164
PLCD1|64009|AP	0.576676	0.303176	1.0969	0.0933435
RTN4|53592|ES	1.53978	0.92974	2.55008	0.0935553
B3GALNT1|67501|ES	1.43163	0.94096	2.17816	0.0937861
CSDE1|4334|ES	0.600217	0.330363	1.0905	0.0938205
DYSF|53934|AP	0.664151	0.411379	1.07224	0.0940209
VPS13A|86647|AP	0.63605	0.374369	1.08064	0.0942927
EPB41L1|59266|AP	1.61146	0.921398	2.81834	0.0943394
SSFA2|56439|AP	1.78752	0.904565	3.53234	0.0946533
NTRK3|32369|AT	0.523361	0.244877	1.11855	0.0947481
DCAF5|28120|AP	2.11613	0.878105	5.09964	0.0948583
C1orf159|14|ES	0.647079	0.388175	1.07867	0.0950146
RASGRP3|53186|AP	1.74971	0.907244	3.37449	0.0950227
CD44|15274|ES	1.87838	0.895665	3.93933	0.0952455
CLUAP1|33582|RI	0.762284	0.553823	1.04921	0.0958627
SETMAR|62997|ES	1.52955	0.927178	2.52327	0.0961272
SCIN|78817|ES	0.814163	0.638964	1.0374	0.0963163
SPAG6|10981|ES	0.744105	0.525189	1.05427	0.0963778
TMEM130|80590|AP	0.611513	0.342397	1.09215	0.0964967
ECSIT|47717|AD	0.679353	0.430615	1.07177	0.0965124
PRMT2|60961|ES	0.622055	0.355292	1.08911	0.0966638
STARD10|17643|AP	0.567727	0.29097	1.10772	0.0969193
STARD10|17644|AP	1.76141	0.902752	3.43679	0.0969193
SOGA2|44572|AP	1.45662	0.932965	2.27419	0.0979852
PCDH1|73832|AT	0.632805	0.367986	1.0882	0.0980512
PCDH1|73831|AT	1.58027	0.918949	2.7175	0.0980512
LIMS1|54884|AP	0.635681	0.371285	1.08835	0.0986649
GAS8|38200|AP	1.77857	0.897787	3.52344	0.0987715
PLCD4|57506|ES	0.6623	0.405859	1.08077	0.0991301
CANT1|43978|ES	1.58109	0.916792	2.72673	0.0994487
USP19|64837|ES	0.660727	0.403563	1.08177	0.0994532
SRSF11|3383|AA	1.68214	0.905898	3.12351	0.0995607
CLEC2D|20253|ES	0.686637	0.438855	1.07432	0.0997464
ACAP1|38918|AP	1.50132	0.92527	2.43599	0.0998777
IFT88|25431|ES	0.608431	0.336528	1.10002	0.100082
VPS51|16759|ES	1.64993	0.908157	2.99758	0.100233
LRRIQ3|3443|AT	0.602566	0.329316	1.10255	0.100325
FMNL1|41952|AP	1.5911	0.914167	2.7693	0.100473
GRB10|79720|ES	1.67457	0.904199	3.10129	0.101072
PTPRE|13457|AP	0.665148	0.408531	1.08296	0.101108
RPS24|12295|ES	1.62241	0.909746	2.89334	0.101111
EBPL|25914|ES	0.571262	0.292494	1.11572	0.101138
C20orf24|59298|ES	1.57761	0.914326	2.72207	0.101393
DUS4L|81348|RI	0.590862	0.314827	1.10892	0.1014
GAS8|38199|AP	0.564514	0.284536	1.11999	0.101885
NR4A1|21887|AP	0.577912	0.299413	1.11546	0.102196
CMTM3|36811|ES	1.62748	0.907463	2.91878	0.102227
PGRMC2|70575|AP	1.59559	0.910956	2.79476	0.10229
C11orf68|16948|AP	1.75695	0.893486	3.45488	0.102359
FHAD1|749|AT	0.563797	0.283337	1.12187	0.102598
PKD1L2|37760|AT	0.657324	0.397175	1.08787	0.102613
C11orf68|16947|AP	0.570703	0.290908	1.1196	0.102812
REPIN1|82247|ES	0.591283	0.31442	1.11194	0.102955
PPFIBP2|14200|AP	1.46836	0.924621	2.33185	0.103556
SPATA9|72817|AT	0.621885	0.350916	1.10209	0.103737
MSL3|88484|AP	0.639972	0.373669	1.09606	0.103984
VPS13A|86646|AP	1.55981	0.912458	2.66644	0.104146
RBM42|49233|ES	1.91741	0.874422	4.20446	0.104165
BEST1|16315|RI	1.78109	0.88703	3.57629	0.104606
AFMID|43794|ES	0.617071	0.34429	1.10598	0.104885
ARPC4|63191|AD	1.58863	0.907583	2.78073	0.105129
SPATA9|72815|AT	1.60462	0.905639	2.84309	0.105157
PRMT1|51042|ES	0.633145	0.364074	1.10108	0.105467
C1orf63|1147|ES	0.563395	0.281167	1.12892	0.10566
GRIN1|88278|RI	0.711314	0.470719	1.07488	0.105848
SDC1|52759|AP	0.660428	0.399223	1.09254	0.106232
HM13|58892|ES	1.59318	0.905249	2.80388	0.106351
HSFX2|90316|ES	2.10319	0.852493	5.1888	0.106616
HOXC6|22116|AP	0.622218	0.349374	1.10814	0.107125
HOXC6|22115|AP	1.60713	0.902402	2.8622	0.107133
HKR1|49495|ES	0.661236	0.399293	1.09502	0.107996
OSBPL3|79025|AD	0.583092	0.301942	1.12603	0.108173
ZNF10|25337|AP	1.63306	0.897518	2.9714	0.108288
ZNF195|13979|ES	0.558025	0.273696	1.13773	0.108504
MFSD12|46699|ES	1.59371	0.902002	2.81585	0.108533
ZNF10|25338|AP	0.612916	0.336962	1.11486	0.10877
ATP5E|60011|RI	0.705933	0.461231	1.08046	0.108803
SDC1|52760|AP	1.51027	0.912365	2.50001	0.108867
ARHGAP28|44554|AP	1.61164	0.898906	2.88951	0.109117
ARHGAP28|44558|AP	0.620484	0.346079	1.11246	0.109117
ABCA5|43183|AP	1.61117	0.898658	2.88862	0.109323
GOLGA8M|29754|RI	0.703373	0.456969	1.08264	0.109797
WDR37|10613|AP	1.53357	0.907563	2.59139	0.110135
ACOXL|54941|AT	0.660491	0.396986	1.0989	0.110295
CAPS2|23446|AT	1.5301	0.907787	2.57904	0.110317
CLEC1A|20304|ES	0.61549	0.339195	1.11684	0.110384
SSFA2|56438|AP	0.582609	0.300139	1.13092	0.110399
SMCO4|18299|AP	0.612688	0.335685	1.11827	0.110527
MDH2|117319|ES	1.53797	0.906285	2.60993	0.110648
ODF3B|62860|ES	0.634585	0.36293	1.10957	0.110658
CAPS2|23445|AT	0.654114	0.388118	1.10241	0.110966
SMCO4|18300|AP	1.63105	0.893632	2.97697	0.11102
GRIA3|90012|AT	1.46264	0.915676	2.33632	0.111542
ANKRD28|63623|AP	0.693747	0.442186	1.08842	0.111556
PI4KA|61187|AP	1.72157	0.881227	3.36328	0.111855
ZNF302|48993|AD	1.37435	0.92834	2.03464	0.112172
FAM86B1|82715|AA	1.50818	0.908272	2.50431	0.112261
UGP2|53744|AP	1.74098	0.878233	3.45125	0.112272
SHC4|30507|AP	0.540808	0.253219	1.15502	0.112351
ECHDC2|3027|ES	1.4193	0.920991	2.18723	0.112522
FGD3|86888|AP	1.41146	0.921338	2.1623	0.113305
NXPE2|18846|AT	0.607281	0.327449	1.12625	0.113493
SPTBN1|53577|AP	2.05196	0.842514	4.99758	0.113501
ZNF264|52206|AT	0.503375	0.215135	1.1778	0.113501
WHSC1L1|83394|AD	1.52544	0.903492	2.57554	0.114062
PI4KA|61188|AP	0.587809	0.303919	1.13688	0.114383
FMNL1|41953|AP	0.634956	0.361186	1.11624	0.114578
SPTBN1|53576|AP	0.488401	0.200522	1.18957	0.11462
UVRAG|17880|AP	1.57084	0.896178	2.7534	0.11476
TNC|87358|ES	0.628209	0.352498	1.11957	0.114829
DNAH14|9968|AT	0.622297	0.34503	1.12238	0.114955
UAP1L1|88265|RI	0.515706	0.225889	1.17736	0.11588
BCS1L|57545|ES	1.47831	0.907823	2.4073	0.116125
DCAF5|28119|AP	0.493836	0.204812	1.19072	0.11613
ZC3HAV1|81939|AT	0.633161	0.357925	1.12004	0.116319
ZC3HAV1|81940|AT	1.57938	0.892821	2.79388	0.116319
SEC24C|114552|AA	0.559225	0.27071	1.15523	0.116385
ZNF564|47805|ES	0.550155	0.260926	1.15998	0.116407
JMJD1C|11888|AP	1.7217	0.873657	3.39291	0.116479
JMJD1C|11889|AP	0.580822	0.294732	1.14461	0.116479
ZNF692|10567|AA	0.681971	0.42277	1.10009	0.116658
CYB5RL|3132|ES	0.662835	0.396218	1.10886	0.11726
HYKK|32098|AT	1.48464	0.905144	2.43513	0.117531
PLEKHG3|27903|AD	0.600007	0.315815	1.13994	0.118764
GALK2|30536|ES	0.683678	0.423739	1.10308	0.119229
BTBD3|58697|RI	1.46045	0.906582	2.3527	0.11951
RGS3|87291|AP	1.48445	0.902746	2.44097	0.119525
DNAH14|9969|AT	1.59633	0.885618	2.87739	0.119737
AKAP9|80414|ES	0.591577	0.305274	1.14639	0.119891
ARPP19|30671|AP	1.54306	0.893234	2.66562	0.119907
LRRCC1|84322|ES	0.686893	0.427487	1.10371	0.120625
MYPN|11922|AT	0.555359	0.264059	1.16801	0.121013
ZNF266|47339|AD	0.705217	0.453359	1.09699	0.121309
NEIL3|71227|AT	1.78072	0.858168	3.69506	0.121314
NEIL3|71226|AT	0.561569	0.270632	1.16527	0.121314
MTERFD3|24186|RI	0.676251	0.412267	1.10927	0.121319
EHBP1L1|16876|AP	0.667214	0.399778	1.11355	0.121528
EHBP1L1|16875|AP	1.49874	0.898006	2.50133	0.121548
PHYKPL|74860|ES	0.632415	0.353902	1.13011	0.121863
PKIB|77379|AP	1.50415	0.896729	2.52301	0.121883
DDIT3|22625|RI	0.697188	0.441279	1.1015	0.12218
ZNF506|48687|ES	1.65882	0.872973	3.15207	0.122299
NEMF|27445|AP	0.548995	0.2565	1.17503	0.12246
NR4A1|21884|AP	1.66645	0.871588	3.18621	0.122504
DCUN1D4|69267|ES	0.627124	0.346873	1.1338	0.122504
UBE2D4|79375|ES	0.666471	0.397839	1.11649	0.123225
MYPN|11921|AT	1.78998	0.853464	3.75416	0.123399
DNAJC25|87230|ES	0.655162	0.382514	1.12215	0.123509
FAM86C1|17438|ES	1.55488	0.88663	2.72679	0.123532
ZDHHC11|71448|AT	1.39036	0.914017	2.11495	0.12359
MRPL55|10148|ES	0.679813	0.415856	1.11131	0.123786
PORCN|88990|AA	0.633793	0.354508	1.1331	0.123945
RTN4|53582|AP	1.37442	0.916446	2.06126	0.124046
AMZ2|43127|AP	0.629361	0.348778	1.13566	0.12416
AMZ2|43128|AP	1.58884	0.880507	2.86699	0.124194
ZNF559|47272|AP	1.51888	0.891246	2.58851	0.124373
NEMF|27444|AP	1.81357	0.847252	3.88202	0.125255
ARHGAP24|69813|AP	1.56947	0.881618	2.794	0.125576
POLR2M|30879|ES	0.711897	0.460729	1.09999	0.125845
TAOK3|24697|AP	1.72221	0.857844	3.4575	0.126325
MSL3|88485|AP	1.47017	0.896957	2.40971	0.126359
SERHL2|62508|AD	1.42085	0.905568	2.22932	0.126423
WRAP53|39042|AP	0.648382	0.371863	1.13052	0.126644
ARL4A|78826|ES	1.44601	0.900836	2.3211	0.126649
WRAP53|39043|AP	1.54227	0.884526	2.68912	0.126665
ZNF576|50220|RI	0.633301	0.352262	1.13856	0.126916
DRG2|39549|RI	0.681565	0.416498	1.11533	0.127106
IL18BP|17485|AD	0.668043	0.397727	1.12208	0.12735
KIAA1217|11000|RI	1.55997	0.880632	2.76335	0.127451
EED|18181|ES	1.62669	0.869987	3.04155	0.127566
ZFP1|37584|AP	1.45594	0.89802	2.36048	0.12759
ATL2|53255|ES	0.622307	0.337851	1.14626	0.12802
L3MBTL3|77509|ES	1.51861	0.886554	2.60129	0.128144
KCNH2|82274|AT	0.651997	0.375727	1.13141	0.128275
BTBD3|58699|ES	0.583214	0.291032	1.16873	0.128427
NAT9|43289|RI	0.700309	0.442186	1.10911	0.12888
RTN4|53584|AP	0.731092	0.487949	1.09539	0.128937
ZNF580|52121|AP	0.660183	0.3862	1.12854	0.129033
YPEL5|53094|ES	0.566508	0.271973	1.18001	0.129053
ARHGEF25|22665|AP	0.723326	0.475997	1.09917	0.129244
KCNH2|82273|AT	1.52931	0.88297	2.64878	0.129558
MTMR10|29789|RI	0.622955	0.337741	1.14902	0.129715
BTBD8|3753|AT	1.63605	0.86546	3.09276	0.129717
HMGN1|60610|ES	1.43985	0.898301	2.30788	0.129921
TMUB2|41819|ES	0.625751	0.341067	1.14806	0.130014
BANF1|16981|AD	0.668613	0.396997	1.12606	0.130138
RPS24|12297|AA	1.53141	0.881279	2.66115	0.130612
GRIA3|90014|AT	0.662619	0.388588	1.12989	0.130672
MDM4|9480|ES	1.62373	0.865915	3.04476	0.130753
CDKN1C|13929|AD	0.684472	0.418554	1.11933	0.130858
TTC23|32613|AA	0.596366	0.304729	1.16711	0.131333
ZNF700|47761|AP	1.47344	0.890506	2.43798	0.131399
ZNF700|47760|AP	0.678687	0.410178	1.12297	0.131407
SPATA13|25474|AP	1.56464	0.874506	2.79941	0.131507
GIT2|24385|ES	0.641383	0.360102	1.14238	0.131556
TCF7L2|13146|ES	0.631431	0.347344	1.14787	0.131625
SHC4|30508|AP	1.75465	0.844594	3.6453	0.131756
QKI|78408|AA	0.56175	0.265356	1.18921	0.131783
GNE|86336|AP	5.28621	0.605847	46.124	0.131925
RAB3GAP1|55433|ES	0.642735	0.361596	1.14246	0.132027
ABI1|11037|ES	0.662992	0.388345	1.13188	0.13206
ZNF606|52383|AD	1.49309	0.885553	2.51744	0.132595
PALLD|71121|AP	1.54228	0.876692	2.7132	0.132751
AP1G2|26772|RI	0.629157	0.34384	1.15123	0.132805
MYB|77817|ES	0.595578	0.302906	1.17103	0.133028
RNF14|73851|ES	0.665528	0.391104	1.13251	0.133306
ARHGEF25|22664|AP	1.3786	0.906377	2.09686	0.133472
GAPVD1|87572|ES	0.636235	0.352413	1.14864	0.13356
MBNL1|67324|ES	1.5342	0.876528	2.68534	0.13399
PTCD2|72469|AD	0.595112	0.301768	1.17361	0.13415
MEST|81803|AP	2.5589	0.74828	8.75069	0.134204
CLASP2|63872|AP	1.62515	0.860657	3.06873	0.134321
DERL2|38709|ES	1.66518	0.853666	3.24815	0.134692
MYL6|22378|ES	0.673336	0.401019	1.13057	0.1347
ATP13A3|68152|AP	1.36251	0.908301	2.04386	0.13489
SUGP2|48549|ES	0.706286	0.447635	1.11439	0.135049
ULK1|25223|AP	0.621902	0.333546	1.15954	0.135105
ULK1|25222|AP	1.60797	0.862408	2.99808	0.135105
GRAMD1C|66220|AP	0.633609	0.348193	1.15298	0.135196
SLMAP|65390|AP	1.5036	0.880494	2.56765	0.135222
SIMC1|74640|ES	0.692208	0.427181	1.12166	0.135236
LRRC49|31447|AP	1.69096	0.848758	3.36887	0.135258
ARHGAP24|69814|AP	0.641872	0.358512	1.14919	0.135699
RBM6|64952|ES	0.663536	0.387067	1.13748	0.135817
THNSL2|54472|ES	1.48072	0.88366	2.48119	0.136129
TNKS|82595|AP	1.56285	0.868616	2.81193	0.136237
TNKS|82594|AP	0.639858	0.355628	1.15126	0.136237
ACOT7|391|AP	1.54799	0.871185	2.75061	0.136278
HYKK|32096|AT	0.674454	0.401664	1.13251	0.136384
ZNF37A|11312|ES	1.49411	0.880744	2.53463	0.136477
EVL|29241|AP	0.666015	0.39006	1.1372	0.136495
GNE|86337|AP	0.211293	0.0272801	1.63654	0.13666
KIAA0825|72792|AT	1.61874	0.858393	3.0526	0.136703
EEF1D|118824|ME	1.25111	0.93143	1.68051	0.136719
RHBDD1|57793|ES	1.48688	0.881768	2.50723	0.136757
FLJ27365|62680|AT	1.52948	0.873686	2.67753	0.13693
FLJ27365|62681|AT	0.653815	0.373478	1.14458	0.13693
PTPN4|55140|AP	1.70269	0.844289	3.43386	0.137004
PDK1|55972|AP	0.481084	0.183382	1.26207	0.137023
POM121|79929|ES	0.63735	0.35193	1.15425	0.137135
CDKL1|27475|AA	1.53071	0.872912	2.6842	0.137372
ABCA5|43184|AP	0.640572	0.355594	1.15394	0.138028
FAU|16773|AD	1.45039	0.887271	2.37089	0.138088
COA1|79347|ES	0.667687	0.391447	1.13887	0.138164
LRRIQ3|3442|AT	1.56293	0.865067	2.82376	0.138959
ERRFI1|534|AA	0.670417	0.394731	1.13865	0.138998
SH3PXD2A|13023|AP	0.667248	0.390211	1.14097	0.13937
TMEM213|81931|AT	1.53698	0.869183	2.71787	0.139436
TMEM213|81932|AT	0.650624	0.367936	1.15051	0.139436
SPOP|114798|ME	0.719843	0.46535	1.11351	0.139705
RCAN2|76415|AP	0.704801	0.443018	1.12127	0.139735
CARD8|50716|AA	0.613506	0.320778	1.17336	0.139748
FOXJ3|2067|AP	0.634324	0.346639	1.16077	0.139831
PTPN4|55141|AP	0.589702	0.292477	1.18898	0.139902
TPRA1|66607|AP	1.49798	0.875649	2.56261	0.140153
BOC|66190|AP	0.697789	0.432587	1.12558	0.140199
BCAM|50347|AT	0.626782	0.336875	1.16617	0.140297
BCAM|50346|AT	1.59545	0.857505	2.96846	0.140297
FBXL8|36937|RI	0.661431	0.381783	1.14592	0.140429
NRG1|83313|AT	1.46829	0.880766	2.44774	0.140738
SETMAR|62999|ES	1.54867	0.864922	2.77295	0.141102
EXOC7|43572|ES	1.4881	0.876424	2.52667	0.141123
GRAMD1C|66223|AP	1.56753	0.860213	2.85643	0.142062
SIRT2|49713|AA	1.4304	0.886562	2.30783	0.142476
SYT7|16266|ES	0.627436	0.336417	1.1702	0.142726
LDB2|68840|AA	1.46639	0.878594	2.44744	0.142998
PSMG4|75174|RI	0.605955	0.309789	1.18526	0.143347
KIAA0226|68307|ES	0.613235	0.318508	1.18068	0.143457
MMAB|24321|ES	1.35003	0.903009	2.01835	0.14354
TXNL4A|46282|ES	1.5694	0.857533	2.87222	0.143865
STAG2|90029|AP	0.663756	0.382988	1.15035	0.144088
ZNF185|90408|ES	1.46292	0.877594	2.43864	0.144521
AKAP7|77606|AA	1.42101	0.886356	2.27817	0.144557
LRP2|55860|AT	1.82007	0.813705	4.07108	0.144828
STX1A|80023|AD	1.33063	0.905658	1.95501	0.145625
ANKRD10|26273|ES	1.44765	0.87942	2.38305	0.145752
PODNL1|47949|AP	0.627982	0.335407	1.17577	0.145964
PPFIBP2|14201|AP	1.51792	0.864068	2.66655	0.146575
NACA|22488|AD	0.663521	0.38133	1.15454	0.146649
CGREF1|52940|ES	1.55416	0.855815	2.82234	0.147483
STXBP5|78057|ES	0.677508	0.399995	1.14756	0.147601
COQ10A|22414|AP	0.667058	0.385514	1.15422	0.147816
TCEB1|84212|ES	1.44839	0.876915	2.39228	0.147913
RPS21|60076|AD	1.52402	0.860575	2.69895	0.148454
TMEM51|739|ES	0.674627	0.39536	1.15115	0.148836
ODF2L|3675|ES	1.60521	0.843299	3.0555	0.149582
TEF|62422|AP	1.42378	0.880427	2.30248	0.149673
C3orf67|65476|AT	0.709735	0.445038	1.13186	0.149922
ZDHHC11|71449|AT	0.715412	0.453431	1.12876	0.15004
TJAP1|76279|ES	1.57024	0.849024	2.9041	0.150355
HM13|58893|ES	1.45193	0.873095	2.41452	0.150722
PDE4B|3306|AP	0.70516	0.437873	1.1356	0.150747
ABLIM3|74022|ES	0.657588	0.371216	1.16488	0.150767
SMG1|34273|AP	0.681827	0.404322	1.1498	0.15088
SMG1|34272|AP	1.46665	0.86972	2.47328	0.15088
ATAD3A|176|AA	0.601936	0.301068	1.20347	0.151
MRPL55|10117|ES	0.678284	0.399199	1.15248	0.151215
BRD9|71459|ES	1.48641	0.864734	2.55502	0.151538
RPUSD1|33007|AP	0.667591	0.384255	1.15985	0.151632
TMEM25|19005|AP	1.65385	0.831398	3.2899	0.151642
TMEM25|19006|AP	0.604661	0.303968	1.20281	0.151654
C6orf123|78444|AT	0.668671	0.385579	1.15961	0.151919
C6orf123|78445|AT	1.49544	0.862331	2.59338	0.151955
ABCA2|88255|AA	0.626615	0.330355	1.18856	0.152405
ARSG|43136|AP	1.58768	0.842753	2.99108	0.152561
TPRA1|66605|AP	0.67873	0.399118	1.15423	0.152574
FDFT1|82653|ES	0.684662	0.407364	1.15072	0.152712
PALLD|71123|AP	0.6594	0.372619	1.1669	0.152731
NEK11|66789|ES	1.55793	0.848226	2.86144	0.152918
DUS4L|81344|ES	1.65145	0.829883	3.28637	0.153048
LIMS3L|54938|AT	0.687536	0.411217	1.14953	0.153123
LIMS3L|54936|AT	1.45435	0.869817	2.43169	0.153244
ZBTB43|87600|AP	0.624166	0.326778	1.19219	0.153426
ZBTB43|87601|AP	1.60214	0.838789	3.06018	0.153426
PLXNC1|23721|AP	0.520739	0.212475	1.27624	0.153681
SEC31A|69728|ES	1.58858	0.84109	3.00038	0.153704
FAM76B|18380|ES	0.704314	0.435057	1.14021	0.153832
RDM1|40348|AT	1.45685	0.868221	2.44454	0.154197
UGP2|53745|AP	0.622928	0.324551	1.19562	0.154774
CCDC24|2520|AP	0.660329	0.372761	1.16974	0.154866
RNF14|73853|ES	1.66419	0.824956	3.35718	0.154871
IL11RA|86209|AP	0.641942	0.348196	1.1835	0.155555
NFASC|9493|AT	0.61389	0.312995	1.20405	0.155696
NFASC|9492|AT	1.62896	0.830534	3.19494	0.155696
RDM1|40349|AT	0.687923	0.41043	1.15303	0.155727
ATG16L2|17651|AD	0.710478	0.44264	1.14038	0.156823
SEC11A|32319|ES	0.66234	0.37442	1.17167	0.156894
SKA2|42755|ES	1.55918	0.842899	2.88415	0.156965
ZNF385A|22176|AP	1.57608	0.839312	2.95958	0.157042
DIAPH1|73806|ES	0.702283	0.430294	1.1462	0.157353
FAM86A|33890|ES	1.4604	0.8636	2.46963	0.157694
RASGRP3|53188|AP	0.62826	0.329646	1.19737	0.15779
MLH3|28469|ES	1.51878	0.850475	2.71224	0.157792
ATP13A3|68153|AP	0.736365	0.481463	1.12622	0.158053
TTC13|10258|ME	1.74094	0.805938	3.76067	0.158268
SLMAP|65394|ES	0.678631	0.395953	1.16312	0.158457
ZNF580|52122|AP	1.45961	0.862688	2.46956	0.158697
EXD3|88298|AT	1.41686	0.872432	2.30104	0.159022
SSPN|20847|AD	0.683466	0.402403	1.16084	0.159091
SLMO2|60014|ES	1.43492	0.868034	2.37201	0.1591
ZNF331|51724|AP	0.627248	0.327618	1.20091	0.159283
FAM86B1|82685|ES	1.44499	0.865142	2.41347	0.159586
LDLRAD4|44738|AP	1.55098	0.841362	2.85912	0.159595
CAMTA2|38634|ES	0.666384	0.378475	1.17331	0.159654
TENC1|21923|AP	0.679898	0.397072	1.16418	0.159727
RRM2B|84774|ES	0.640794	0.34454	1.19178	0.159794
RPUSD1|33006|AP	1.48686	0.855197	2.58507	0.159828
UBALD1|33765|RI	1.49026	0.853743	2.60132	0.160429
KCNN3|7841|AP	0.679231	0.395745	1.16579	0.160499
CHI3L2|4144|AP	0.630874	0.331458	1.20076	0.160673
FAM86B1|82716|ES	1.45137	0.862467	2.44237	0.160682
MEST|81804|AP	0.43469	0.135549	1.394	0.161136
CD44|15268|ES	1.74895	0.799586	3.8255	0.16155
C7orf55-LUC7L2|81959|ES	0.698876	0.423107	1.15438	0.161733
TTC14|67728|RI	1.51468	0.846441	2.71048	0.161978
DCTN3|86187|AA	0.714304	0.4457	1.14479	0.16209
MEIS1|53810|RI	1.379	0.878766	2.16398	0.162168
KIAA0430|34179|ES	1.51056	0.846511	2.69554	0.162711
PCDHA9|73784|AT	0.69502	0.416903	1.15867	0.162959
PCDHA9|73785|AT	1.43881	0.863059	2.39864	0.162959
FDPS|8059|ES	0.691581	0.411901	1.16116	0.163073
PSME1|26851|RI	0.639933	0.341704	1.19845	0.163177
SLC4A8|21856|AT	1.58435	0.829525	3.02602	0.163364
AP2A1|51066|ES	1.37576	0.878248	2.15511	0.163607
S100A1|7741|AA	0.554837	0.242028	1.27194	0.164016
CREB3L4|7768|AP	0.564011	0.251726	1.26371	0.164125
CREB3L4|7769|AP	1.77301	0.79132	3.97258	0.164125
REL|53671|ES	0.574798	0.263431	1.25419	0.164221
SERPINA1|29130|ES	0.590211	0.28077	1.24069	0.164223
LSR|49085|ES	0.697814	0.42028	1.15862	0.164276
RNF146|77451|ES	0.662296	0.370435	1.18411	0.164556
NTM|19519|AP	1.80587	0.784331	4.15789	0.164818
C16orf13|32923|ES	1.4974	0.846961	2.64737	0.164937
PCYOX1L|74031|AP	1.4888	0.848935	2.61096	0.164969
MAPT|42005|ES	0.610356	0.303964	1.22559	0.165119
P2RY6|17681|AP	1.52257	0.840879	2.75691	0.165186
CABP1|24775|AP	0.711786	0.440279	1.15072	0.165395
MTOR|648|AP	1.58803	0.825394	3.0553	0.165986
RASAL2|9076|AA	1.48702	0.848032	2.60749	0.166144
PCBP4|65136|ES	0.704945	0.429708	1.15648	0.166253
ALDH6A1|28366|AP	1.4785	0.849839	2.57221	0.166342
ALDH6A1|28367|AP	0.67636	0.38877	1.17669	0.166342
TTC3|60551|ES	0.728649	0.465374	1.14087	0.166403
DNAJC25|87229|ES	0.654714	0.359155	1.1935	0.166798
EFCAB4B|19759|AT	1.53367	0.836407	2.81218	0.166824
LIMCH1|69117|ES	1.39767	0.869479	2.24673	0.16683
RPS6KA1|1281|AP	0.634292	0.332577	1.20973	0.166975
SSUH2|63061|AP	0.702027	0.424932	1.15981	0.167229
SLC35A3|3864|ES	1.53113	0.836444	2.80278	0.167278
TPBG|76840|AP	0.650426	0.353219	1.19771	0.167341
ACSL6|73248|AT	0.643111	0.343633	1.20358	0.167439
ACSL6|73246|AT	1.55494	0.830852	2.91008	0.167439
BCAS3|42865|AP	0.696663	0.416952	1.16402	0.167563
BCAS3|42864|AP	1.43541	0.859094	2.39836	0.167563
PVRL3|66045|AT	0.710765	0.437532	1.15463	0.167846
PVRL3|66044|AT	1.40693	0.866078	2.28555	0.167846
GPR132|29598|ES	1.46082	0.852465	2.50333	0.167858
SGSM2|38395|RI	0.670686	0.38014	1.1833	0.16791
IP6K2|64750|RI	1.93692	0.756575	4.95872	0.168093
PTGR2|28316|AD	0.711469	0.43835	1.15476	0.168311
WDR33|55246|RI	0.676921	0.388408	1.17975	0.168593
METTL21B|22752|ES	0.595483	0.284677	1.24562	0.168614
TIMM23B|11532|ES	1.50489	0.840462	2.69457	0.169075
TMEM107|39108|RI	1.38398	0.870752	2.1997	0.16927
U2AF1L4|49272|ES	0.592822	0.281249	1.24956	0.169335
NABP1|56615|ES	1.3936	0.868008	2.23744	0.169455
KCNN3|7840|AP	1.4469	0.854091	2.45115	0.169582
MGRN1|33779|RI	0.660466	0.365366	1.19391	0.169683
SLC29A1|76359|AP	1.53836	0.831726	2.84536	0.169834
LRRC36|37014|AT	1.49951	0.840625	2.67484	0.170055
LRRC36|37015|AT	0.666884	0.373855	1.18959	0.170055
ARSG|43135|AP	0.606794	0.297214	1.23884	0.170115
BOD1L1|68797|ES	0.668608	0.376145	1.18847	0.170176
ARMCX6|89659|ES	0.663217	0.368819	1.19261	0.17018
ZNF138|79837|ES	1.4111	0.862653	2.30825	0.170206
SEMA6C|7562|AD	0.687819	0.402849	1.17437	0.170352
FLYWCH1|33316|ES	0.640018	0.338136	1.21141	0.170429
NSRP1|40086|ES	0.652496	0.35433	1.20157	0.170524
FBP1|86936|AP	0.765475	0.52226	1.12196	0.170669
SMARCA2|85724|AP	1.57809	0.821421	3.03179	0.170857
DYNLRB2|37688|AP	1.39465	0.86618	2.24555	0.17106
PODNL1|47947|AP	1.51989	0.834544	2.76806	0.171109
GK5|67108|ES	0.659145	0.362647	1.19806	0.171553
VPS8|67977|ES	0.63797	0.334841	1.21552	0.171763
BROX|9895|AP	0.6482	0.347974	1.20745	0.171935
BROX|9894|AP	1.54273	0.828189	2.87378	0.171935
OSBPL8|23502|ES	1.43946	0.853228	2.42849	0.172214
LRP2|55859|AT	0.607367	0.296763	1.24306	0.172399
HYAL2|65003|RI	0.64608	0.344934	1.21014	0.172482
SLC5A6|52946|AP	0.650594	0.350739	1.2068	0.172676
PDK1|55973|AP	1.98516	0.740853	5.31933	0.172722
DERL3|61332|RI	1.41588	0.858849	2.3342	0.172757
PACRGL|68881|ES	1.56209	0.822478	2.96681	0.172939
SH3YL1|52493|AP	1.43488	0.85352	2.41223	0.173081
SPIN3|89292|AT	1.50734	0.835134	2.7206	0.173204
SPIN3|89291|AT	0.663422	0.367566	1.19741	0.173204
TARBP2|22067|AP	0.681656	0.392419	1.18408	0.173754
TARBP2|22068|AP	1.46702	0.844539	2.5483	0.173754
C1orf109|1819|ES	0.725751	0.457281	1.15184	0.173783
KIF23|31390|AP	1.69661	0.792	3.63447	0.173822
ZNF266|47341|AD	0.732261	0.467323	1.1474	0.173858
ZNF691|2136|ES	1.42232	0.855984	2.36334	0.173909
CASP8|56813|AP	1.37136	0.869828	2.16206	0.173966
ROBO1|65650|ES	1.40216	0.861112	2.28316	0.174197
DMPK|50523|ES	0.713887	0.438998	1.1609	0.17429
BTBD8|3754|AT	0.645673	0.343485	1.21372	0.174308
CYHR1|85619|RI	0.688244	0.401327	1.18029	0.174579
ASPHD1|35984|AT	0.694586	0.410394	1.17558	0.174639
CLSTN1|575|ES	0.598908	0.285485	1.25642	0.175062
SCO2|62846|AP	1.60269	0.810275	3.17007	0.175284
INPP5F|13276|RI	0.609303	0.297497	1.24791	0.175582
NIF3L1|56777|AD	0.712154	0.435435	1.16473	0.176235
ELP3|83202|AP	0.687888	0.399675	1.18394	0.17686
NTM|19520|AP	0.555219	0.236195	1.30514	0.17725
KLHDC1|27437|ES	0.672468	0.377845	1.19682	0.177306
CC2D2A|68809|ES	0.675671	0.382011	1.19508	0.177831
ADCK3|10036|AP	0.602245	0.287992	1.25941	0.177913
ADCK3|10035|AP	1.66041	0.794004	3.4722	0.177935
MYL12A|44491|ES	0.666673	0.36937	1.20327	0.178375
KIAA0825|72791|AT	0.656871	0.355985	1.21207	0.17875
FAM86B2|82741|ES	1.43293	0.847365	2.42314	0.17958
MYO6|76805|ES	1.2904	0.889192	1.87262	0.179647
ROR2|86826|AP	1.36649	0.866013	2.15618	0.179666
ZNF329|52409|AP	1.38198	0.861518	2.21686	0.179675
HYOU1|19084|ES	1.43417	0.846782	2.42901	0.179818
POLR2J3|81117|AA	1.45205	0.841946	2.50424	0.17983
DVL1|141|AD	1.51337	0.82603	2.77263	0.179834
RHOH|69085|AP	1.36955	0.864818	2.16886	0.179997
RHOH|69084|AP	0.730166	0.461072	1.15631	0.179997
ASPHD1|35983|AT	1.43182	0.847043	2.42032	0.18019
PPIP5K1|30268|ES	0.699759	0.415022	1.17985	0.18042
PPM1J|4259|AD	0.558977	0.238567	1.30971	0.180606
HMHA1|46378|RI	1.43794	0.844912	2.4472	0.180638
ABI1|11038|ES	0.683397	0.391397	1.19324	0.180675
RPS7|52573|ES	0.701521	0.417452	1.17889	0.180718
ZDHHC4|78753|AD	1.43595	0.845352	2.43915	0.18074
SMAD4|45559|AP	0.654331	0.351203	1.21909	0.181561
P4HA2|73263|ES	1.51071	0.824312	2.76866	0.181922
RHEB|82381|ES	1.387	0.857821	2.24262	0.182069
RAD51D|40268|ES	1.47195	0.833837	2.59839	0.182447
PAN3|25550|AP	1.54953	0.813567	2.95124	0.182764
NAT6|64991|AA	0.68833	0.39728	1.19261	0.182911
SAT1|120574|AD	1.47426	0.832209	2.61166	0.183379
HEXA|31549|ES	0.689172	0.398164	1.19287	0.183547
ZNF701|51473|ES	0.667524	0.367667	1.21194	0.184089
MARCH6|71561|AP	1.51662	0.820085	2.80476	0.184287
MARCH6|71560|AP	0.659361	0.356537	1.21939	0.184287
ZC3H11A|9461|AD	1.41729	0.84682	2.37205	0.18444
EPS15L1|48151|AP	1.58807	0.801292	3.14738	0.185095
EPS15L1|48152|AP	0.629694	0.317724	1.24798	0.185095
FBP1|86937|AP	1.29807	0.882284	1.9098	0.185426
CDK10|38125|ES	0.674553	0.37664	1.20811	0.185463
CD44|15276|ES	2.15398	0.691642	6.70813	0.185549
MRPL55|10167|ES	0.758478	0.503677	1.14218	0.185666
CLN3|35708|AP	1.39462	0.852127	2.28249	0.185725
RCAN2|76416|AP	1.33916	0.868845	2.06406	0.18582
ANK3|11842|AP	0.655693	0.350867	1.22535	0.185849
CLN3|35707|AP	0.717141	0.43806	1.17402	0.186155
OCIAD1|69244|ES	0.747626	0.485662	1.15089	0.18635
IMPDH1|81670|AP	1.3781	0.856403	2.2176	0.186399
UBR4|877|AP	1.37241	0.858054	2.19508	0.18647
ZNF623|85469|AP	1.45633	0.833737	2.54385	0.186505
TMEM45A|65827|ES	0.610436	0.293352	1.27025	0.186785
TSGA10|54657|AP	1.41557	0.844963	2.37151	0.186811
ZNF185|90396|AP	1.56354	0.805128	3.03634	0.186877
MRPL55|10153|ES	0.688249	0.395154	1.19874	0.186946
MKL1|62349|AP	0.660974	0.357351	1.22257	0.186993
EPS8L1|52008|AP	0.444357	0.133142	1.48303	0.187141
PRRT2|35954|RI	1.5014	0.819415	2.75099	0.188393
GGT1|61431|AP	1.35608	0.861175	2.13539	0.188572
FAM86B1|82692|ES	1.48012	0.824879	2.65585	0.188657
FXR1|67752|ES	1.3925	0.849757	2.2819	0.188877
DYNLRB2|37689|AP	0.726351	0.450831	1.17025	0.188886
IL18BP|17496|RI	0.685474	0.390224	1.20411	0.188919
PRPF8|38361|RI	0.59127	0.269922	1.29519	0.189033
ZC2HC1C|28481|AD	0.680768	0.383411	1.20874	0.189265
EPS8L1|52007|AP	2.01142	0.708308	5.71195	0.189408
HHIP|70745|AT	0.705842	0.419404	1.18791	0.189643
HHIP|70744|AT	1.41676	0.841813	2.3844	0.189643
GABPA|60278|AP	1.50435	0.817007	2.76993	0.189832
KRT15|40921|RI	0.716733	0.435402	1.17984	0.190316
CCDC180|86995|AT	1.38046	0.851724	2.23744	0.190675
MCC|73005|AP	1.46687	0.826249	2.60419	0.190789
GABPA|60277|AP	0.665297	0.361218	1.22535	0.190949
ZNF691|2135|ES	1.3611	0.857326	2.16089	0.191133
IMPDH1|81671|AP	0.72813	0.452111	1.17266	0.191929
VEGFA|76338|ES	1.48552	0.819731	2.69207	0.192005
MKL1|62348|AP	1.50415	0.813612	2.78076	0.192899
CD164L2|1328|RI	1.44698	0.829662	2.52361	0.192934
EPB41L1|59268|AP	0.685645	0.388133	1.21121	0.193621
D2HGDH|58422|ES	0.693842	0.399591	1.20477	0.194195
AZI2|63793|AT	0.723751	0.444168	1.17932	0.194337
AZI2|63794|AT	1.38168	0.847938	2.25138	0.194351
RUNX2|76398|AP	0.667968	0.362887	1.22953	0.194907
EVL|29239|AP	0.599928	0.277013	1.29927	0.194994
WIPF1|56026|AP	1.40542	0.839645	2.35244	0.195335
LUC7L|32847|AD	0.662433	0.355099	1.23576	0.195475
LIMCH1|69111|AP	0.531388	0.203832	1.38532	0.195915
PCDH9|26032|AT	1.31546	0.868181	1.99316	0.195929
ELP2|45226|ES	1.55123	0.797194	3.01847	0.196135
EFCAB4B|19757|AT	0.671418	0.36691	1.22865	0.196328
FAM86B1|82695|ES	1.38055	0.846204	2.25232	0.196605
TMEM164|89872|AP	1.4011	0.839182	2.33926	0.197203
ZNF707|85487|ES	0.603423	0.280002	1.30042	0.19725
ZNF223|50275|ES	0.599829	0.275465	1.30614	0.197989
ROR2|86825|AP	0.736669	0.462408	1.1736	0.198354
ZNF215|14188|AT	1.49098	0.811148	2.74059	0.198421
ZNF215|14189|AT	0.670726	0.364902	1.23286	0.198459
GPATCH2L|28538|AP	0.69848	0.404183	1.20706	0.198547
PLEKHB2|55368|AP	1.43628	0.82673	2.49526	0.198874
RUNX2|76399|AP	1.49217	0.809904	2.74916	0.199244
SLC44A5|3480|AT	1.34702	0.854609	2.12315	0.199422
SLC44A5|3481|AT	0.742379	0.470999	1.17013	0.199422
ITGA7|22209|AP	0.771287	0.518662	1.14696	0.199593
FOXP1|65608|ES	0.653282	0.340855	1.25208	0.199604
TCAIM|64361|ES	0.655877	0.344189	1.24982	0.199805
MOK|29396|ES	0.750256	0.483185	1.16494	0.200576
TMEM67|84538|ES	0.586152	0.258564	1.32878	0.200818
MYO5A|30660|ES	0.654646	0.341932	1.25335	0.201075
ZNF248|11305|ES	0.733355	0.455656	1.1803	0.201511
SYNC|1630|ES	0.708056	0.416651	1.20327	0.201947
NPIPB4|34531|AP	0.646601	0.330847	1.2637	0.202176
CORO1B|387277|ES	0.72397	0.440644	1.18947	0.202292
CASK|88865|ES	1.40257	0.833568	2.35998	0.202563
NOTCH2NL|4438|AT	1.40911	0.831382	2.38829	0.202669
NOTCH2NL|4437|AT	0.709669	0.418709	1.20282	0.202669
ASH1L|8083|AP	1.42839	0.824937	2.47326	0.203053
ZNF35|64379|ES	1.43339	0.822749	2.49726	0.203678
FRG1|71415|ES	0.700479	0.404561	1.21285	0.20373
ANK3|11845|AP	1.48314	0.807509	2.72405	0.203834
MRPL55|10075|RI	0.732112	0.452453	1.18463	0.204104
PLA2G6|62206|ES	1.36571	0.844123	2.2096	0.204207
LY6K|85358|RI	1.38218	0.838434	2.27856	0.20443
GPATCH2L|28539|AP	1.42391	0.824915	2.45785	0.204481
TPM4|48124|AP	1.43675	0.820783	2.51497	0.204587
TPM4|48125|AP	0.696016	0.397619	1.21835	0.204587
TMEM88|39057|AA	1.48121	0.806983	2.71874	0.204846
AFMID|43817|ES	0.690156	0.38899	1.22449	0.204921
BCAR3|3795|AP	1.44045	0.819278	2.53261	0.204934
ELP3|83201|AP	1.41723	0.826522	2.43013	0.204995
TRIM13|25920|RI	1.38855	0.835524	2.30762	0.205298
HIF3A|50554|AT	1.42095	0.824902	2.4477	0.205437
HIF3A|50552|AT	0.703754	0.408547	1.21227	0.205441
ZNF799|47799|ES	0.697531	0.399364	1.21831	0.205525
PAN3|25551|AP	0.657754	0.343688	1.25882	0.205889
GJA5|7385|AP	0.480742	0.154502	1.49586	0.206001
CTNND1|15978|ES	0.641143	0.321872	1.27711	0.206133
FHAD1|747|AT	1.51999	0.793463	2.91176	0.206794
BTN2A2|75655|AD	1.40828	0.827576	2.39648	0.206864
ERGIC1|74563|RI	0.667443	0.356163	1.25078	0.207065
NPDC1|88260|AP	0.735375	0.455678	1.18675	0.208111
NPDC1|88261|AP	1.35984	0.842632	2.19452	0.208119
TMEM91|50052|RI	1.41062	0.8254	2.41079	0.208321
RNF32|82455|AA	1.43384	0.817152	2.51592	0.209082
RTEL1|60142|AP	0.672076	0.361359	1.24996	0.209401
RTEL1|60143|AP	1.48793	0.800023	2.76733	0.209401
PFKFB2|9612|AP	1.41179	0.823423	2.42055	0.209962
TPD52|84268|AP	1.42745	0.81799	2.491	0.210293
DST|76554|AP	1.33677	0.848786	2.1053	0.210389
GTF2IRD1|80080|AP	0.685607	0.379606	1.23828	0.210791
GTF2IRD1|80081|AP	1.45846	0.807534	2.63406	0.21086
IDS|90286|AP	0.636353	0.313217	1.29286	0.211385
IDS|90287|AP	1.57136	0.773459	3.19239	0.211424
SSUH2|63056|AP	0.62278	0.29621	1.30939	0.211662
IRF7|13708|AA	0.701244	0.401787	1.22389	0.21168
NME4|32875|AP	1.44799	0.809736	2.58934	0.211926
TMEM130|80589|AP	1.41542	0.820117	2.44282	0.212123
RPS24|12296|ES	1.42858	0.815681	2.502	0.212237
GJA5|7386|AP	2.05691	0.662046	6.3906	0.212429
INTU|70537|AA	0.720363	0.429999	1.2068	0.212789
POLR2J2|81128|AA	1.41922	0.81728	2.46449	0.213728
ARHGEF11|8338|ES	0.649863	0.329361	1.28225	0.213879
RFESD|72814|ES	1.4631	0.802471	2.66759	0.21429
TNIP1|74126|AP	0.696335	0.393269	1.23295	0.214393
NCK1|66941|AP	0.705404	0.406563	1.2239	0.214492
NCK1|66940|AP	1.41763	0.817055	2.45964	0.214496
SLC25A29|29250|AP	0.690035	0.383773	1.2407	0.215179
SLC25A29|29249|AP	1.4492	0.805995	2.60571	0.215179
ACVRL1|21870|AP	1.52331	0.782858	2.96412	0.215272
GPR132|29599|ES	1.42285	0.814426	2.48581	0.215394
ZFP1|37585|AP	0.736092	0.453071	1.19591	0.215927
ZNF283|50252|ES	1.39674	0.822736	2.37122	0.21594
WDR93|32442|AT	0.702263	0.401108	1.22953	0.216136
EMP3|50726|ES	1.39298	0.823483	2.35633	0.216522
WDR93|32441|AT	1.42349	0.812946	2.49255	0.216675
RCAN1|60494|AP	0.736207	0.452841	1.19689	0.216791
BCS1L|57522|AD	1.60338	0.757393	3.39431	0.217281
ZNF692|10568|AA	0.656766	0.336777	1.28079	0.217301
TRIO|71583|AP	1.46604	0.798352	2.69214	0.21731
ATP6V0B|2510|ES	0.669173	0.353419	1.26703	0.217454
CEP70|67004|ES	0.731808	0.445461	1.20222	0.217651
ZNF786|82164|ES	0.736809	0.453334	1.19755	0.217764
FAM186B|21594|AT	1.38662	0.824463	2.33207	0.217846
RNF146|77449|ES	0.708677	0.409807	1.22551	0.217852
KDM5B|9420|ES	0.640516	0.315338	1.30102	0.217897
ARHGEF33|53307|AT	0.761477	0.493619	1.17469	0.217938
BIN1|55200|ES	0.738635	0.456058	1.1963	0.218163
CIRBP|46426|RI	1.41201	0.815145	2.44592	0.218391
TCF20|62501|ES	0.673944	0.359052	1.265	0.219345
SGK3|84031|AP	0.720519	0.426805	1.21636	0.219872
ZNF143|14317|AP	0.504741	0.169226	1.50546	0.220109
SKIL|67612|AP	1.4035	0.816422	2.41274	0.220109
KIAA1328|45278|AP	1.36516	0.829772	2.246	0.220435
MCC|73004|AP	0.701554	0.397692	1.23759	0.22098
TPD52|84267|AP	0.705548	0.403459	1.23383	0.221287
PLEKHB2|55366|AP	0.709694	0.409578	1.22972	0.221451
PCDHA2|73770|AT	0.746041	0.466268	1.19368	0.221823
TNK2|68208|ES	1.49899	0.78281	2.87038	0.222003
CHD6|59426|RI	0.622636	0.291066	1.33192	0.222009
USP48|995|AP	1.39681	0.816934	2.38828	0.222036
USP48|994|AP	0.715949	0.418729	1.22414	0.222092
DNMBP|12781|AP	1.32367	0.843662	2.07678	0.222392
BCAR3|3796|AP	0.675965	0.360206	1.26852	0.222704
ADNP|59790|AP	0.694986	0.387087	1.2478	0.223008
CABP1|24774|AP	1.34288	0.835695	2.15789	0.223124
CSNK1G3|73145|ES	0.698274	0.391727	1.24471	0.223324
RBM6|64939|ES	1.43759	0.80112	2.57974	0.223727
QSER1|14865|AP	0.709778	0.408577	1.23302	0.223765
FAM160B2|82936|ES	0.668965	0.34994	1.27883	0.223974
SEPT9|43726|AP	1.31965	0.843703	2.06409	0.224253
PARD6G|46293|AT	1.41874	0.806792	2.49486	0.224555
PARD6G|46292|AT	0.704849	0.400823	1.23948	0.224555
ZNF143|14318|AP	1.96314	0.660681	5.83327	0.224746
SEC31A|69727|ES	1.35403	0.829822	2.20938	0.225041
TACC1|83434|AP	0.746251	0.464881	1.19792	0.225469
SKIL|67613|AP	0.713149	0.412759	1.23215	0.225623
ACP5|47750|ES	1.37144	0.822771	2.28599	0.225648
LIG4|26234|AP	1.26282	0.865266	1.84303	0.226389
ASH1L|8084|AP	0.709251	0.406288	1.23813	0.226839
RBMX|90220|RI	0.714007	0.413347	1.23336	0.22709
MTERFD3|24188|RI	1.34857	0.829949	2.19127	0.227277
THAP4|58392|AP	1.42412	0.802051	2.52867	0.227452
THAP4|58391|AP	0.702188	0.395465	1.2468	0.227452
MRPL55|10154|ES	0.705347	0.400141	1.24335	0.227472
UBE3B|24312|RI	0.307896	0.0453927	2.08845	0.227809
SCGB3A2|73966|AP	1.5256	0.767471	3.03264	0.228215
SPATA7|28701|ES	1.35125	0.827994	2.20517	0.228343
QSER1|14864|AP	1.40224	0.808556	2.43183	0.228791
OGFOD2|25009|ES	0.708241	0.403662	1.24264	0.229116
LETMD1|21796|AD	1.31373	0.841915	2.04996	0.229371
TOR2A|87657|AD	1.35657	0.824982	2.23068	0.229451
TNC|87343|ES	1.36277	0.822339	2.25838	0.229753
NPHP3|66812|ES	0.730538	0.437576	1.21964	0.229883
BCS1L|57553|ES	1.35131	0.82624	2.21007	0.230326
ENDOV|44066|ES	1.38797	0.812233	2.37181	0.230439
RPL10|90572|RI	1.4798	0.778788	2.81182	0.231463
SCGB3A2|73965|AP	0.664671	0.340214	1.29856	0.231934
SPTAN1|87772|ES	1.28613	0.850976	1.94379	0.232415
PSMC5|43009|RI	0.728526	0.432903	1.22602	0.233007
FBLIM1|769|AP	1.37967	0.812704	2.34216	0.233293
CD44|15115|ES	1.40354	0.803689	2.45112	0.233376
ANKRD17|69480|AP	1.37074	0.815684	2.30351	0.233763
MRPL23|13894|AT	1.52115	0.762345	3.03522	0.234014
TANK|55730|AP	1.42814	0.793908	2.56905	0.234208
TANK|55731|AP	0.70021	0.389249	1.25959	0.234208
EMR2|48029|AT	0.727078	0.429963	1.22951	0.234393
EMR2|48028|AT	1.37537	0.813335	2.32578	0.234393
RABEP2|35888|AP	1.3972	0.804983	2.42511	0.23449
RABEP2|35889|AP	0.715717	0.412353	1.24226	0.23449
OBSL1|57732|ES	0.699641	0.388187	1.26098	0.234667
TMEM237|56847|AP	0.694588	0.380748	1.26712	0.234781
TMEM237|56846|AP	1.4397	0.789193	2.62641	0.234781
KIF23|31389|AP	0.646023	0.313888	1.3296	0.235462
CORO1B|387271|ES	0.737004	0.444977	1.22068	0.235869
PKP2|21062|ES	0.717082	0.413681	1.243	0.236051
ZNF691|2128|RI	0.737716	0.445909	1.22048	0.236306
TIRAP|19388|ES	1.35302	0.820278	2.23175	0.236382
ERI2|34391|AP	1.31548	0.835508	2.07119	0.236422
BMP2K|69644|AT	0.712926	0.407148	1.24835	0.236464
BMP2K|69645|AT	1.40267	0.801056	2.45611	0.236464
SULT1A3|94132|AP	1.2778	0.851384	1.91777	0.236685
ABHD14B|65144|ES	0.723519	0.423245	1.23682	0.236804
SLC8B1|24634|AP	1.43245	0.789496	2.599	0.237066
C8orf34|84100|AT	0.65686	0.327225	1.31856	0.237151
SRC|59347|AP	1.35639	0.818207	2.24857	0.237214
ATP6AP2|88832|ES	1.36354	0.815272	2.28052	0.237336
PPIL2|61247|AA	0.742059	0.452386	1.21722	0.237411
D2HGDH|58416|ES	0.757191	0.4771	1.20172	0.237902
SOGA1|59319|AP	1.44716	0.783289	2.67369	0.237963
SYT7|16243|ES	1.2689	0.854332	1.88463	0.238029
MEIS1|53815|ES	0.714285	0.40844	1.24915	0.23805
IL1RN|55028|AP	1.37721	0.809277	2.34369	0.238053
NPIPB5|94074|RI	0.729117	0.431267	1.23267	0.238328
ADAM15|7903|ES	0.721826	0.419879	1.24091	0.238332
SNAPC5|31277|ES	0.69467	0.379069	1.27303	0.23846
SAT1|88699|AD	1.4073	0.797398	2.48369	0.238463
METTL22|33897|ES	1.3368	0.82496	2.16622	0.238534
SETMAR|63001|ES	1.32634	0.829216	2.1215	0.238597
SLK|13030|ES	1.4323	0.787877	2.60381	0.238734
SH3YL1|52502|ES	1.28056	0.848441	1.93277	0.23902
SPHK2|50786|RI	1.39924	0.799685	2.44831	0.239254
SLC29A1|76356|AP	0.694442	0.37821	1.27509	0.239539
GCNT2|75296|AP	1.26498	0.854961	1.87164	0.239597
EP400NL|25237|AP	1.35126	0.818088	2.23191	0.239693
SOGA2|44571|AP	0.745421	0.456315	1.21769	0.240647
ALDOA|36050|RI	1.31436	0.832481	2.07516	0.240751
NAT6|64989|AA	0.72728	0.4272	1.23815	0.240772
FAM153B|74628|AT	0.765957	0.490553	1.19598	0.240883
SDR39U1|27012|ME	1.45108	0.778202	2.70577	0.241542
ABCA2|88252|RI	0.5807	0.233649	1.44324	0.241957
SIAH1|36339|AP	0.692237	0.37366	1.28243	0.242311
IFT122|66736|ES	0.628281	0.288241	1.36947	0.242377
TFEB|76118|AP	0.691419	0.372355	1.28388	0.242564
RBM5|64960|RI	0.708365	0.397119	1.26355	0.24292
DNMBP|12782|AP	0.763171	0.484815	1.20134	0.242996
KLC2|16988|AP	1.43426	0.782453	2.62906	0.243415
OCIAD1|69243|ES	0.720951	0.415873	1.24983	0.2438
FRG1B|58883|ES	0.717338	0.410283	1.25419	0.243853
FAM135A|76637|AA	1.31757	0.827835	2.09703	0.244779
CCDC74B|55281|AA	1.30086	0.835006	2.02662	0.244906
TNFRSF10C|83064|AT	1.42746	0.783487	2.60072	0.244923
FADS2|16289|AP	0.617161	0.273529	1.3925	0.245046
TC2N|28883|AP	0.624237	0.281982	1.3819	0.245154
TC2N|28884|AP	1.60188	0.723631	3.54603	0.245182
RSU1|10878|AD	1.43463	0.77981	2.63932	0.245905
SYNE2|27846|ES	1.34621	0.814732	2.2244	0.245931
ODF2L|3674|ES	1.27327	0.846437	1.91535	0.246179
ZZZ3|3525|AP	1.33065	0.82056	2.15782	0.2468
STX2|25202|ES	0.741925	0.447606	1.22977	0.246957
TAB3|88756|AD	0.626303	0.283614	1.38306	0.247011
TEF|62421|AP	0.734212	0.435105	1.23894	0.247125
ANXA7|91719|ES	1.40569	0.789501	2.50279	0.247294
EIF2B4|52987|RI	1.31494	0.826926	2.09097	0.247298
FAM26F|77318|ES	0.763898	0.484001	1.20566	0.247393
SYNE2|27834|AP	0.725765	0.4215	1.24967	0.247645
NLN|72252|ES	0.71078	0.398334	1.2683	0.247887
TMSB15B|89789|RI	1.33099	0.818994	2.16307	0.248486
ZNF208|48801|AT	1.37569	0.799958	2.36579	0.248877
DOCK9|26171|AP	1.38025	0.798093	2.38705	0.248895
FGF11|38952|AP	0.712404	0.400122	1.26841	0.249262
LAMB3|9672|AP	0.748299	0.456904	1.22554	0.249338
MTOR|649|AP	0.689807	0.366046	1.29993	0.250718
NAA25|24574|ES	0.697338	0.37695	1.29004	0.250745
KIF27|86703|ES	1.38658	0.79309	2.4242	0.251518
TNFRSF10C|83065|AT	0.704638	0.387293	1.28201	0.251628
LRP8|3058|ES	0.754542	0.466175	1.22129	0.251661
SDHAF2|16226|ES	1.36625	0.801284	2.32957	0.251694
ZNF384|19927|AD	1.32534	0.818735	2.14543	0.251729
GDPD5|17855|AP	1.4712	0.760117	2.84749	0.251842
PCDH7|68994|AT	1.38048	0.795232	2.39643	0.251891
PCDH7|68993|AT	0.724387	0.417287	1.2575	0.251891
ARPP19|30670|AP	0.720414	0.410935	1.26297	0.252257
PFKFB3|10692|AP	1.31228	0.823658	2.09076	0.252791
NME1-NME2|42510|RI	1.5244	0.738843	3.14518	0.25391
UPB1|61404|AT	0.759561	0.473558	1.21829	0.253926
FIS1|81056|ES	0.725091	0.417362	1.25972	0.254004
FBXL19|36201|AP	1.36057	0.80147	2.3097	0.254145
APTX|86090|ES	1.38271	0.792074	2.41377	0.254308
PKIB|77376|AP	1.32294	0.817499	2.14088	0.254499
UPB1|61403|AT	1.3161	0.820541	2.11094	0.254518
INO80E|36009|ES	0.730671	0.425844	1.2537	0.254636
P2RY6|17682|AP	0.675532	0.343971	1.32669	0.254676
SERGEF|14562|AD	1.30106	0.827226	2.04632	0.254685
FBXO5|78210|AP	1.38106	0.792266	2.40744	0.254834
ARHGEF33|53308|AT	1.2885	0.832799	1.99356	0.254987
WIPF1|56028|AP	0.743348	0.445732	1.23968	0.255707
FBXO5|78211|AP	0.724407	0.415336	1.26347	0.255973
CCDC50|68126|ES	1.42493	0.773304	2.62564	0.256138
ZNF655|80695|ES	0.748443	0.453816	1.23435	0.256313
MACF1|1870|AP	0.733081	0.428856	1.25312	0.256335
C14orf159|28858|ES	1.33761	0.809369	2.21061	0.256445
TMEM108|66828|AT	1.33355	0.810736	2.19349	0.256947
TMEM108|66827|AT	0.749901	0.455906	1.23348	0.256994
NAA40|16552|AA	0.691003	0.364627	1.30952	0.257126
DNAJA4|32066|AP	1.33762	0.808759	2.21232	0.257152
NBPF11|7339|RI	0.734757	0.431009	1.25257	0.257422
CIDEB|26958|AP	1.33462	0.809836	2.19948	0.257445
SLC26A6|64720|AP	0.702836	0.381675	1.29424	0.257635
SPG20|25639|AP	1.34994	0.802856	2.26981	0.257737
MYO5A|30661|ES	0.756567	0.466691	1.2265	0.257756
RPS6KA5|28834|ES	0.734714	0.430776	1.2531	0.25776
PCYOX1L|74032|AP	0.725131	0.415515	1.26545	0.257936
PTK7|76241|AP	0.639122	0.294213	1.38837	0.258068
SPTB|27909|AT	0.70014	0.377381	1.29894	0.258267
SPTB|27908|AT	1.42829	0.769856	2.64984	0.258267
PPP1R7|58339|AD	0.731377	0.425182	1.25808	0.25832
CIDEB|26957|AP	0.749492	0.454587	1.23571	0.258335
HYKK|32100|ES	1.33088	0.809888	2.18703	0.259353
SRSF5|28158|AA	1.35377	0.799712	2.29169	0.259413
OCIAD1|69233|AD	1.29914	0.823936	2.04841	0.259993
NCALD|84754|AP	1.36689	0.793275	2.35529	0.260257
ARMC10|81159|ES	0.740015	0.437971	1.25036	0.260564
LAMB3|9671|AP	1.32726	0.810434	2.17368	0.260646
MAGI1|65533|ES	0.749408	0.453236	1.23912	0.260872
CA12|31026|ES	13.9668	0.140826	1385.2	0.260932
DCTN3|86188|AD	0.741374	0.439844	1.24961	0.261259
KIAA0586|107573|ES	0.748567	0.45145	1.24123	0.261689
ENO3|38619|AT	0.73982	0.437006	1.25246	0.261908
UBN1|33867|AP	1.36122	0.793918	2.33388	0.262273
CLCN6|689|ES	1.35849	0.795098	2.32108	0.262287
COPS7A|19945|ES	1.28672	0.827837	1.99998	0.262577
AKAP2|87177|AP	1.33552	0.80498	2.21574	0.26267
TRPM2|60821|ES	0.733064	0.425656	1.26248	0.262886
ERI2|34390|AP	0.769343	0.485922	1.21807	0.263354
ENO3|38620|AT	1.35055	0.797575	2.2869	0.263446
RPSA|64183|ES	1.35024	0.79732	2.28661	0.263889
SHF|30407|AP	1.40843	0.772184	2.5689	0.264057
ZNF174|33573|RI	1.33074	0.805796	2.19766	0.264271
ZNF160|51656|ES	0.753212	0.457692	1.23954	0.264821
PGAP2|14007|ME	0.743562	0.441626	1.25193	0.26498
ATXN2L|35836|AD	0.74038	0.43637	1.25619	0.265111
SLC26A6|64721|AP	1.4157	0.768148	2.60913	0.265117
TIMMDC1|66310|ES	0.78268	0.508555	1.20457	0.265329
MARCH2|47230|AP	0.750269	0.452492	1.24401	0.265417
TSC2|33193|ES	0.740607	0.436583	1.25635	0.265436
NOP2|19891|RI	0.729982	0.419454	1.2704	0.26556
SMIM4|65229|AT	0.735718	0.428574	1.26298	0.265642
SMIM4|65230|AT	1.35922	0.791778	2.33332	0.265642
MARCH2|47229|AP	1.33289	0.803476	2.21113	0.265843
PSMG4|75176|RI	0.663056	0.321401	1.3679	0.2661
ARHGAP9|22582|AP	1.3616	0.790232	2.34609	0.266189
TNIP1|74127|AP	1.37065	0.786116	2.38983	0.266334
VPS54|53761|AP	0.702535	0.376812	1.30982	0.266645
ARHGEF6|90214|AP	1.36135	0.789756	2.34665	0.26684
IQCK|34337|ES	1.39269	0.776103	2.49915	0.266859
TOP3B|61270|ES	1.35413	0.792894	2.31264	0.266931
ABCC6|34219|AT	0.781584	0.505823	1.20768	0.267002
ABCC6|34220|AT	1.27945	0.828031	1.97698	0.267002
CD44|15131|ES	1.29018	0.822677	2.02335	0.267102
NCALD|84755|AP	0.730259	0.41913	1.27235	0.267128
GRIK3|1790|AT	1.34117	0.798555	2.2525	0.26716
FAXDC2|74222|AP	1.33134	0.802858	2.2077	0.267411
VPS54|53762|AP	1.41872	0.763957	2.63466	0.268101
ANKRD17|69481|AP	0.741505	0.436732	1.25896	0.268156
PABPC1L|59498|ES	0.696068	0.366547	1.32183	0.268181
ZNF773|52280|RI	0.573244	0.213853	1.53661	0.268696
ZBTB25|27885|ES	0.702575	0.375824	1.31341	0.268777
ENOSF1|123118|ES	0.768394	0.48167	1.2258	0.268906
HNRNPUL1|50028|AP	0.725461	0.410647	1.28162	0.268994
MRPL55|10128|ES	0.721026	0.40371	1.28775	0.269017
ZFP2|74883|ME	1.31836	0.807356	2.1528	0.269298
ZNF44|47793|ES	0.725126	0.409865	1.28288	0.269517
ST20|32162|AP	1.4056	0.767922	2.5728	0.269668
PLS3|89927|ES	0.673597	0.333951	1.35868	0.269704
ZFAND6|32172|ES	0.780857	0.503195	1.21173	0.269878
GPHN|28036|ES	0.700223	0.371774	1.31885	0.269944
RBFOX2|61979|AP	1.33156	0.799874	2.21666	0.270802
RBFOX2|61982|AP	0.750999	0.451128	1.2502	0.270802
ODF2|87750|AP	0.751802	0.452372	1.24943	0.271007
KARS|37641|ES	1.31907	0.805041	2.16131	0.271687
FMR1|90270|AA	0.711659	0.387977	1.30538	0.271781
PFKM|21421|AD	0.719694	0.400285	1.29398	0.271798
OAZ1|46599|ES	0.736533	0.426884	1.27079	0.271834
OSBPL1A|44877|AP	1.30846	0.810026	2.11358	0.27184
MAP3K6|1323|ES	0.732738	0.420743	1.27609	0.271926
USP35|18016|AP	1.35256	0.789166	2.31815	0.27194
NFATC1|46241|AD	0.745433	0.441146	1.2596	0.272353
THAP2|23408|AT	0.727126	0.411618	1.28447	0.272367
THAP2|23409|AT	1.37528	0.77853	2.42944	0.272367
NADK|228|AP	0.751904	0.451862	1.25118	0.272428
ITIH5|10716|AT	1.29631	0.815496	2.06061	0.272439
ITIH5|10715|AT	0.771425	0.485295	1.22626	0.27245
TCIRG1|17288|RI	0.720405	0.400956	1.29436	0.272675
OSBPL1A|44876|AP	0.76459	0.473255	1.23527	0.27278
ZNF576|50218|RI	0.709418	0.384047	1.31045	0.272877
GRIK3|1791|AT	0.748178	0.445335	1.25696	0.273085
PKD1L2|37758|AT	1.29137	0.817224	2.04062	0.273365
THOC5|61607|AP	0.728799	0.413658	1.28403	0.273605
KAT6B|12266|AD	0.747356	0.443707	1.25881	0.273636
TXNL4A|46284|ES	1.27522	0.82503	1.97106	0.273839
RPS9|51827|AD	1.27883	0.822965	1.98722	0.274129
RAB40A|89735|AP	1.35068	0.787688	2.31606	0.274584
BTN3A1|75658|AA	0.718722	0.39737	1.29995	0.274677
LYPLA2|1073|RI	0.744707	0.4387	1.26416	0.274943
ESYT2|82534|AP	1.39279	0.768252	2.52504	0.275076
ESYT2|82535|AP	0.717983	0.396034	1.30166	0.275076
C17orf70|44128|AP	0.73937	0.42989	1.27165	0.275106
C17orf70|44127|AP	1.3525	0.786381	2.32618	0.275106
ZFYVE28|68556|AP	1.3169	0.803127	2.15934	0.27526
SNX21|59618|ES	1.35029	0.787119	2.31641	0.275429
COL16A1|1493|ES	0.748361	0.444094	1.26109	0.276288
LETMD1|21775|ES	0.712612	0.387192	1.31154	0.276327
ARHGAP5|27128|AP	1.29943	0.810591	2.08307	0.276671
GSE1|37883|ES	0.761154	0.465477	1.24465	0.276717
ANK3|11852|ME	0.744433	0.436966	1.26824	0.277591
HNRNPUL1|50029|AP	1.37095	0.775465	2.4237	0.27781
RERE|544|AP	1.42212	0.752738	2.68675	0.277967
ATP5J|60263|ES	0.708457	0.380054	1.32063	0.278049
CENPO|52834|ES	1.32025	0.798946	2.18169	0.278327
CAPN12|49691|AT	0.701515	0.369388	1.33227	0.278669
NFATC4|26983|AP	0.720933	0.398734	1.30349	0.278875
TMEM126B|18119|ES	1.34298	0.787228	2.29107	0.279211
ZNF473|51161|AA	1.38013	0.7698	2.47435	0.279419
SGK3|84032|AP	1.32219	0.797072	2.19327	0.27943
IL11RA|86208|AP	1.3377	0.789223	2.26734	0.279818
GAS2L1|61596|RI	0.749808	0.444518	1.26477	0.280402
CDH7|45744|AT	1.30796	0.803122	2.13013	0.280642
CYHR1|85618|RI	0.756106	0.454988	1.25651	0.280659
SEC31A|69730|ES	1.36018	0.777811	2.37857	0.280687
TMUB1|82343|AP	0.734949	0.420016	1.28602	0.280691
SORBS2|71374|AP	1.44318	0.740777	2.81159	0.280976
DNASE1|33615|AA	0.74477	0.435863	1.27261	0.281012
ZNF211|52310|ES	0.723542	0.401585	1.30362	0.281354
KDM6A|98323|ME	1.31655	0.798068	2.17188	0.28157
CDC14B|86977|ME	0.778229	0.493049	1.22836	0.281605
AK5|3523|AP	0.718552	0.393614	1.31174	0.281785
INO80E|36005|ES	0.717095	0.39134	1.31401	0.281839
ODF2|87749|AP	1.32152	0.79514	2.19635	0.282127
CDH7|45743|AT	0.765148	0.469659	1.24655	0.282386
ARHGEF6|90213|AP	0.739798	0.426963	1.28185	0.282553
RAB40A|89734|AP	0.743795	0.43317	1.27717	0.28325
EFHC1|76472|RI	0.718172	0.39222	1.315	0.283422
PFKFB3|10690|AP	0.770182	0.477846	1.24136	0.283629
GRB10|79717|ME	0.727304	0.406276	1.302	0.283846
PNPLA6|47108|AP	1.3882	0.760784	2.53304	0.285091
ARHGEF10L|858|AP	0.700588	0.364713	1.34578	0.285366
THOC5|61606|AP	1.362	0.772704	2.40072	0.285374
USP35|18017|AP	0.74544	0.434707	1.27829	0.285667
C11orf88|18667|RI	1.36111	0.772819	2.39723	0.285712
FAM72A|9575|AP	0.656387	0.303001	1.42192	0.285769
FAM72A|9576|AP	1.52349	0.703274	3.30031	0.285769
FOXP1|65598|AP	0.75884	0.456699	1.26087	0.286779
THTPA|26762|ES	1.34204	0.781019	2.30604	0.286819
TRIO|71582|AP	0.713916	0.384002	1.32728	0.286832
ENTHD2|44112|AD	0.729406	0.407894	1.30434	0.287332
R3HDM1|55444|ES	0.740158	0.425174	1.28849	0.287417
RPS21|60075|AA	1.39191	0.756853	2.55983	0.287434
CCDC14|66491|AD	1.28209	0.811	2.02684	0.287579
SLC25A25|87693|AP	0.753716	0.447357	1.26988	0.288099
RGS12|68633|AP	0.769791	0.475025	1.24747	0.288128
SMARCA2|85723|AP	0.712292	0.380798	1.33236	0.288303
ILK|14172|ES	0.734812	0.415806	1.29856	0.288839
SH3RF2|73901|AT	1.37326	0.763949	2.46855	0.289108
SH3RF2|73902|AT	0.728199	0.405099	1.309	0.289117
QTRT1|47582|RI	0.7016	0.364267	1.35132	0.289289
SLC35A3|3858|AP	1.29236	0.804101	2.0771	0.289431
SLC35A3|3859|AP	0.773804	0.481457	1.24367	0.289494
TSC2|33194|ES	0.751479	0.442642	1.27579	0.290051
C14orf2|29528|ME	0.757312	0.452394	1.26775	0.290297
TMUB1|82345|AP	1.35035	0.773872	2.35625	0.290303
TMEM107|39127|ES	1.29404	0.802189	2.08747	0.290718
CCDC85C|29222|AP	1.41603	0.742488	2.70057	0.290948
SHOX2|67414|AP	1.35649	0.770218	2.389	0.291038
SKA2|42744|ES	0.744249	0.430089	1.28789	0.291101
ZNF273|79844|ES	0.746821	0.434209	1.2845	0.291386
DERL2|38704|ES	1.35854	0.768675	2.40106	0.291639
ITGB3|42067|AT	1.37455	0.760755	2.48358	0.29188
CHEK1|19307|AP	0.741826	0.425597	1.29302	0.292128
CHEK1|19309|AP	1.34803	0.773384	2.34964	0.292128
UBE2I|33059|AD	1.69913	0.633685	4.55594	0.29215
DIXDC1|18707|AP	1.32436	0.785129	2.23396	0.292282
PPIG|55876|AD	0.608721	0.24121	1.53618	0.293252
RAB7L1|9570|RI	0.764056	0.462489	1.26226	0.293413
NSRP1|40084|ES	0.665617	0.311472	1.42243	0.29347
ANKRD30B|44760|AT	0.754864	0.446693	1.27564	0.293476
ANKRD30B|44762|AT	1.32474	0.78392	2.23868	0.293476
LTF|64452|AP	0.816497	0.559341	1.19188	0.293513
PREPL|53448|ES	1.34098	0.775532	2.31869	0.293663
KLHL5|69044|ES	0.748963	0.436662	1.28462	0.293674
CDKN2A|86000|AP	0.76992	0.472442	1.25471	0.294022
TENC1|21925|AP	1.31666	0.787122	2.20244	0.294622
LTF|64453|AP	1.22445	0.838338	1.7884	0.294798
CAMKK2|24848|AP	1.43924	0.72825	2.84436	0.294823
TRIM16|39364|AP	1.35784	0.765993	2.40699	0.29497
AFMID|43795|ES	0.777404	0.485159	1.24569	0.295232
TMUB2|41789|ES	1.35699	0.766164	2.40344	0.295243
HMGA2|22881|AT	0.683217	0.334283	1.39638	0.296254
ZNF720|36286|RI	0.732593	0.408388	1.31417	0.296655
TMEM185A|90322|ES	1.30309	0.792561	2.14247	0.296695
HEXIM2|41949|AP	0.756383	0.447698	1.27791	0.296722
IQCC|1564|AD	0.713209	0.377967	1.3458	0.296832
ACACA|40505|AP	1.36498	0.760721	2.44922	0.296904
NT5C|43359|RI	0.756207	0.447225	1.27866	0.297077
ANGEL1|28558|AP	0.73854	0.417681	1.30588	0.297306
ANGEL1|28557|AP	1.35399	0.765749	2.39412	0.297342
SOGA1|59318|AP	0.718235	0.385351	1.33868	0.297506
MAST1|47879|AT	0.730895	0.405189	1.31841	0.297625
TP53I11|15502|ES	0.73041	0.404323	1.31949	0.29781
FPGT-TNNI3K|3455|AT	0.681275	0.330775	1.40317	0.297835
ATG4B|58397|AD	0.772919	0.475599	1.25611	0.298506
ODF3B|62862|ES	0.742797	0.423988	1.30133	0.298661
GNB2L1|75066|AD	0.7539	0.442423	1.28466	0.298891
TMEM143|50751|ES	0.699409	0.356266	1.37306	0.298902
CLEC2D|20236|AD	1.25564	0.816841	1.93016	0.299395
NARF|44402|ES	0.751218	0.437634	1.2895	0.299426
ZNF83|51484|RI	1.72704	0.615154	4.84868	0.299529
LDHA|14633|ES	0.738987	0.417078	1.30935	0.300006
RAD51B|28110|AT	1.30113	0.790711	2.14102	0.30026
PCYT2|44230|ES	0.746648	0.42939	1.29832	0.300641
ABI1|11048|ES	0.70339	0.361251	1.36957	0.300711
TRIM16|39362|AP	0.739238	0.417006	1.31047	0.300981
IRF3|50998|ES	1.38371	0.747489	2.56145	0.301293
NUDT7|37665|ES	1.3451	0.766273	2.36116	0.301759
CHST5|37618|RI	0.75706	0.446312	1.28417	0.30194
ELP5|38888|AT	1.35609	0.760526	2.41804	0.301943
ELP5|38887|AT	0.737438	0.413576	1.31491	0.301986
SIMC1|74636|AT	1.3991	0.739373	2.64749	0.302055
SIMC1|74635|AT	0.714745	0.377716	1.3525	0.302055
WARS|29291|ES	0.715303	0.378511	1.35176	0.302177
NCOA7|77428|AP	0.764957	0.459733	1.27282	0.302369
NPHP1|54927|AT	1.28326	0.798848	2.0614	0.302404
NPHP1|54928|AT	0.779267	0.485107	1.2518	0.302404
ZNF577|51377|AT	0.72617	0.395131	1.33455	0.302772
ZNF577|51378|AT	1.37707	0.749301	2.53077	0.302799
LETMD1|21743|ES	0.745958	0.427177	1.30263	0.302803
SHOX2|67415|AP	0.742833	0.421989	1.30762	0.302836
COA6|10337|RI	0.739024	0.415713	1.31378	0.302891
SUGP2|48548|AD	0.753274	0.43897	1.29262	0.303783
FAM228B|52812|AP	0.725077	0.392828	1.33834	0.303937
PRKAG1|21508|ES	1.36438	0.754134	2.46844	0.304366
TRIM69|30366|AD	1.50874	0.688183	3.30769	0.304471
ZNF707|85489|ES	0.750697	0.434253	1.29773	0.304529
RPS6KA1|1280|AP	1.31813	0.777665	2.2342	0.304915
TATDN1|138625|ES	1.31462	0.779438	2.21726	0.305053
FPGT-TNNI3K|3456|AT	1.34463	0.763405	2.36836	0.305245
C12orf73|24076|ES	0.763596	0.455914	1.27892	0.305358
FAM185A|81137|AD	0.778622	0.482528	1.25641	0.305372
SYBU|84909|AP	0.74735	0.428224	1.3043	0.305384
CAB39L|25885|AP	1.3588	0.755782	2.44296	0.305636
PIDD|13764|AP	1.30932	0.781467	2.19373	0.306064
CCL4L2|40461|AA	1.30402	0.784195	2.16842	0.306282
CHD3|39067|AP	1.28692	0.792853	2.08887	0.307388
RTBDN|47875|AA	0.774818	0.474495	1.26523	0.307869
PIDD|13765|AP	0.763862	0.454929	1.28259	0.308332
MAFF|62216|AP	1.29747	0.786094	2.14151	0.308401
MYH10|39199|ES	1.26248	0.80513	1.97964	0.30984
NSUN5|97504|ES	1.30253	0.781722	2.17032	0.310281
NCOA7|77427|AP	1.30199	0.781902	2.16802	0.310428
PRPF39|27399|ES	0.724421	0.388139	1.35205	0.31126
SERINC5|72644|AT	0.705847	0.359569	1.3856	0.311411
SERINC5|72645|AT	1.41674	0.721707	2.78111	0.311411
EP400NL|25240|AP	0.757289	0.44169	1.29839	0.312174
ITGB4|43489|ES	0.622834	0.248582	1.56054	0.312339
INCENP|16337|ES	0.774511	0.471659	1.27182	0.312609
TRERF1|76176|ES	0.774772	0.472104	1.27148	0.312655
HKR1|49492|ES	0.743771	0.418559	1.32167	0.312888
SNAPC2|47196|AP	1.30156	0.77996	2.17199	0.313075
SNAPC2|47195|AP	0.768321	0.460413	1.28215	0.313113
HSH2D|48137|RI	0.772473	0.467366	1.27676	0.313953
MKI67|13470|ES	0.746595	0.422672	1.31877	0.314058
AGBL2|15792|AT	1.29788	0.781086	2.1566	0.31425
DIAPH2|89595|AT	0.77431	0.470211	1.27508	0.314858
DIAPH2|89594|AT	1.29143	0.784243	2.12664	0.314913
C4orf22|69680|AT	1.33046	0.762333	2.32198	0.314951
TMEM8B|86320|AT	0.732392	0.398965	1.34447	0.314952
TMEM8B|86321|AT	1.36539	0.743785	2.50649	0.314952
GSKIP|29198|AD	1.71011	0.599974	4.87435	0.31537
CD46|9663|ES	1.39277	0.729395	2.65949	0.315448
CLSPN|1730|AT	1.35501	0.748538	2.45286	0.31567
CLSPN|1731|AT	0.738	0.407687	1.33594	0.31567
EML3|16359|AP	1.30721	0.774249	2.20704	0.316102
SRC|59349|AP	0.773234	0.467367	1.27928	0.31675
C14orf2|29533|ES	1.31848	0.767303	2.26559	0.316831
CAB39L|25883|AP	0.741925	0.413332	1.33175	0.317256
TRIM69|30372|RI	1.31065	0.770911	2.22828	0.317756
CMTM7|63815|ES	1.24828	0.807829	1.92887	0.317889
PFDN5|22001|ES	1.31219	0.769628	2.23723	0.318246
ELN|80043|AA	0.709198	0.360967	1.39337	0.318649
TMEM164|89871|AP	0.766046	0.453624	1.29364	0.318809
ZNF540|49541|AP	1.35351	0.745869	2.45618	0.319444
SHF|30409|AP	0.734067	0.399406	1.34914	0.319455
SLC25A25|87692|AP	1.30583	0.772009	2.20878	0.319712
BEST3|23332|AT	1.31868	0.764615	2.27424	0.319827
ABHD3|44779|ES	0.774307	0.467673	1.28199	0.320068
SSR2|8157|ES	1.35714	0.742775	2.47967	0.320699
PIK3R1|72294|AP	1.23046	0.816984	1.85321	0.320925
MUC1|8021|AA	0.767787	0.45563	1.29381	0.320964
ZSCAN32|33553|ES	1.29327	0.778211	2.14924	0.321018
TRAK1|64265|AP	0.576582	0.194307	1.71094	0.321085
ZNF706|84744|RI	1.29322	0.777939	2.14982	0.321388
KCTD7|79878|AP	0.755537	0.434098	1.315	0.321459
FBXL19|36199|AP	0.774332	0.466812	1.28444	0.321929
SLC35B3|75288|AD	1.34268	0.749413	2.40561	0.321975
XAF1|38812|AA	0.74584	0.416951	1.33416	0.322998
S1PR3|86791|AP	0.733613	0.396867	1.35609	0.323045
S1PR3|86790|AP	1.36312	0.737412	2.51974	0.323045
HSD11B1L|46911|ES	1.28214	0.782829	2.09993	0.323489
TMEM165|69325|ES	1.341	0.748929	2.40115	0.32353
IFI44|102199|ES	1.30592	0.76869	2.21863	0.323599
CREM|11285|ES	1.42066	0.707277	2.85359	0.323784
MRPL55|10106|AA	0.74193	0.41003	1.34249	0.323862
WDR37|10611|AP	0.737886	0.40335	1.34988	0.323944
IL18BP|17503|AD	0.759162	0.439034	1.31272	0.324064
JDP2|28503|AP	0.754045	0.430172	1.32176	0.324226
LRRC29|36982|RI	0.783962	0.4831	1.27219	0.324452
SASH1|78060|AP	1.38923	0.722173	2.67242	0.324693
FCRL3|8348|RI	1.39377	0.719809	2.69876	0.324727
MAGED2|89247|AP	1.31728	0.760978	2.28027	0.324966
MB|61975|AP	1.29385	0.774408	2.16172	0.325244
SUOX|22342|ES	0.754577	0.430472	1.3227	0.32544
GALNTL6|71169|AT	0.700409	0.344365	1.42457	0.325586
HOXD8|56110|RI	0.721023	0.375502	1.38448	0.325792
TRAK1|64266|AP	1.71023	0.586302	4.98871	0.325872
EXD3|88296|AT	0.758656	0.43703	1.31698	0.326335
ARPC4-TTLL3|63192|AT	1.57165	0.637003	3.87768	0.326481
PPP2R3C|27212|RI	1.32712	0.753856	2.33631	0.326705
ZBTB10|84284|AP	1.27694	0.783004	2.08247	0.327243
JDP2|28500|AP	1.308	0.764215	2.23871	0.327464
MAST4|72277|AP	1.29028	0.774716	2.14894	0.327475
C11orf73|18187|ES	1.25422	0.796942	1.97389	0.327582
ARPC4-TTLL3|63193|AT	0.641362	0.263335	1.56206	0.328099
RRP8|14160|ES	1.60139	0.623157	4.11528	0.328164
STRADA|42976|ES	1.24046	0.804981	1.91154	0.32872
RIC8B|24156|AP	0.756309	0.431743	1.32487	0.328831
RIC8B|24157|AP	1.32221	0.754791	2.31619	0.328831
SEC31A|100881|ES	1.25153	0.797549	1.96392	0.329081
HEXIM2|41950|AP	1.29842	0.768203	2.19459	0.329455
MFSD10|68612|AP	1.45517	0.683734	3.09698	0.330349
TCF3|46532|AP	1.31347	0.758484	2.27454	0.330419
TCF3|46533|AP	0.761342	0.439649	1.31842	0.330419
PACRGL|68913|ES	1.33689	0.744938	2.39924	0.330503
PHF20|59255|ES	0.728618	0.38508	1.37863	0.33051
HIRA|61047|AP	1.32561	0.751294	2.33895	0.330588
GNB2L1|127737|ES	0.737729	0.399549	1.36215	0.330962
C14orf80|29659|AP	1.32596	0.750592	2.34237	0.331156
CA5B|98313|ES	1.27647	0.779685	2.0898	0.331792
FBLIM1|771|AP	0.761593	0.439369	1.32013	0.331853
ATP5A1|300060|ES	0.772241	0.458178	1.30158	0.331863
ATG16L2|17666|AA	0.78154	0.474587	1.28702	0.332792
MFSD10|68613|AP	0.689293	0.324577	1.46383	0.332886
LGALS8|10382|ES	0.765033	0.444859	1.31564	0.332916
ZNF44|47791|AT	0.74503	0.410455	1.35233	0.333214
APBB3|73673|RI	0.810056	0.528569	1.24145	0.33351
NFIB|85888|ES	0.756227	0.429147	1.33259	0.333725
PDZD7|12862|AT	0.781624	0.474069	1.28871	0.334165
DMTF1|80289|AP	1.30864	0.758023	2.25923	0.334277
DMTF1|80288|AP	0.764167	0.442637	1.31925	0.33432
FAM47E|69600|AP	1.27898	0.776019	2.10791	0.334428
RBBP4|1626|ES	0.777728	0.466765	1.29586	0.334534
KCTD7|79879|AP	1.30887	0.75764	2.26116	0.334565
CCDC82|18408|AP	1.3383	0.740451	2.41886	0.334583
CEP290|23606|AP	1.33966	0.739279	2.42762	0.335021
SYT7|16268|ES	1.25324	0.791963	1.98319	0.335068
ZBTB10|84283|AP	0.786496	0.482495	1.28204	0.335361
CEACAM1|50162|ES	1.25872	0.788048	2.0105	0.335535
ST3GAL6|65791|AP	1.30282	0.760381	2.23222	0.335615
HIRA|61048|AP	0.756835	0.429155	1.33471	0.335786
EXOC7|43571|ES	1.29073	0.767476	2.17074	0.335953
FAHD2B|125994|ES	0.784167	0.477863	1.28681	0.335993
OSBPL5|13951|AP	1.30314	0.759476	2.23596	0.336457
DENND3|85326|AP	1.32313	0.746487	2.34523	0.337662
NT5C3B|40959|AD	1.28839	0.767516	2.16276	0.337666
FNIP1|73237|ES	1.34362	0.733932	2.45977	0.338398
ZNF382|49399|AP	1.29654	0.761825	2.20656	0.338446
UBAP2|86129|AP	0.784571	0.47733	1.28957	0.338604
ARHGAP5|27127|AP	0.785758	0.479459	1.28773	0.33876
ZNF789|80652|ES	1.26712	0.779971	2.05852	0.338949
HSH2D|48138|RI	0.739113	0.397703	1.37361	0.33905
KIF12|87305|ES	0.798677	0.503706	1.26638	0.339166
CLIP1|24945|AP	1.31276	0.750996	2.29473	0.339567
GABARAP|38869|ES	1.34282	0.732729	2.46089	0.340204
ELMSAN1|28311|AP	1.26739	0.778792	2.06254	0.340224
SETMAR|63000|ES	0.805534	0.516308	1.25678	0.34065
OCRL|90046|ES	0.746507	0.409067	1.3623	0.340808
MAP2K7|47194|ES	0.769147	0.448188	1.31995	0.340823
HIST2H2BF|7400|AT	1.29921	0.758152	2.22639	0.340854
HNRNPA1L2|26005|ES	0.799687	0.504716	1.26705	0.341111
EGFL7|88188|AP	1.27627	0.771694	2.11075	0.341951
DCTN3|86182|RI	0.755038	0.422914	1.34799	0.342021
TMEM143|50745|ES	0.794865	0.494972	1.27646	0.342126
PFKM|21429|ES	0.769774	0.448649	1.32075	0.342135
TNFRSF19|25465|AP	1.29315	0.760788	2.19804	0.342193
TRIM29|19150|AP	1.28891	0.763426	2.17609	0.342226
ZNF567|49416|AP	1.23143	0.801355	1.89233	0.342259
HOXD8|56111|ES	0.752418	0.418078	1.35413	0.342721
EGFL7|88186|AP	0.783406	0.472974	1.29759	0.343065
KLK10|51264|AP	1.32006	0.743508	2.34371	0.343096
TMEM150A|54304|ES	0.788093	0.481439	1.29007	0.34361
GCNT2|75298|AP	0.790173	0.485336	1.28648	0.343638
WASH4P|32782|AA	1.29779	0.756602	2.22608	0.343728
CSF2RA|88369|ES	0.770324	0.448737	1.32238	0.343916
SYTL2|18156|AD	1.31969	0.742734	2.34484	0.344224
SPIN1|86785|ES	0.797014	0.498039	1.27547	0.34428
MB|61977|AP	0.781272	0.468361	1.30324	0.344419
HECTD1|27107|AD	1.27451	0.770647	2.1078	0.344665
NBPF11|7340|ES	0.754521	0.420662	1.35335	0.344703
C22orf29|61086|AD	1.24288	0.791693	1.95118	0.34472
ZNF141|68344|AT	0.756904	0.424729	1.34887	0.344765
ZNF141|68345|AT	1.32117	0.741364	2.35442	0.344765
LEF1|70294|ES	0.783542	0.472375	1.29968	0.344781
MDM1|22925|AD	1.29964	0.754327	2.23916	0.34505
CDC20B|72026|ES	1.39025	0.700914	2.75752	0.345714
CLCF1|17175|AP	0.767494	0.44274	1.33046	0.345805
HLCS|96019|ME	0.739622	0.394851	1.38544	0.346252
TMPO|23850|ES	0.727796	0.375496	1.41063	0.346689
UQCRB|84610|RI	1.30971	0.746543	2.29772	0.346826
ZNF181|48996|AP	0.769175	0.445033	1.32941	0.347192
PPP4C|94130|ES	0.747881	0.407966	1.37101	0.347476
OXLD1|44144|AD	1.33878	0.728305	2.46095	0.347582
LRP2BP|71339|RI	0.796911	0.495971	1.28045	0.348124
PRTG|30742|AT	1.30689	0.747125	2.28604	0.348171
AFMID|43792|ES	1.35036	0.720839	2.52965	0.348307
TOPORS|86066|ES	1.33729	0.728503	2.45483	0.348324
XRRA1|17792|ES	0.747261	0.406434	1.3739	0.348428
GRB10|79711|AP	1.2702	0.770428	2.09416	0.348465
SORBS2|71387|ES	1.3922	0.696646	2.78223	0.348922
ZDHHC4|78754|ES	0.771606	0.448495	1.3275	0.348959
PRTG|30743|AT	0.765551	0.437688	1.33901	0.348982
C19orf82|47383|ES	1.29122	0.75624	2.20466	0.349083
KLK10|51263|AP	0.74516	0.402561	1.37933	0.349114
FAM13A|69903|AP	0.748585	0.408185	1.37286	0.349361
FXR1|67747|ES	0.762894	0.432776	1.34483	0.349438
ZNF23|37444|AD	1.31403	0.741075	2.32995	0.350024
ZNF181|48997|AP	1.29985	0.749508	2.25428	0.350541
ABCC5|67827|RI	1.3059	0.745372	2.28797	0.350903
MRPL55|10149|ES	0.782447	0.467287	1.31017	0.35093
SETD5|63095|ES	1.28833	0.756235	2.19481	0.35131
DENND3|85325|AP	0.762136	0.430475	1.34933	0.351344
HMGA2|22877|AT	1.31046	0.741811	2.31503	0.35171
OSBPL3|79027|ES	1.29576	0.751038	2.23556	0.3518
SMARCD3|82361|AP	1.28757	0.756278	2.19209	0.35185
IP6K2|64744|RI	1.4221	0.677452	2.98527	0.352001
DPY19L2|22846|AP	1.30802	0.743045	2.30256	0.352051
PIGQ|32900|AP	1.32441	0.732608	2.39428	0.35235
SMC4|67485|RI	1.26982	0.767494	2.10093	0.352438
FNDC3A|25870|AP	1.23978	0.788086	1.95038	0.352485
ELF4|90066|AP	1.24655	0.783106	1.98427	0.352803
ENOSF1|44459|AP	0.785661	0.472257	1.30705	0.352953
ENOSF1|44460|AP	1.27281	0.765081	2.11749	0.352953
NEIL2|82637|ES	1.22795	0.796011	1.89426	0.353179
AURKA|59866|ES	1.27416	0.763953	2.12511	0.353236
BTN2A1|75671|ES	1.30063	0.746545	2.26595	0.35341
SRSF7|53279|RI	1.28575	0.756057	2.18653	0.353537
ZNF707|85485|ES	0.749386	0.407262	1.37892	0.353783
IP6K2|64745|RI	1.30676	0.741785	2.30203	0.354406
PDE9A|60721|ES	1.23881	0.7873	1.94927	0.354471
COL6A3|58107|ES	0.759485	0.424085	1.36015	0.354777
GSDMD|85421|AP	1.28987	0.752099	2.21216	0.355044
ZNF138|115224|ES	0.798354	0.495282	1.28688	0.355215
MCM8|58660|ME	1.37989	0.69688	2.73234	0.355568
TNC|87352|ES	0.746629	0.401618	1.38803	0.355712
C9orf9|87993|AP	1.29361	0.74889	2.23456	0.355952
C9orf9|87992|AP	0.773028	0.447516	1.33531	0.355952
CYP46A1|29230|AT	1.27512	0.760965	2.13667	0.356118
CYP46A1|29229|AT	0.78424	0.468018	1.31412	0.356118
ABHD11|80028|ES	0.791774	0.482144	1.30025	0.356246
SULF2|59728|ES	0.781051	0.461925	1.32065	0.356463
CNEP1R1|36356|AP	1.27293	0.761698	2.1273	0.357023
C16orf13|265880|ES	0.798899	0.495397	1.28834	0.357128
MOK|29362|AP	0.78319	0.46541	1.31795	0.357417
C7orf43|80905|AP	0.77099	0.442942	1.34199	0.357714
C7orf43|80904|AP	1.29703	0.74516	2.25763	0.357714
BFAR|34095|ES	0.805674	0.508259	1.27712	0.357948
APOBEC3D|62274|ES	0.7763	0.452373	1.33218	0.35809
ZNF329|52411|AP	0.797121	0.491414	1.29301	0.358224
MAP3K4|78359|ES	0.759324	0.421883	1.36666	0.358509
SH3BGR|60637|AP	0.773536	0.447039	1.33849	0.358693
ZNF880|51449|AT	1.2859	0.751466	2.20042	0.358901
DMKN|49202|ES	0.756611	0.416907	1.37311	0.359031
SLC5A6|52948|AP	1.26663	0.764326	2.09905	0.359078
ZNF559|47271|AP	0.783914	0.46572	1.31951	0.359475
PLD3|49888|ES	1.31767	0.730357	2.37726	0.359521
SPG20|25638|AP	0.790569	0.478207	1.30697	0.359549
SNX19|19503|AP	1.34545	0.712823	2.53951	0.359928
MRPL55|10137|ES	0.768522	0.437177	1.351	0.36033
MAP3K12|22063|AP	0.782197	0.461928	1.32452	0.360657
NFIX|47903|AP	0.804097	0.503707	1.28363	0.360894
EIF4G1|67918|ES	0.794003	0.48395	1.3027	0.361167
CCDC74A|55388|RI	0.7395	0.386911	1.4134	0.361194
MOK|29377|RI	1.26539	0.763306	2.09772	0.361415
CAST|72838|AP	1.30317	0.737514	2.30268	0.36193
LRRC8A|87788|AP	1.25103	0.772668	2.02556	0.362313
CENPP|86872|AP	1.27769	0.753988	2.16513	0.362493
NUDT6|70523|AP	0.786584	0.469091	1.31896	0.362699
PSMG4|75184|AA	1.37075	0.694929	2.70382	0.36288
DDAH1|3657|AP	0.779756	0.456154	1.33293	0.363126
TMEM177|55139|AD	1.28031	0.751429	2.18143	0.363429
STEAP3|55102|ES	0.768964	0.436193	1.35561	0.36378
HOMER3|48535|AP	0.804285	0.502634	1.28697	0.363835
ADAM15|7911|ES	1.29141	0.743392	2.24341	0.364099
SRGAP1|22854|AP	0.760927	0.421571	1.37346	0.364524
SRGAP1|22855|AP	1.31419	0.72809	2.37208	0.364524
CKLF-CMTM1|36738|AT	0.754498	0.410312	1.3874	0.36472
SH3BGR|60639|AP	1.28923	0.743924	2.23424	0.365185
MCCC1|67769|AP	1.30518	0.73325	2.3232	0.365296
GALNTL6|71170|AT	1.37202	0.691782	2.72113	0.365321
DPP9|46826|ES	0.734857	0.377124	1.43193	0.36539
HPS4|61504|RI	0.762576	0.42393	1.37174	0.365558
CLK4|74874|RI	1.25605	0.766367	2.05861	0.365806
ADAM15|7913|ES	1.28395	0.746886	2.20721	0.365892
DMGDH|72618|AT	1.25365	0.767866	2.04675	0.366075
IRF3|51033|RI	0.784816	0.463964	1.32755	0.366269
DMKN|49132|AP	1.39401	0.67759	2.86789	0.366788
ICAM3|47503|RI	1.2531	0.767671	2.04549	0.366821
PTPRM|44566|AP	1.35244	0.70197	2.60566	0.366875
SOGA2|44574|AP	0.759775	0.418169	1.38044	0.367192
TUBB3|38168|AP	1.24133	0.775885	1.98599	0.367249
MOK|29397|ES	0.798658	0.489808	1.30226	0.367451
CAST|72841|AP	0.771251	0.438356	1.35695	0.367555
FGFR1|83430|ES	1.2707	0.754563	2.1399	0.367629
CNEP1R1|36357|AP	0.789394	0.471864	1.3206	0.367714
ITGB3|42068|AT	0.772319	0.440176	1.35509	0.367769
KRIT1|80429|AD	1.30427	0.73165	2.32503	0.367787
DPY19L2|22847|AP	0.770906	0.437604	1.35807	0.367806
SCUBE2|91963|ES	1.26716	0.756879	2.12148	0.367828
NMRAL1|33735|RI	0.73499	0.376053	1.43653	0.367838
TRMU|62705|AP	0.798323	0.488918	1.30353	0.367924
TRMU|62704|AP	1.25263	0.767148	2.04533	0.367924
CCDC53|106010|ME	0.795244	0.482806	1.30987	0.368216
PACRGL|68882|ES	1.30424	0.730776	2.3277	0.368799
PREPL|53447|ES	0.786817	0.466303	1.32764	0.369063
CHI3L2|4146|AP	1.27268	0.75172	2.15469	0.369402
S100A13|7733|AP	1.25826	0.761813	2.07822	0.369546
WDR62|49337|RI	1.30893	0.726104	2.35958	0.370565
TANGO2|61123|ES	0.785925	0.463599	1.33236	0.371067
ENO2|20011|AP	0.759805	0.416117	1.38736	0.37122
THUMPD3|63083|AD	0.787296	0.466003	1.33011	0.371421
LYNX1|85364|AP	1.19841	0.805756	1.78241	0.371517
GSDMD|85420|AP	0.777971	0.448302	1.35007	0.372015
SLC7A8|26712|AP	0.738759	0.379563	1.43788	0.372862
C12orf73|24078|RI	1.27761	0.745039	2.19086	0.373283
MZF1|52490|AD	0.81125	0.511794	1.28592	0.373462
FAM126B|56778|ES	0.708522	0.331596	1.5139	0.373743
UVRAG|17878|AP	0.753222	0.403188	1.40715	0.374127
RBM6|64948|ES	0.778403	0.447961	1.3526	0.374212
MAP4K1|49669|ES	1.24884	0.764784	2.03926	0.374457
TRERF1|76177|ES	0.801763	0.492309	1.30573	0.374588
THUMPD2|53337|ES	0.78108	0.452703	1.34765	0.37463
PDE5A|70465|AP	1.26141	0.755371	2.10645	0.374734
SH3KBP1|88642|AP	0.776621	0.444319	1.35745	0.374912
CCDC74B|55280|RI	0.734766	0.37191	1.45164	0.374992
TRNT1|62979|ES	0.764771	0.422855	1.38316	0.375049
TBCA|72601|AA	1.28656	0.737216	2.24527	0.37514
ATP8B3|46544|AT	1.2043	0.79845	1.81645	0.375321
ATP8B3|46543|AT	0.830357	0.550525	1.25243	0.375321
CAPRIN2|20950|ES	0.779499	0.448999	1.35327	0.376117
NABP1|56613|AA	0.789222	0.467185	1.33324	0.376245
TOM1L1|42556|ES	0.805328	0.498405	1.30126	0.376505
ENO2|20012|AP	1.3121	0.718531	2.396	0.376644
PSPH|79774|AP	1.25499	0.758179	2.07733	0.377066
PSPH|79773|AP	0.796822	0.481387	1.31895	0.377066
ZP3|80168|AP	0.761229	0.415538	1.3945	0.377071
S100A2|7720|AP	0.790844	0.469398	1.33242	0.377966
SULT1A3|94136|AP	0.789569	0.466353	1.3368	0.37915
TCF4|45610|AP	0.791234	0.469474	1.33352	0.379269
HMGA1|75775|ES	0.809585	0.505525	1.29653	0.379323
IRAK4|21254|ES	0.77065	0.431019	1.3779	0.379551
STAG3|80920|ES	1.23627	0.769462	1.98628	0.380642
RPL32|63467|RI	1.29098	0.729102	2.28587	0.38095
ECE1|961|AP	1.26401	0.748328	2.13505	0.381034
CDKN2A|86004|AP	1.24726	0.760678	2.04508	0.381172
PPM1N|50469|AP	1.25134	0.757496	2.06714	0.381311
ACACA|40506|AP	0.775721	0.439239	1.36997	0.381479
PCGF3|68406|AA	0.75992	0.410763	1.40587	0.381757
RASEF|86677|AT	1.287	0.73104	2.26576	0.381937
RASEF|86676|AT	0.777003	0.441353	1.36791	0.381937
LETMD1|21770|ES	0.780224	0.446985	1.3619	0.382561
MANBAL|59343|ES	1.2637	0.747168	2.13732	0.382717
ZNF331|51725|AP	1.22592	0.775825	1.93714	0.382886
FAXDC2|74223|AP	0.785671	0.456796	1.35132	0.38332
SCPEP1|94617|ES	0.772713	0.432466	1.38065	0.383904
SESN1|77155|AP	0.79217	0.468858	1.33843	0.38395
LTB4R2|26961|RI	1.28324	0.731695	2.25052	0.38426
MOK|156457|ME	1.26503	0.7447	2.14892	0.384514
TOR1AIP1|9127|AA	1.26335	0.745872	2.13985	0.384599
SOX15|39009|AT	0.773945	0.434321	1.37914	0.384644
TMSB15B|89790|AD	1.18132	0.811315	1.72007	0.384725
COX7A2|76779|ES	0.755602	0.401445	1.4222	0.385135
ENDOV|44063|ES	1.59781	0.55438	4.60514	0.385553
ZNF138|79839|ES	1.26015	0.747104	2.12552	0.385991
DDAH1|3656|AP	1.26352	0.744376	2.14474	0.386251
ACAP1|38919|AP	0.781254	0.446954	1.36559	0.386281
SCAP|64521|ES	0.781044	0.446454	1.36639	0.386487
ADHFE1|84004|AA	0.807201	0.497016	1.31097	0.386692
KIDINS220|52606|ES	0.743804	0.380513	1.45394	0.386766
SEC31A|100885|ES	1.21991	0.777573	1.91388	0.38699
FGFR1|83427|ES	1.22317	0.774766	1.93111	0.387234
MYLK|66478|AP	1.27647	0.733892	2.22017	0.387386
NSFL1C|58501|ES	1.27182	0.737286	2.19388	0.387396
TRIM29|19152|AP	0.793049	0.468338	1.34289	0.388221
TMEM91|50058|RI	1.26067	0.744652	2.13428	0.38849
CTNNBIP1|577|AP	0.790678	0.463631	1.34842	0.388492
DMGDH|72617|AT	0.8022	0.485819	1.32462	0.389063
ERGIC3|156157|ME	1.17119	0.817439	1.67804	0.389081
ZNF783|82189|RI	1.27135	0.736009	2.19608	0.389305
TAF6|80900|AD	1.28145	0.728384	2.25447	0.389567
FAM72A|9577|AT	0.728179	0.353423	1.50031	0.389757
ATP2C1|66756|AP	1.25272	0.749427	2.094	0.39003
SDCCAG3|88162|ES	1.27825	0.73018	2.23771	0.390188
PIGQ|32904|ES	0.809175	0.499111	1.31186	0.390404
CCT7|53967|ES	0.790684	0.462124	1.35284	0.391399
ZNF707|85491|ES	0.780025	0.441762	1.3773	0.391776
ST7L|4209|ES	1.25558	0.745632	2.11429	0.391994
SESN1|77156|AP	1.25183	0.748477	2.09367	0.392044
TRIQK|84490|ES	0.782378	0.445976	1.37253	0.392122
MCCC1|67770|AP	0.783691	0.44831	1.36997	0.392375
AFMID|99319|ES	1.26017	0.741454	2.14179	0.392804
UQCRQ|73319|AD	1.24085	0.756385	2.03563	0.392853
RUFY3|69445|AP	0.815055	0.509812	1.30306	0.392983
PPIL2|61242|AA	1.24279	0.754528	2.04702	0.393268
NSFL1C|58508|ES	0.789673	0.458919	1.35881	0.393804
AP1S2|88572|AA	1.25272	0.74618	2.10313	0.394012
ZNF382|49400|AP	0.794994	0.468781	1.34821	0.394602
NECAP2|823|ES	1.25166	0.746371	2.09903	0.394785
C8orf34|84098|AT	1.31858	0.697004	2.49447	0.395196
[truncated: 2,236 more rows]

## Sheet: Basal-like
Supplementary table S3. Univariable Cox analysis result for alternative splicing events in four BRCA subtype (Basal-like)
Gene symbol/AS ID/AS type	Hazard Ratio (HR)	HR(95% CL) low	HR(95% CL) High	P value
TTLL3|63211|ES	0.475268	0.31536	0.71626	0.000378556
ZNF263|93849|ES	0.410638	0.250301	0.673683	0.00042539
TFEC|81520|RI	1.74385	1.2681	2.39809	0.000623282
ZNF415|51685|ES	0.512695	0.348764	0.753679	0.000677501
CSDE1|4338|ES	0.396062	0.224805	0.697782	0.00134912
LPHN2|3571|ES	1.63507	1.20816	2.21283	0.00144844
TNFRSF12A|33347|ES	2.01028	1.29529	3.11996	0.00184774
SYTL2|18142|AP	1.75778	1.20947	2.55467	0.0031068
AKAP2|87177|AP	1.87965	1.23448	2.86199	0.0032614
EPB41|1413|ES	1.87995	1.22473	2.8857	0.0038873
DGKZ|15540|AP	0.59595	0.417722	0.850223	0.00430465
HMOX2|33742|AP	1.7992	1.20091	2.69554	0.00440523
CSGALNACT1|82880|ES	1.50205	1.12737	2.00126	0.00545525
C17orf80|43218|AP	0.565144	0.377485	0.846094	0.00557715
C17orf80|43216|AP	1.755	1.17871	2.61306	0.00561356
CD97|47967|ES	0.528453	0.335548	0.832258	0.0059177
GSE1|37883|ES	0.523703	0.329381	0.832668	0.00625783
CNN2|46362|ES	1.68208	1.15376	2.45232	0.0068603
RNF212|68449|AT	1.57919	1.13324	2.20062	0.0069599
POLM|79450|ES	0.652065	0.477236	0.890939	0.00725103
SPATA7|28701|ES	0.553659	0.359362	0.853008	0.00734219
NAP1L1|23478|RI	1.95482	1.19332	3.20225	0.0077719
C19orf82|47381|ES	0.577357	0.384782	0.86631	0.00797458
TMUB2|41808|ES	0.523893	0.324775	0.845089	0.00805203
DGKZ|15541|AP	1.58568	1.12715	2.23076	0.00811503
R3HDM1|55444|ES	1.67954	1.14317	2.46757	0.00825043
WASF3|93403|ME	0.576509	0.381124	0.872059	0.00909995
FAM76B|18380|ES	1.73734	1.13868	2.65074	0.0103936
ADAM15|7904|ES	1.59218	1.11301	2.27764	0.0108943
AHI1|77881|AP	0.645554	0.460342	0.905285	0.0111893
ATRNL1|13219|AT	0.282236	0.106161	0.750345	0.0112224
MAZ|35938|AP	0.579287	0.379817	0.883512	0.0112435
MAZ|35937|AP	1.70902	1.12445	2.59748	0.0121025
ADAM15|7903|ES	1.58394	1.10564	2.26914	0.0121585
SYTL2|18148|ES	0.584243	0.38331	0.890506	0.0124462
DYNLRB2|37689|AP	1.70001	1.11919	2.58225	0.0128491
PRRT2|35954|RI	0.609039	0.411905	0.900521	0.0129521
TMEM168|81456|ES	0.657057	0.471203	0.916218	0.0132947
DTX2|80179|ES	0.574331	0.370236	0.890934	0.0133056
SPTBN4|49912|AT	0.599814	0.399273	0.901081	0.0138321
ATG16L1|58038|ES	0.591562	0.389402	0.898674	0.0138659
DAPK2|31075|RI	1.71642	1.11314	2.64667	0.0144833
TSACC|8245|AP	1.69602	1.10927	2.59314	0.0147408
TIRAP|19388|ES	0.614638	0.414388	0.911655	0.0155287
TRIM13|25920|RI	1.57878	1.08874	2.2894	0.0160246
EXD3|88298|AT	1.64073	1.09506	2.45832	0.0163888
AFMID|94690|ES	1.43433	1.06779	1.9267	0.0165935
GLI4|85407|RI	0.625065	0.42467	0.920023	0.0171899
AFMID|94692|ES	1.60839	1.08534	2.38352	0.0178833
ITGB3|42068|AT	0.563913	0.350704	0.906742	0.0180813
SLC2A11|61339|AP	0.648021	0.452183	0.928675	0.0181272
EXD3|88296|AT	0.600377	0.392978	0.917235	0.0182996
ADD3|13075|AP	0.645021	0.44803	0.928625	0.0183624
ABHD14B|65144|ES	1.60318	1.0819	2.37563	0.0186594
C19orf82|47383|ES	0.626525	0.424012	0.925761	0.0189149
RTKN|54058|ES	0.64328	0.444334	0.931304	0.0194413
TSEN2|63435|AD	1.49126	1.06637	2.08546	0.0195168
TSTD1|8526|ES	1.57973	1.0744	2.32273	0.0200814
PFN2|67256|AA	0.573154	0.358469	0.916412	0.0200983
SEC61A2|10764|ES	0.63904	0.43796	0.932441	0.0201893
C1orf63|1145|ES	1.69009	1.08471	2.63334	0.0203761
STAG3|97624|ES	0.633155	0.429798	0.932728	0.0207611
GLUL|9149|RI	1.67234	1.08101	2.58713	0.0208958
RPL21|25524|AD	0.598235	0.386783	0.925288	0.0209473
KHDC1|76735|AP	0.673191	0.48075	0.942664	0.0212398
PRMT1|51042|ES	1.56125	1.06756	2.28324	0.0216154
DECR1|84409|ES	0.535792	0.314519	0.912737	0.0216811
IL18BP|17496|RI	1.66785	1.07661	2.5838	0.021994
STAU1|59740|ES	0.639042	0.435185	0.938393	0.0223513
RNF212|68450|AT	0.592424	0.377589	0.929492	0.0227188
SOGA2|44574|AP	1.3502	1.04227	1.74911	0.0229986
ACRBP|19902|AT	1.78547	1.07967	2.95267	0.0239053
IL18BP|17481|RI	1.58946	1.06315	2.37631	0.0239196
DYNLRB2|37688|AP	0.512847	0.286257	0.918799	0.0247919
HMOX2|93852|ES	0.585263	0.366294	0.93513	0.0250601
ADD3|13076|AP	1.51139	1.05299	2.16934	0.0250908
TSACC|8241|AP	0.615999	0.403132	0.941267	0.0251058
PLA2G6|62208|ES	1.70168	1.06579	2.71697	0.0259556
ITGB3|42067|AT	1.65914	1.06225	2.59143	0.026055
DECR1|84404|ES	0.622883	0.410413	0.945347	0.0261483
TEX9|30762|AD	0.570218	0.34741	0.935922	0.0262896
KHDC1|76736|AP	1.46135	1.04472	2.04412	0.0267267
ZNF23|37444|AD	1.47779	1.0456	2.08861	0.0269257
SYT7|16261|ES	1.32584	1.03181	1.70366	0.0274704
NAB1|56584|ES	1.49205	1.04506	2.13023	0.0276273
ATRNL1|13220|AT	5.35295	1.20108	23.857	0.0277884
THAP4|58392|AP	0.548816	0.319893	0.941561	0.0293606
THAP4|58391|AP	1.8221	1.06207	3.12605	0.0293606
FEZ2|53196|ES	0.627135	0.411624	0.955481	0.0298592
NFYA|76094|ES	0.487798	0.254621	0.934513	0.0304527
ZNF655|80682|ES	0.641486	0.428738	0.959803	0.0308095
TRIM13|25922|AD	0.672144	0.468649	0.963999	0.0308316
MPV17|52976|AA	0.628208	0.411857	0.95821	0.030917
TRAPPC4|19062|ES	0.655655	0.446766	0.962211	0.0310222
DENND1B|9307|ES	1.51537	1.03744	2.21348	0.0315475
SNX14|76924|ES	0.62994	0.413199	0.960371	0.0317217
NSMF|88321|ES	1.34179	1.02506	1.75638	0.0323447
ZNF98|48807|AT	1.53485	1.0352	2.27567	0.0329967
PRR19|50150|RI	0.613328	0.390896	0.96233	0.0334173
PPIP5K1|30268|ES	1.58661	1.03651	2.42867	0.0335837
CCDC88C|28873|AP	0.674367	0.468809	0.970057	0.0336831
SH3BGR|60637|AP	1.51199	1.03237	2.21443	0.0337033
HMOX2|33743|AP	0.635257	0.417595	0.966369	0.0340239
PFDN5|22001|ES	1.53498	1.03283	2.28128	0.034027
AP2A1|51066|ES	1.45482	1.02853	2.05778	0.0340927
C1orf159|17|RI	0.692013	0.49197	0.973396	0.0344417
SH3BGR|60639|AP	0.662461	0.452218	0.970449	0.0345193
BZW2|78865|ES	0.657409	0.445276	0.970602	0.0348524
HINT1|73215|RI	0.608891	0.38404	0.965388	0.034879
ZNF219|26527|AP	0.598142	0.370717	0.965089	0.0352432
MTMR2|92805|ME	0.651789	0.437498	0.971042	0.0353402
OCIAD1|69233|AD	1.48589	1.02721	2.14939	0.0355105
CCDC88C|28874|AP	1.47091	1.02629	2.10815	0.0356166
TMEM159|34427|ES	0.644588	0.427911	0.970983	0.0356556
GSTM1|4070|ES	2.02523	1.04782	3.91435	0.0358251
TANK|55730|AP	1.57568	1.02988	2.41074	0.0361131
TANK|55731|AP	0.634649	0.414812	0.970993	0.0361145
ASCC2|61685|ES	0.628138	0.406086	0.971611	0.0366745
FUS|268112|ES	1.60344	1.02872	2.49925	0.0370684
CCDC90B|18078|ES	0.715856	0.522576	0.980622	0.0373576
ARMCX6|89659|ES	1.54178	1.02541	2.31817	0.0374752
ZNF98|48808|AT	0.657499	0.442923	0.976029	0.0374944
ANKRD49|18345|AD	1.62701	1.02794	2.57519	0.0377456
C7orf55-LUC7L2|81959|ES	1.59238	1.02355	2.47733	0.0390951
ZNF160|51656|ES	1.567	1.02055	2.40605	0.0400792
IP6K2|64750|RI	0.679247	0.469403	0.9829	0.0402235
RPL21|25525|AD	0.572915	0.335945	0.97704	0.0408301
PRX|49900|RI	1.53372	1.0177	2.31137	0.0409705
AFMID|43804|ES	1.3321	1.01174	1.7539	0.0410372
ZNF219|26528|AP	1.54772	1.01637	2.35685	0.0417849
AFMID|43823|ES	1.49639	1.01352	2.20932	0.0426092
C9orf3|86948|ES	1.64378	1.01603	2.65939	0.042893
SPEF2|71771|ES	1.64269	1.01544	2.65738	0.0431333
HHAT|9689|AP	1.60263	1.01347	2.5343	0.0436772
GRB10|79717|ME	0.610572	0.378045	0.986122	0.0436849
FAXDC2|74223|AP	0.68905	0.479664	0.989839	0.0438811
WDR45|89084|ES	1.60102	1.01212	2.53256	0.0442756
C14orf80|29659|AP	0.673408	0.457867	0.990414	0.0445478
MPV17|52972|ES	0.684904	0.473032	0.991674	0.0450445
POLR2M|30879|ES	1.70391	1.01099	2.87175	0.0453916
C9orf116|88112|AP	1.46954	1.0078	2.14283	0.0454615
PPIG|55876|AD	0.382021	0.148497	0.98278	0.0459345
ATG4B|58397|AD	1.55735	1.00787	2.40641	0.0460129
PHTF1|4284|RI	1.55536	1.00675	2.40292	0.0465595
STX1A|80019|AA	0.813449	0.663728	0.996943	0.0466501
TCIRG1|17288|RI	0.692813	0.48206	0.995706	0.0473428
ENDOV|44066|ES	1.48064	1.00444	2.18262	0.0474438
ARHGAP24|69814|AP	0.638322	0.409408	0.995228	0.0475829
PSMD13|13632|AA	0.649319	0.423277	0.996074	0.0479306
TRAPPC4|19069|ES	1.81728	1.00519	3.28544	0.0480292
LSR|49085|ES	1.40109	1.00278	1.95761	0.0481284
ARHGAP24|69813|AP	1.55128	1.00181	2.40214	0.0490624
WDFY3|69811|ES	0.712712	0.508535	0.998865	0.0492341
ZNF28|51621|AP	1.51198	1.00098	2.28384	0.0494576
PLOD2|67137|ES	1.57049	1.00086	2.46432	0.0495632
NPIPB4|34531|AP	1.46215	1.00064	2.13653	0.0496167
GALNTL6|71170|AT	0.707992	0.50112	1.00026	0.0501755
TEF|62422|AP	1.63667	0.999455	2.68016	0.0502538
FAXDC2|74222|AP	1.38605	0.999576	1.92196	0.0502982
CNTNAP3B|86484|AT	1.51733	0.999085	2.30439	0.0505042
ZNF208|48798|AT	0.600716	0.360422	1.00121	0.0505466
TCEB1|84206|ES	0.643075	0.413068	1.00116	0.0506011
APOC1|50368|ES	1.41649	0.997681	2.01111	0.0515369
CTAGE5|27371|AP	0.622213	0.385796	1.00351	0.0517024
LRRC27|13493|AT	0.6383	0.405981	1.00356	0.0518275
GALNTL6|71169|AT	1.4086	0.996407	1.9913	0.0524304
ZNF345|49425|AP	1.56772	0.994983	2.47015	0.052589
CDKN2A|86004|AP	0.647566	0.417218	1.00509	0.0527064
ZNF283|50251|ES	0.687981	0.471164	1.00457	0.0528254
ACRBP|19903|AT	0.600648	0.358482	1.0064	0.0529014
AHI1|77894|ES	0.60306	0.360988	1.00746	0.0534121
C9orf116|88110|AP	0.690659	0.474406	1.00549	0.0534331
SYTL2|18153|ES	1.65475	0.991886	2.76059	0.0537602
FAH|32180|RI	0.585276	0.339592	1.00871	0.0537616
FCGR2B|8681|ES	0.636153	0.401736	1.00735	0.0537654
MSL3|88484|AP	1.57183	0.991901	2.49084	0.0541862
DCAF5|28120|AP	1.59933	0.991262	2.5804	0.0543542
FAM111A|16023|AP	1.54535	0.991848	2.40775	0.0543817
PCGF3|68406|AA	1.42801	0.993267	2.05302	0.0544184
SYNGR1|62298|AT	0.690624	0.4734	1.00752	0.0547226
SMC4|67485|RI	1.50695	0.991284	2.29088	0.0549847
NIF3L1|95744|AD	0.647112	0.414797	1.00954	0.055096
ADAM15|7905|ES	1.49971	0.99024	2.2713	0.0556648
CLIC5|76410|AT	1.52756	0.989722	2.35767	0.0557088
THNSL2|54472|ES	0.690572	0.472452	1.00939	0.0559144
ACAA1|64017|AD	1.53479	0.987504	2.38538	0.0569009
KIAA1468|45699|ME	0.633631	0.396064	1.0137	0.0570112
FAM111A|16022|AP	0.651672	0.418475	1.01482	0.0581091
C16orf74|37884|AP	0.659469	0.428713	1.01443	0.0581233
MSL3|88485|AP	0.642288	0.406256	1.01545	0.058179
ZNF181|48997|AP	0.704067	0.489456	1.01278	0.0585566
EEF1D|118824|ME	1.27647	0.991045	1.64409	0.0587171
ITGB3BP|3266|ES	0.651961	0.417658	1.01771	0.05974
MAP1LC3A|59029|AP	0.785404	0.610448	1.0105	0.0602831
MAP1LC3A|59028|AP	1.27323	0.989608	1.63814	0.0602831
DYNC1I2|55943|ES	1.21224	0.991433	1.48222	0.0606425
CLCN6|689|ES	1.44094	0.983636	2.11085	0.0607564
TTC39C|44849|AP	0.688424	0.465166	1.01883	0.0619477
TMEM108|66828|AT	1.3765	0.983576	1.92639	0.0624072
TMEM108|66827|AT	0.726481	0.519106	1.0167	0.0624072
DYSF|53935|AP	0.669918	0.439434	1.02129	0.0625965
SH3D21|1765|AT	0.646015	0.40767	1.02371	0.0628558
LIG4|26235|AP	0.654654	0.418851	1.02321	0.0629886
THUMPD3|63082|AD	0.673756	0.44406	1.02227	0.0633917
SH3D21|1766|AT	1.54649	0.975901	2.4507	0.0634377
ORMDL1|56539|ES	0.642538	0.402704	1.02521	0.0635193
ROBO1|65650|ES	0.681235	0.453778	1.0227	0.0640738
FAM86B1|82684|ES	1.42332	0.979303	2.06867	0.0642656
SYTL2|18144|AP	0.690704	0.466423	1.02283	0.0647089
CLIC5|76411|AT	0.66727	0.434111	1.02566	0.0651161
KRBOX4|88892|ES	0.697351	0.475244	1.02326	0.0654128
RNF14|73853|ES	0.703705	0.484192	1.02274	0.065459
PHF17|70580|AP	1.53667	0.971075	2.43169	0.0665617
MUC1|7961|ES	0.68278	0.454078	1.02667	0.0667287
PPIL6|77195|ES	0.627322	0.381037	1.0328	0.0667872
CNTNAP3B|86482|AT	0.676987	0.446054	1.02748	0.0668603
CDKN2A|86000|AP	1.50919	0.971732	2.34391	0.0669064
SYNGR1|62299|AT	1.41811	0.975461	2.06163	0.0672767
ZNF181|48996|AP	1.40428	0.976053	2.02038	0.0673448
FAM111A|16027|AA	1.46914	0.972122	2.22026	0.0678851
YAF2|21117|ES	1.50753	0.969481	2.3442	0.0684006
ZNF691|2135|ES	0.647596	0.405708	1.0337	0.0686004
GAREML|52883|AP	1.4824	0.969757	2.26606	0.069044
DPY19L2|22847|AP	1.49344	0.968641	2.30256	0.0694125
LRRC36|37015|AT	0.674889	0.441278	1.03217	0.0696957
LRRC36|37014|AT	1.48174	0.968826	2.26619	0.0696973
C21orf59|60358|AA	1.48282	0.968664	2.26988	0.0697688
ZNF185|90408|ES	0.686505	0.457112	1.03101	0.0698675
RPLP0|24733|ES	0.721427	0.506643	1.02727	0.0701749
FAM227B|30549|AD	0.70411	0.481503	1.02963	0.070395
PDZD7|12864|AT	0.680005	0.447737	1.03276	0.0704872
GAREML|52882|AP	0.675825	0.441929	1.03351	0.0706272
COPS3|39473|ES	0.681435	0.449488	1.03307	0.0708096
SGK3|84031|AP	1.4671	0.967885	2.22379	0.0708954
COX7C|72714|RI	0.694372	0.467367	1.03163	0.070953
FAM122C|90168|RI	1.49969	0.965762	2.32881	0.071104
WBSCR22|124330|ES	1.44906	0.968484	2.1681	0.0712002
UPF3B|89980|ES	1.458	0.967739	2.19663	0.071365
LOH12CR1|20505|AP	1.45681	0.96741	2.1938	0.0716494
LOH12CR1|20506|AP	0.686429	0.455829	1.03369	0.0716494
LDLRAD4|44738|AP	0.706706	0.484387	1.03106	0.0716655
SYTL2|18156|AD	0.635809	0.388335	1.04099	0.0718176
C4orf19|69000|AT	1.41291	0.969386	2.05936	0.0721439
C4orf19|69001|AT	0.70776	0.485588	1.03158	0.0721454
DYSF|53934|AP	1.4518	0.967008	2.17965	0.072153
NR1H3|15695|AP	0.641304	0.395031	1.04111	0.0723369
TBCA|72601|AA	1.45705	0.966336	2.19694	0.0724105
RAPGEFL1|40846|AP	0.724711	0.509958	1.0299	0.0725485
SH3BGR|60643|AD	0.713255	0.493186	1.03152	0.0726396
ANKMY1|58252|AT	1.45577	0.965434	2.19513	0.073118
FAH|32181|AD	0.649086	0.404414	1.04178	0.0733919
RPS7|52573|ES	1.44811	0.965499	2.17196	0.0734209
KCNN3|7841|AP	0.697053	0.469517	1.03486	0.0734514
DPY19L2|22846|AP	0.673573	0.436845	1.03859	0.0736789
FAM122C|90161|AP	0.723892	0.507932	1.03167	0.073863
QSER1|14865|AP	1.51814	0.960279	2.40007	0.0740152
PKD1L2|37760|AT	1.47693	0.962593	2.26608	0.0741945
PTBP2|3832|ES	0.647953	0.402384	1.04339	0.0742257
KLHL5|69044|ES	1.50957	0.960219	2.3732	0.0744067
TMUB2|41809|ES	0.700896	0.474335	1.03567	0.0744193
MAPK7|39719|AP	1.4969	0.960729	2.33229	0.0746032
TMEM234|1569|RI	0.708966	0.485569	1.03514	0.0748961
KIF21A|21076|ES	1.35684	0.969597	1.89874	0.0750954
SGK3|84032|AP	0.683664	0.449711	1.03933	0.0751622
NEK1|71148|ES	1.36067	0.968119	1.91238	0.0761637
SCMH1|2056|ES	0.676367	0.438843	1.04245	0.0764595
ARHGEF7|26280|AP	0.758556	0.558414	1.03043	0.0770345
CHD6|59426|RI	1.32095	0.970054	1.79878	0.0772345
CABYR|44864|AD	1.35848	0.967085	1.90828	0.0772394
MUM1|46457|ES	0.672471	0.431942	1.04694	0.0789399
MRPL55|10167|ES	1.49057	0.953283	2.33068	0.0800861
GTF2H2C|72397|AD	0.661708	0.416669	1.05085	0.0801571
QSER1|14864|AP	0.665115	0.420589	1.0518	0.0811643
TSHZ2|59816|AP	1.49842	0.951124	2.36064	0.08118
TSHZ2|59817|AP	0.66737	0.423615	1.05139	0.08118
DMKN|49199|ES	1.311	0.966344	1.77858	0.0818622
RAPGEFL1|40847|AP	1.34963	0.962604	1.89227	0.0820487
ZNF695|10502|AT	1.40929	0.957106	2.07512	0.0822303
ELMOD3|54268|ES	0.747377	0.538134	1.03798	0.0822949
CDH7|45743|AT	1.7864	0.928326	3.43761	0.0823389
CDH7|45744|AT	0.559949	0.291067	1.07722	0.0823604
CAPN10|58292|ES	0.748015	0.538899	1.03828	0.0826633
ARVCF|96084|ES	1.40696	0.956627	2.06929	0.0827972
FCGRT|50957|AP	1.47862	0.950042	2.30127	0.0831144
FCGRT|50958|AP	0.676308	0.434542	1.05259	0.0831157
AKAP9|80414|ES	0.648263	0.396886	1.05885	0.0833589
RWDD3|3828|ES	0.669628	0.425202	1.05456	0.0835042
ZNF695|10501|AT	0.710475	0.482315	1.04657	0.0836926
EXOC7|43567|AA	1.41939	0.953585	2.11273	0.0843889
ANKMY1|58250|AT	0.693921	0.458083	1.05118	0.0846305
SORBS2|71370|AP	0.533689	0.261386	1.08967	0.0846763
CCNL2|160|ES	0.730682	0.511185	1.04443	0.0851632
RNF32|82455|AA	0.695885	0.46051	1.05156	0.0852012
PLA2G10|34100|ES	1.38161	0.955767	1.99718	0.0855547
CMC2|37726|ES	0.641726	0.386832	1.06458	0.0858594
RPS21|60075|AA	1.44537	0.948722	2.202	0.0863629
RPGR|88807|ES	1.34708	0.957998	1.89419	0.0866718
DCAF5|28119|AP	0.655495	0.404125	1.06322	0.0869801
C14orf2|29531|ES	1.44451	0.946693	2.20409	0.0880324
PTK2B|83150|AP	0.653854	0.400641	1.0671	0.0891152
RFC5|24684|AD	0.749689	0.537655	1.04534	0.0894092
XPNPEP3|62400|AP	1.41703	0.947159	2.11999	0.0899169
XPNPEP3|62399|AP	0.705702	0.4717	1.05579	0.0899169
ASAP1|85169|ES	0.693872	0.454579	1.05913	0.0903181
ECM2|86879|AA	0.689829	0.448801	1.0603	0.0904569
SLC35E2B|207|ES	0.709804	0.477141	1.05592	0.0907493
RAD52|19643|ES	0.654392	0.400343	1.06966	0.0907642
IGSF3|4366|ES	1.40668	0.947209	2.08904	0.0908039
DERL2|38704|ES	0.682231	0.437964	1.06273	0.0908527
C19orf12|48851|AP	1.42493	0.945201	2.14813	0.0908625
KCNN3|7840|AP	1.39626	0.948091	2.05628	0.0910144
STEAP3|95656|ME	1.45512	0.941024	2.25008	0.0916745
IDUA|68439|AP	1.45082	0.940961	2.23695	0.0920849
ZNF789|80652|ES	0.71096	0.477769	1.05797	0.0925465
FXYD3|49036|AA	1.43972	0.94117	2.20236	0.0928788
D2HGDH|58414|ES	1.36838	0.948961	1.97318	0.0930669
PCDHA4|73775|RI	0.733803	0.511046	1.05365	0.0935782
TAF6|80900|AD	0.707066	0.471501	1.06032	0.0936102
PTK2B|83149|AP	1.51059	0.932542	2.44696	0.0937048
TNRC6B|62339|ES	0.710924	0.476934	1.05971	0.0938946
TPM2|98133|ES	1.32488	0.953104	1.84167	0.0941044
CHTF8|37268|AD	1.33822	0.951187	1.88275	0.0943966
C21orf59|60359|AD	1.43404	0.939863	2.18804	0.0944728
COPS5|115459|ME	1.38782	0.94517	2.03777	0.0944781
C19orf12|48850|AP	0.70223	0.463921	1.06295	0.09466
HHAT|9688|AP	0.634447	0.37173	1.08284	0.0952811
IDUA|68440|AP	0.69241	0.449103	1.06753	0.0960908
TNFRSF11B|84998|ES	1.39246	0.942726	2.05675	0.0961923
UBE3B|24311|RI	0.670987	0.419113	1.07423	0.0965624
ATG4D|47541|ES	0.723735	0.493875	1.06058	0.0972519
ZZZ3|3525|AP	0.707435	0.469606	1.06571	0.0978139
PFDN5|21997|ES	1.35789	0.945286	1.9506	0.0978262
KIAA1377|18434|AP	1.42138	0.937259	2.15555	0.0979261
NPIPB3|94006|ES	1.42681	0.936535	2.17373	0.0979818
LPHN2|3565|ES	0.522575	0.242224	1.12741	0.0980698
PQLC1|46257|ES	0.665324	0.410494	1.07835	0.0981639
H3F3A|10005|AP	0.739818	0.517603	1.05743	0.0982222
MAPK7|39718|AP	0.680796	0.431432	1.07429	0.0985215
RPLP0|24727|AA	1.36639	0.943085	1.97968	0.0989026
CD47|66013|ES	1.39799	0.938971	2.0814	0.0989696
POLL|12901|AD	0.733513	0.507426	1.06033	0.0992774
RTN4|53592|ES	0.669514	0.415439	1.07898	0.0993985
PODNL1|47949|AP	1.49404	0.926653	2.40885	0.0994772
NBEA|117489|ES	0.651119	0.390679	1.08518	0.0996991
JDP2|28500|AP	1.51056	0.923333	2.47126	0.100515
ZNF691|2136|ES	0.699223	0.456005	1.07217	0.100907
TANGO2|61123|ES	1.46352	0.928312	2.3073	0.101068
SORBS1|12641|ES	1.44441	0.930671	2.24173	0.101092
GNAS|59995|AP	0.655527	0.395556	1.08636	0.1013
TPM4|48124|AP	1.47179	0.9267	2.33749	0.10154
TPM4|48125|AP	0.679448	0.42781	1.0791	0.10154
ZFP1|37585|AP	1.46022	0.927903	2.29791	0.101733
PARP3|65116|ES	0.698231	0.453798	1.07433	0.102289
EEF1D|85447|ES	1.44511	0.928113	2.25008	0.103156
TARBP2|22075|ES	1.44757	0.927642	2.2589	0.103282
ADAM15|7898|ES	1.36558	0.938549	1.98691	0.10342
TMEM107|39130|ES	1.40145	0.933575	2.10381	0.103451
ATL2|389880|ES	1.54778	0.914697	2.61903	0.103584
TMX2|15920|ES	1.38848	0.935137	2.0616	0.103644
ZNF185|90396|AP	0.739559	0.51419	1.06371	0.103753
GLT8D1|65250|AP	1.39762	0.933311	2.09291	0.104171
EIF5|29442|AP	0.748752	0.528068	1.06166	0.104353
CSDE1|4334|ES	0.695838	0.449207	1.07788	0.104357
NUDT7|37665|ES	0.710055	0.469442	1.07399	0.104836
TRIQK|84490|ES	1.40911	0.930831	2.13315	0.104985
PARP3|65119|ES	0.720565	0.484801	1.07099	0.105062
GUSB|79859|ES	0.751587	0.531756	1.0623	0.105742
FBP1|86937|AP	1.38356	0.9335	2.05059	0.105838
TSC2|33194|ES	1.43166	0.926551	2.21213	0.106021
CCDC106|52130|RI	0.663828	0.40371	1.09154	0.106363
SLC12A8|66544|AP	0.708803	0.466331	1.07735	0.107138
C14orf159|28848|AD	0.742956	0.517526	1.06658	0.107275
METTL21B|22752|ES	0.663274	0.402246	1.09369	0.107618
CALM1|28824|ES	1.43809	0.923399	2.23966	0.107971
ZNF346|74703|ES	1.45171	0.921286	2.28753	0.108143
NR1H3|15692|AP	1.42761	0.923006	2.20809	0.109621
FGF11|38953|AP	0.716121	0.475483	1.07854	0.110025
AKNAD1|3953|AT	0.710123	0.466589	1.08077	0.110158
C12orf73|24078|RI	0.739937	0.511321	1.07077	0.11019
NAT9|43292|RI	0.717561	0.47732	1.07872	0.110564
RBM6|64939|ES	0.730437	0.496393	1.07483	0.11098
SRGAP1|22855|AP	0.76823	0.555284	1.06284	0.111386
SRGAP1|22854|AP	1.30155	0.94065	1.80092	0.111679
FMNL1|41953|AP	1.38751	0.926266	2.07843	0.11218
TPM1|30995|ES	1.45255	0.916103	2.30312	0.112428
CCP110|34318|ES	0.703628	0.455708	1.08642	0.112748
TK1|43784|RI	1.36989	0.928328	2.02148	0.112888
DMKN|49151|ES	1.40001	0.92337	2.1227	0.113073
CCDC40|44017|AT	1.37702	0.926565	2.04646	0.113501
USP53|70462|ES	1.37171	0.926955	2.02986	0.113962
AFMID|43814|ES	1.35611	0.929051	1.97946	0.114428
METTL23|43654|AD	1.41483	0.919187	2.17773	0.114793
MAPT|41997|ES	0.73879	0.506957	1.07664	0.115111
ACPP|66802|AT	1.33885	0.931229	1.92489	0.115182
FIS1|81056|ES	0.709409	0.461947	1.08943	0.116741
FBXW11|74544|ES	1.40644	0.918125	2.15447	0.117023
PNKD|57462|AT	1.4186	0.91594	2.19712	0.117211
PNKD|57463|AT	0.704919	0.455141	1.09177	0.117211
NAT6|64989|AA	1.43856	0.91224	2.26853	0.117646
NEK3|25994|ES	1.39055	0.919921	2.10195	0.117814
LRRC29|36981|AP	0.70811	0.459312	1.09168	0.118097
FMR1|90270|AA	0.712157	0.465093	1.09046	0.118389
C4orf36|69844|ES	1.34648	0.92691	1.95596	0.118391
TEF|62421|AP	0.715908	0.470449	1.08944	0.118738
SLC37A2|19256|ES	1.31871	0.931335	1.86721	0.118977
ARMC10|81159|ES	0.710764	0.462483	1.09233	0.11943
PDZD7|12862|AT	1.38884	0.917247	2.1029	0.120694
PODNL1|47947|AP	0.685256	0.425024	1.10482	0.120918
MYO6|76805|ES	0.555075	0.263778	1.16806	0.120967
ANAPC15|17570|AD	0.748405	0.518854	1.07951	0.120996
IQCC|1564|AD	1.33792	0.925743	1.93362	0.121303
FKRP|50592|AD	1.38152	0.917856	2.0794	0.121356
FIGNL1|79694|AA	1.36375	0.920925	2.01951	0.121446
EPB41|1412|ES	1.45888	0.904444	2.3532	0.121565
CSNK1G3|73145|ES	1.3594	0.921556	2.00526	0.121603
LEKR1|67374|AD	1.34928	0.922984	1.97246	0.122035
AFMID|43794|ES	1.32911	0.926339	1.90701	0.122449
TMEM45A|65828|ES	0.6692	0.401819	1.1145	0.12273
GABRE|90381|AT	1.44673	0.904801	2.31324	0.123025
CARD8|50713|ES	0.721514	0.476447	1.09264	0.123182
SH3YL1|52493|AP	1.48064	0.898646	2.43957	0.123437
AHI1|77899|ES	1.38551	0.914818	2.09839	0.12366
TBC1D7|75383|AD	0.748327	0.517347	1.08243	0.123712
CASK|88862|ES	1.36421	0.917977	2.02735	0.124404
ITGAE|38490|ES	0.727928	0.485424	1.09158	0.124517
POLM|79456|ES	1.42479	0.906089	2.24042	0.12529
CENPI|89629|AP	1.3654	0.916536	2.03409	0.125666
B3GAT1|19569|AT	1.28877	0.931347	1.78335	0.125822
MAP2K7|47194|ES	0.729291	0.48666	1.09289	0.12612
CENPI|89628|AP	0.732737	0.491754	1.09181	0.126446
CD44|15110|ES	0.681732	0.417056	1.11438	0.126504
TCEB1|84205|ES	0.70177	0.445427	1.10564	0.126766
LIG4|26234|AP	1.39516	0.909639	2.13983	0.127016
TGFBR3|3741|AP	1.36114	0.916023	2.02255	0.127041
HMGA2|22881|AT	1.33051	0.921805	1.92043	0.127231
PCNXL2|10321|AP	1.38812	0.910545	2.11619	0.127415
PCNXL2|10320|AP	0.720398	0.472548	1.09824	0.127415
GLT8D1|65249|AP	0.725391	0.479761	1.09678	0.128005
FMNL1|41952|AP	0.727873	0.483425	1.09593	0.128197
SPTAN1|87772|ES	1.27326	0.93237	1.7388	0.128633
ZFHX3|37558|AP	1.36569	0.913446	2.04183	0.128817
PSMA4|32110|ES	1.31198	0.924061	1.86274	0.128926
B3GAT1|19568|AT	0.777139	0.561142	1.07628	0.129134
ZNF576|50223|RI	0.746576	0.511817	1.08901	0.129198
ACPP|66803|AT	0.754817	0.524812	1.08562	0.129289
ZNF331|51724|AP	1.28675	0.92899	1.78228	0.129311
ZNF783|82182|AT	1.33554	0.918474	1.942	0.129835
ZNF783|82183|AT	0.748762	0.514935	1.08877	0.129842
RAI14|71716|ES	0.726655	0.480563	1.09877	0.130152
SLC3A2|16469|ES	1.39075	0.907283	2.13185	0.130153
LPAR2|48665|AA	1.40499	0.904172	2.18321	0.130529
ZNF208|48801|AT	1.33072	0.918756	1.9274	0.130621
SOGA2|44572|AP	0.695391	0.433851	1.1146	0.131239
GPR56|36589|ES	0.766284	0.542203	1.08297	0.131471
RDH13|51998|AP	1.42921	0.897794	2.27519	0.132204
TXNL4A|46284|ES	0.676209	0.406272	1.1255	0.132286
GRAMD1C|66223|AP	0.739045	0.498443	1.09579	0.132381
NCBP2|68269|AD	1.40085	0.902872	2.17349	0.132566
LYST|10360|AP	1.36517	0.909232	2.04975	0.133331
CLEC2D|20253|ES	1.42243	0.897619	2.25408	0.13358
ZNF415|51678|ES	0.713779	0.459448	1.1089	0.133589
CLUL1|44448|AP	1.39182	0.903201	2.14479	0.134001
PLAGL1|78001|RI	1.3487	0.911966	1.99458	0.134035
SIX1|27780|AP	1.28263	0.926186	1.77626	0.134035
RBM6|64948|ES	0.711872	0.456346	1.11048	0.134116
WDR96|13040|AT	0.759136	0.529043	1.0893	0.134729
CHTOP|7748|AD	0.724889	0.475423	1.10526	0.134926
DCAF11|26830|AP	0.728107	0.479826	1.10486	0.135879
YWHAE|38300|ES	1.31849	0.916723	1.89632	0.135948
RDH13|51997|AP	0.702537	0.441503	1.11791	0.136308
CCDC90B|18086|AD	0.735579	0.490928	1.10215	0.136613
ZNF195|13981|ES	0.770522	0.546204	1.08696	0.137554
MKRN1|152272|ES	1.35748	0.906582	2.03263	0.137857
NUMA1|17515|ES	0.746433	0.507252	1.09839	0.137861
FGF13|90231|AP	1.50868	0.876247	2.59757	0.137963
TET2|70190|AD	1.43892	0.889586	2.32748	0.138044
SAA2|14580|AT	1.41963	0.893324	2.25602	0.138169
PRSS27|33295|AT	1.39751	0.897636	2.17574	0.138384
PRSS27|33296|AT	0.71556	0.459614	1.11404	0.138384
SVIL|11116|ES	1.29553	0.919716	1.82491	0.138554
STAU1|59739|ES	0.731095	0.482901	1.10685	0.138822
RBM6|64952|ES	0.73642	0.491021	1.10446	0.139006
HARS2|73743|AD	0.741732	0.499109	1.1023	0.139379
DRG2|39555|ES	0.759653	0.527589	1.09379	0.139419
TRPV3|38443|AT	0.736127	0.490289	1.10523	0.13956
TRPV3|38442|AT	1.35845	0.90478	2.03959	0.139571
PPP2R4|87853|ES	1.50047	0.875729	2.57091	0.139685
MTO1|76749|ES	1.39552	0.896653	2.17194	0.139775
MAP3K7|77020|ES	1.40453	0.894463	2.20546	0.140073
C1orf159|16|RI	0.777929	0.557263	1.08598	0.140109
FAH|32177|AP	0.682626	0.410895	1.13406	0.140421
FAH|32178|AP	1.46493	0.88179	2.43371	0.140421
STX1A|80023|AD	1.32232	0.911483	1.91833	0.141092
ZZZ3|3526|AP	1.33769	0.907867	1.97101	0.141236
DCAF11|26831|AP	1.36699	0.90119	2.07355	0.141412
LYST|10361|AP	0.73813	0.492397	1.1065	0.141555
GPR137|16626|ES	1.36829	0.900304	2.07953	0.142048
MRPL55|10147|ES	1.34901	0.904501	2.01197	0.142149
SIX1|27781|AP	0.782584	0.564057	1.08577	0.142268
ZFP90|37236|AA	1.35091	0.903497	2.01988	0.142783
DMTF1|80313|ES	1.30822	0.913005	1.87452	0.143189
C16orf93|36186|AA	0.705624	0.441634	1.12741	0.144742
ELP5|38888|AT	0.760877	0.526858	1.09884	0.145026
ELP5|38887|AT	1.31427	0.910047	1.89804	0.14503
TAB3|88754|RI	6.35157	0.528182	76.3799	0.145138
ILK|14172|ES	0.712923	0.452201	1.12397	0.145165
SH3YL1|52502|ES	0.630807	0.339309	1.17273	0.145296
EPB41L2|77528|AP	1.52066	0.864712	2.6742	0.145592
PKIB|77377|AP	0.651336	0.365408	1.161	0.14601
TATDN1|138625|ES	0.7244	0.469003	1.11887	0.146066
B9D1|39714|RI	1.38488	0.892531	2.14881	0.146302
ACBD5|11067|AP	0.762546	0.528743	1.09973	0.146753
CCDC14|66492|AD	0.74207	0.495858	1.11054	0.146984
PRKG1|11580|AP	1.34492	0.900471	2.00873	0.147682
SELPLG|24247|RI	1.55665	0.855025	2.83401	0.147725
CASK|88864|ES	1.35294	0.898135	2.03806	0.14817
NDUFC1|70618|AP	1.39292	0.888746	2.18311	0.148313
NDUFC1|70617|AP	0.717915	0.458062	1.12518	0.148313
H3F3A|10007|AP	1.31624	0.906718	1.91073	0.148456
ENAH|9989|ES	0.752464	0.511535	1.10687	0.148646
GRAMD1C|66220|AP	1.33136	0.902577	1.96385	0.148986
ZNF720|36288|AA	0.718487	0.458261	1.12648	0.149617
FAM195B|44177|RI	1.43039	0.87872	2.32839	0.1499
WDR66|24919|AT	1.34662	0.897677	2.02007	0.150358
TMEM107|39115|ES	1.33242	0.900854	1.97074	0.150682
GLS2|22444|ES	0.744757	0.498128	1.11349	0.150977
ZNF234|50284|AD	1.29793	0.909027	1.85321	0.151268
IL18BP|17485|AD	0.757069	0.517629	1.10727	0.151379
PRKG1|11579|AP	0.744274	0.497086	1.11438	0.151545
ANK3|11852|ME	0.689132	0.414283	1.14633	0.151573
CHTF8|37265|RI	1.35655	0.893575	2.0594	0.152237
ATXN2L|35839|AA	1.35255	0.894479	2.04521	0.152314
PTPRM|44566|AP	1.55614	0.849326	2.85118	0.152329
CYB561A3|16164|AA	0.740142	0.4901	1.11775	0.152518
STEAP3|55101|ES	0.741591	0.492293	1.11713	0.152687
SEC31A|69732|ES	0.734761	0.48161	1.12098	0.152694
CASQ1|8432|AP	1.40837	0.880745	2.25208	0.152786
LGALS8|10388|RI	0.756982	0.516709	1.10898	0.152996
GJA5|7385|AP	0.713	0.448164	1.13434	0.15332
SMURF2|43074|ES	1.34098	0.896406	2.00605	0.153354
ZNF44|47791|AT	0.754374	0.512278	1.11088	0.153452
ATP5E|60011|RI	0.752085	0.508454	1.11246	0.153751
TEP1|26437|ES	1.36464	0.89007	2.09223	0.153911
FCRL3|8348|RI	1.431	0.874012	2.34295	0.154259
FBP1|86936|AP	0.748509	0.502471	1.11502	0.154288
ATP2C1|66769|ES	0.729535	0.472542	1.12629	0.154677
LRRC23|20003|ES	0.745054	0.496746	1.11748	0.154764
AKAP2|87175|AP	0.731556	0.475307	1.12595	0.155387
ALS2CL|64463|RI	1.29773	0.905489	1.8599	0.155812
IFNGR2|60408|ES	1.40588	0.877648	2.25205	0.15646
UTS2|521|AT	0.721527	0.45937	1.13329	0.156541
INTU|70537|AA	1.3507	0.890842	2.04794	0.156877
WDR20|29345|ES	0.767361	0.531722	1.10743	0.157133
ADAM15|7897|ES	1.30794	0.901177	1.89829	0.15781
SEC24C|114552|AA	1.35192	0.889562	2.05459	0.157961
STARD3|40657|ES	1.38298	0.881265	2.17033	0.158474
NEK3|25988|AP	0.739003	0.485293	1.12535	0.158663
JDP2|28503|AP	0.697684	0.422822	1.15123	0.158885
ADRA1A|83135|AT	1.41048	0.87397	2.27634	0.159028
TOM1L1|42556|ES	0.773801	0.541109	1.10656	0.159976
PCDH9|26032|AT	1.37423	0.881657	2.142	0.160386
BANF1|16981|AD	1.36019	0.884851	2.09088	0.160826
SORBS2|71374|AP	1.4525	0.861733	2.44826	0.161117
WDR66|24918|AT	0.748305	0.498787	1.12264	0.16122
ZNF559|47279|AD	1.39821	0.874747	2.23492	0.161292
NPIPB4|34532|AP	0.747353	0.497174	1.12342	0.161411
SYTL2|18154|AA	0.70044	0.425448	1.15318	0.161608
LRRC29|36979|AP	1.36552	0.882075	2.11394	0.16235
COX4I1|156376|ES	0.70049	0.424405	1.15617	0.163815
TIMM23B|11532|ES	0.736641	0.479056	1.13273	0.16384
ZNF266|47339|AD	1.36155	0.881648	2.10268	0.163958
SMAD4|45557|AP	0.767081	0.527833	1.11477	0.164438
ZNF880|51448|AT	0.733336	0.473518	1.13572	0.164612
XRRA1|17787|ES	0.758822	0.514154	1.11992	0.164626
PTPRS|46839|ES	1.29561	0.898771	1.86767	0.165144
ABI1|11048|ES	1.28071	0.903065	1.81627	0.165147
NTM|19519|AP	0.786554	0.560346	1.10408	0.16523
ZNF415|51691|AD	0.771357	0.534387	1.11341	0.165655
ITGB1BP1|52617|AA	1.30645	0.89485	1.90736	0.166197
TTC39C|44852|AP	1.18241	0.932498	1.49929	0.166645
NME4|32875|AP	0.757248	0.510465	1.12334	0.16699
ARTN|2483|AP	1.30627	0.894202	1.90823	0.16707
RRP8|14160|ES	0.781732	0.551158	1.10876	0.167294
FGF11|38952|AP	1.27244	0.903874	1.79129	0.167349
RAD52|19633|AP	1.33697	0.885095	2.01953	0.167602
RAD52|19635|AP	0.747971	0.495164	1.12985	0.167632
SIMC1|74640|ES	0.751079	0.499923	1.12841	0.168123
BDKRB2|29188|AA	0.663412	0.370035	1.18939	0.168301
INHBA|79309|AP	1.37248	0.874136	2.15493	0.168962
OSBPL1A|44877|AP	0.704576	0.427368	1.16159	0.169834
ACBD5|11066|AP	1.28702	0.897601	1.84538	0.16994
U2AF1L4|49272|ES	0.674791	0.384504	1.18423	0.170463
OPTN|10781|ES	0.73465	0.472635	1.14192	0.17061
AFMID|43795|ES	1.30888	0.890571	1.92367	0.170663
SNRNP70|50886|ES	1.31529	0.888502	1.94709	0.170905
PFDN5|22004|ES	1.36664	0.873927	2.13714	0.170925
TMEM107|39114|ES	1.39951	0.864698	2.2651	0.171248
INHBA|79310|AP	0.721794	0.452408	1.15159	0.171372
RDM1|40349|AT	1.35742	0.875343	2.10498	0.172199
RDM1|40348|AT	0.736709	0.475077	1.14243	0.172222
OSBPL1A|44876|AP	1.41434	0.858738	2.32941	0.17328
ARHGEF6|90216|ES	1.27977	0.89715	1.82559	0.173476
UTS2|520|AT	1.36019	0.873232	2.1187	0.17368
UBE2I|33059|AD	0.793569	0.568711	1.10733	0.173771
ZNF266|47341|AD	1.34191	0.878359	2.0501	0.173789
ANKRD44|56671|AT	1.34845	0.875644	2.07654	0.17474
CSPP1|84083|ES	0.731491	0.465658	1.14908	0.174812
MCF2L|26317|AP	1.31987	0.883858	1.97097	0.174934
RABEPK|87554|ES	0.713302	0.437731	1.16236	0.175073
ZNF211|52310|ES	1.32044	0.883559	1.97335	0.175089
ST7L|4209|ES	0.73225	0.466397	1.14964	0.175721
WBP2NL|62480|AT	1.31689	0.883887	1.96202	0.175987
SKA2|42753|ES	1.32845	0.880131	2.00513	0.176344
PI4KB|7599|ES	0.753095	0.499104	1.13634	0.176693
SEC31A|100881|ES	1.29504	0.889609	1.88523	0.177199
TMEM185A|90323|ES	0.748878	0.491989	1.1399	0.177307
VWA9|31222|ES	0.756213	0.50379	1.13511	0.177527
PKD1L2|37759|AT	0.690977	0.40369	1.18271	0.177656
BTN2A1|75671|ES	0.739776	0.477185	1.14687	0.177859
C9orf117|87646|RI	1.58073	0.81153	3.07902	0.178285
CSNK1D|44310|ES	0.730003	0.461634	1.15439	0.178321
HMHA1|46378|RI	1.30219	0.886426	1.91296	0.178434
SYNE2|27832|AP	1.33988	0.874564	2.05277	0.178885
CAPG|54271|AP	1.34632	0.872585	2.07726	0.178954
CAPG|54272|AP	0.742764	0.481403	1.14602	0.178955
PIGV|1302|AD	0.768755	0.52375	1.12837	0.179228
PIGT|59575|ES	1.30815	0.883559	1.93677	0.179715
ZFP62|75024|ES	0.743493	0.482167	1.14645	0.179786
EMP3|50726|ES	1.28793	0.88929	1.86527	0.180553
C1orf109|1819|ES	0.764769	0.516368	1.13266	0.180795
SPAG6|10981|ES	1.5554	0.814453	2.9704	0.18083
PPP6C|87547|ES	0.774203	0.532119	1.12642	0.18099
ZNF283|50252|ES	0.755224	0.499958	1.14082	0.18222
HEATR2|78510|AP	1.32392	0.876503	1.99972	0.182361
HEATR2|78511|AP	0.755333	0.500069	1.1409	0.182361
CTNND1|15942|ES	0.681326	0.38742	1.19819	0.182795
RPS15|46486|ES	1.31223	0.879645	1.95756	0.183004
BCS1L|57545|ES	0.752654	0.49529	1.14375	0.183228
ATP5G2|22101|ES	0.768264	0.520711	1.13351	0.184024
VPS29|24446|ES	0.742886	0.478818	1.15259	0.18475
NFATC4|26986|AP	0.746281	0.484077	1.15051	0.18513
CNNM2|12985|ES	0.764049	0.51294	1.13809	0.185591
AURKA|59846|ES	0.754576	0.497198	1.14519	0.185826
SGIP1|3307|AP	1.25419	0.896553	1.7545	0.186034
ZNF7|85665|ES	0.767745	0.518761	1.13623	0.186362
ZNF138|79838|ES	1.31084	0.877215	1.95881	0.186591
TTC23|32613|AA	0.75295	0.493782	1.14815	0.187439
DST|76569|ES	1.28913	0.883667	1.88064	0.187472
GSN|87436|ES	0.767818	0.518331	1.13739	0.18756
C14orf79|29588|RI	1.30461	0.877868	1.93881	0.188331
ACOT7|391|AP	1.3575	0.860863	2.14065	0.188425
TMEM205|47660|ES	0.793137	0.561412	1.12051	0.188652
ATXN2L|35846|ES	1.30171	0.878259	1.92932	0.18906
BMP8B|1912|AT	1.38638	0.850956	2.2587	0.189563
BMP8B|1911|AT	0.721303	0.442733	1.17515	0.189564
DLG3|89380|AP	0.773075	0.526165	1.13585	0.189828
HMGA2|22877|AT	0.736751	0.466603	1.16331	0.189894
PIDD|13764|AP	0.759692	0.503639	1.14592	0.190031
METTL23|43652|AD	0.754113	0.493799	1.15166	0.191434
TRIM16|39362|AP	1.30606	0.874725	1.95009	0.19171
PIDD|13765|AP	1.31375	0.872105	1.97905	0.191771
TGFBR3|3739|AP	0.763737	0.50937	1.14513	0.192158
C1orf159|12|RI	0.779608	0.536085	1.13375	0.192583
RPL27A|14257|AA	0.787048	0.548676	1.12898	0.193286
SLC43A1|15846|AP	0.722012	0.441954	1.17954	0.193391
POLL|12894|ES	1.33457	0.863587	2.06243	0.193747
ZSWIM7|94443|AA	0.755498	0.494944	1.15321	0.193828
SH3BP2|68590|AP	0.736025	0.463551	1.16866	0.193853
SPATA33|38105|AP	0.767956	0.515329	1.14443	0.194572
ACP5|47750|ES	0.746823	0.480354	1.16111	0.19479
CLASP1|55172|ES	0.766407	0.512535	1.14603	0.194979
AURKAIP1|148|RI	0.786922	0.547662	1.13071	0.195076
PUS10|53672|AP	1.32972	0.864049	2.04637	0.19511
KLHDC1|27437|ES	1.31034	0.8704	1.97264	0.195336
HAPLN3|32399|ES	1.27898	0.881209	1.8563	0.195454
FOXK1|78642|AP	1.32327	0.865719	2.02264	0.195705
FOXK1|78641|AP	0.755707	0.494404	1.15511	0.195709
METTL23|43650|AD	0.77634	0.529047	1.13923	0.195731
ZFHX3|37557|AP	0.760191	0.501442	1.15246	0.19651
PSMB7|130207|ES	1.28964	0.876449	1.89762	0.196788
ZNF691|2137|ES	0.760712	0.502159	1.15239	0.19683
SLC25A21|27295|AT	1.26609	0.884765	1.81176	0.196928
AP1S2|88571|AT	0.777564	0.530519	1.13965	0.197121
AP1S2|88569|AT	1.28607	0.877462	1.88494	0.197121
FLAD1|91164|ES	1.35821	0.852668	2.16347	0.197415
EP400NL|25252|ES	1.30244	0.870811	1.94802	0.198273
ARHGEF3|65361|AP	1.27074	0.881962	1.83089	0.19849
DDIT3|22625|RI	1.2979	0.871942	1.93193	0.198875
SLC25A21|27294|AT	0.790002	0.551363	1.13193	0.198928
SBF1|62828|ES	1.30661	0.868826	1.96499	0.198944
LSR|49086|ES	1.28082	0.877978	1.8685	0.198947
ZYX|82115|AP	1.35018	0.853896	2.1349	0.19903
C19orf54|49971|AD	0.806757	0.581318	1.11962	0.199069
ZNF589|64578|ES	0.762846	0.504654	1.15313	0.199113
DLG3|89379|AP	1.2868	0.87547	1.89139	0.199428
GRIN2C|43310|AT	1.29332	0.873051	1.91589	0.199546
AMN1|21013|ES	0.761086	0.501444	1.15517	0.1997
DLG1|68279|AP	0.739251	0.465802	1.17323	0.199835
SERPINA1|29130|ES	0.727988	0.448054	1.18282	0.199853
DLC1|82762|AP	1.3508	0.852961	2.13921	0.199865
GJA5|7386|AP	1.33952	0.856472	2.09501	0.200194
PTGR2|28318|AD	1.25646	0.885909	1.782	0.20037
C11orf74|15441|ES	0.756069	0.492709	1.1602	0.200597
PUS10|53673|AP	0.756073	0.492617	1.16043	0.200808
LTB4R2|26961|RI	0.792162	0.554318	1.13206	0.200884
CYP46A1|29230|AT	0.726573	0.445278	1.18557	0.201043
CYP46A1|29229|AT	1.37633	0.843477	2.24579	0.201043
CASQ1|8433|AP	0.74042	0.46688	1.17423	0.201481
PHLDB2|66059|AP	0.753454	0.487776	1.16384	0.201937
ING1|26267|AP	1.33541	0.855982	2.08338	0.202429
SCMH1|2058|ES	1.28601	0.873422	1.89351	0.202541
FGF13|90232|AP	0.700195	0.404662	1.21156	0.202676
RPP14|96410|ES	1.32599	0.858737	2.04747	0.203048
P4HA2|73263|ES	0.75531	0.490208	1.16378	0.203261
CYHR1|85618|RI	0.761481	0.500035	1.15963	0.204151
METTL20|20999|AP	0.773408	0.520193	1.14988	0.204159
ARPP19|30683|ES	0.758327	0.494071	1.16392	0.205676
ZNF148|66549|ES	1.28467	0.871479	1.89377	0.205805
PARP2|26429|AD	0.732792	0.4525	1.18671	0.206232
THTPA|26762|ES	1.28437	0.870773	1.89441	0.206903
AFMID|43817|ES	1.27362	0.874595	1.8547	0.207226
ZNF528|51457|ES	0.7773	0.525453	1.14986	0.207302
PTGR2|28317|AD	1.2344	0.889662	1.71272	0.20757
ZNF836|51413|AT	0.78542	0.539187	1.1441	0.208201
ZNF836|51414|AT	1.2732	0.874048	1.85464	0.208201
MMAB|24321|ES	1.25844	0.879333	1.801	0.208798
SMAD4|45559|AP	1.27163	0.874171	1.8498	0.208867
P2RY6|17683|AP	0.762481	0.499339	1.16429	0.209251
IL15|70672|AP	1.42496	0.819731	2.47705	0.209353
PPP1R7|58339|AD	1.26469	0.876405	1.82499	0.209504
DDB2|15675|ES	1.32019	0.855467	2.03737	0.209556
C18orf56|44455|AT	0.738498	0.459939	1.18576	0.209583
C18orf56|44456|AT	1.3541	0.843338	2.1742	0.209583
WDR62|49337|RI	1.31134	0.858589	2.00282	0.209707
ZC2HC1C|28481|AD	0.789533	0.545736	1.14224	0.209788
ZNF707|85488|ES	0.773343	0.517248	1.15623	0.210369
MFSD12|46699|ES	1.33236	0.849889	2.08872	0.210964
DNAH2|39052|AT	1.34369	0.845611	2.13514	0.211208
DNAH2|39053|AT	0.74422	0.468354	1.18258	0.211208
SSR2|8157|ES	0.754121	0.484394	1.17404	0.211473
ZC3H11A|9461|AD	0.761323	0.496365	1.16772	0.211476
ANK3|11842|AP	0.746545	0.471987	1.18081	0.211485
MOK|29380|RI	1.27909	0.868947	1.88283	0.212086
ATXN2L|35848|ES	1.30102	0.860446	1.96719	0.212232
EXO5|2003|RI	1.29929	0.860994	1.9607	0.21237
WNK1|19618|ES	0.773199	0.515676	1.15933	0.213276
EIF5|29441|AP	1.25324	0.878285	1.78828	0.213328
TMEM45A|65827|ES	0.74545	0.468921	1.18505	0.214205
PBRM1|65236|ES	0.77803	0.523503	1.15631	0.214401
ZFP1|37584|AP	0.746553	0.470583	1.18436	0.214477
TMEM91|50045|AP	0.777909	0.5232	1.15662	0.214607
POLDIP3|62538|ES	0.757245	0.488039	1.17495	0.214737
SYNPO|74101|AP	0.751727	0.478732	1.1804	0.21513
INO80E|36005|ES	0.747547	0.471887	1.18424	0.215141
ZNF576|50215|RI	0.772633	0.513803	1.16185	0.21525
NABP1|56615|ES	1.2975	0.859298	1.95917	0.215447
CCL4L1|40421|AA	0.651033	0.329935	1.28463	0.215836
SV2A|7411|AT	0.768751	0.506467	1.16687	0.216768
SV2A|7410|AT	1.30081	0.856997	1.97446	0.216768
MACF1|1874|AP	1.30425	0.85534	1.98875	0.21719
MTOR|648|AP	1.3288	0.845939	2.08728	0.217271
AFMID|43792|ES	1.3378	0.842582	2.12408	0.217275
ZNF559|47275|RI	0.781522	0.528133	1.15648	0.217625
ASAP2|52611|ES	0.782205	0.529236	1.15609	0.217832
DDAH1|3656|AP	0.777666	0.52116	1.16042	0.218181
MRPL43|12857|ES	1.27184	0.86712	1.86546	0.218539
CD46|9663|ES	0.783318	0.530633	1.15633	0.219071
LIMS2|55227|AP	0.774057	0.514468	1.16463	0.219161
C16orf74|37885|AP	1.28404	0.861761	1.91326	0.219161
PP2D1|63693|AT	0.789466	0.541408	1.15118	0.219299
CD160|7300|RI	1.31573	0.84921	2.03854	0.219336
ANO7|58341|AT	0.778107	0.521327	1.16137	0.219504
SEC24C|12196|ES	0.804758	0.568934	1.13833	0.219565
TTC14|67731|AD	1.23864	0.88005	1.74335	0.219729
GLS2|22442|RI	1.25048	0.874801	1.7875	0.220119
FLNB|65420|ES	0.756265	0.48374	1.18232	0.220441
C21orf49|60378|AT	1.33434	0.840949	2.1172	0.220747
PPP1R32|16239|AP	1.28224	0.861138	1.90927	0.220971
ELMOD3|54249|AA	1.28911	0.858236	1.93629	0.221159
RUNX2|76398|AP	0.760782	0.490625	1.1797	0.221862
PREPL|53428|AP	0.78212	0.52721	1.16028	0.222007
NCK1|66940|AP	1.27742	0.862305	1.89237	0.222046
AP1G2|26771|RI	0.775212	0.514797	1.16736	0.222815
SLC22A18|13934|AP	1.30745	0.849597	2.01205	0.222889
PAK6|29956|AP	0.787263	0.535876	1.15658	0.222931
PCDHA5|73778|RI	0.79402	0.547654	1.15122	0.22362
ZNF577|51378|AT	0.788721	0.537887	1.15653	0.224243
ZNF577|51377|AT	1.26787	0.864657	1.85913	0.224243
CPEB2|68798|ES	1.23026	0.880681	1.71859	0.22437
KIAA1328|45279|AP	1.34903	0.832292	2.18658	0.224374
MAX|27935|RI	0.793612	0.546352	1.15277	0.224906
NTM|19520|AP	1.24186	0.875231	1.76206	0.22497
PEX2|84241|ES	0.772015	0.507788	1.17373	0.226073
RTN2|50466|ES	0.783727	0.528173	1.16293	0.226158
IL15|70670|AP	0.714568	0.414147	1.23291	0.227199
C16orf59|33269|RI	0.769494	0.502877	1.17747	0.22733
KDM2B|24873|AP	1.27828	0.858025	1.90437	0.227389
CLEC2D|20234|AD	1.30897	0.845194	2.02723	0.227675
ZYX|82114|AP	0.756462	0.480087	1.19194	0.228938
CACTIN|46714|ES	0.763113	0.490945	1.18616	0.229623
FAM86A|33885|ES	0.789977	0.53761	1.16081	0.229918
ISOC2|52105|ES	1.24435	0.870819	1.7781	0.229973
NCK1|66941|AP	0.785836	0.530153	1.16483	0.230076
PCGF5|12510|AT	1.2814	0.854724	1.92108	0.230077
PCGF5|12509|AT	0.780399	0.520545	1.16997	0.230083
P2RY6|17681|AP	1.27012	0.859391	1.87716	0.230258
NDUFS5|1869|AD	0.782563	0.52421	1.16825	0.230406
CSMD2|1687|AT	0.767052	0.497043	1.18374	0.230921
TACC2|13344|ES	0.772619	0.506538	1.17847	0.231072
DMTF1|80303|AA	1.27657	0.855781	1.90425	0.231429
CELF1|15768|ES	0.774977	0.510363	1.17679	0.231645
TRIM16|39364|AP	0.781568	0.521793	1.17067	0.231872
CCSER1|69945|AT	1.28438	0.851687	1.9369	0.232457
TM9SF1|26897|RI	1.35568	0.821787	2.23642	0.23347
DNMBP|12781|AP	1.27446	0.855127	1.89941	0.233565
TMEM101|41755|AD	2.11115	0.616844	7.2254	0.233916
RPL28|52100|RI	1.27681	0.853496	1.91007	0.2344
GRIN2C|43309|AT	0.787357	0.530911	1.16767	0.234432
BFAR|34095|ES	0.768142	0.49728	1.18654	0.234443
NPDC1|88261|AP	0.792132	0.539406	1.16327	0.234603
NPDC1|88260|AP	1.26241	0.859639	1.85388	0.234621
BLVRB|49903|ES	0.783748	0.52434	1.17149	0.234766
TMEM136|19161|AA	0.768155	0.496891	1.18751	0.23533
ARMC8|66965|ES	0.779405	0.516405	1.17635	0.235365
C1orf159|14|ES	1.27569	0.853267	1.90723	0.235376
CC2D2A|68809|ES	1.27709	0.852529	1.91307	0.235551
BTNL9|75035|AT	0.790785	0.536531	1.16553	0.235612
ZNF28|51620|AP	0.769927	0.499664	1.18637	0.235923
RBM6|64951|ES	0.700818	0.389212	1.2619	0.236117
APOL3|61993|ES	0.773134	0.505057	1.1835	0.236244
ARMCX4|89650|RI	0.766414	0.493386	1.19053	0.23646
C1orf63|1147|ES	1.2611	0.858641	1.8522	0.236861
EIF2AK2|53218|AA	0.766335	0.493023	1.19116	0.236953
DENND1B|9306|ES	1.2635	0.857218	1.86233	0.237359
SLC2A11|61347|ES	0.74678	0.46007	1.21217	0.23743
DNMBP|12782|AP	0.785915	0.526638	1.17284	0.238229
ZNF532|45683|AP	0.792076	0.537531	1.16716	0.238606
KIAA1377|18435|AP	0.766577	0.492664	1.19278	0.238621
MAPKAP1|87586|ES	0.789328	0.532524	1.16997	0.238728
PYHIN1|8390|AT	0.794921	0.542591	1.1646	0.238826
PYHIN1|8389|AT	1.25798	0.858664	1.84301	0.23883
EVL|29239|AP	1.258	0.85864	1.84312	0.238851
TUFT1|7640|ES	0.804681	0.560427	1.15539	0.239038
SYTL2|18143|AP	0.75097	0.4662	1.20969	0.239047
STK25|58383|AP	1.24714	0.863441	1.80136	0.239082
SEPT4|42688|AP	1.28466	0.846448	1.94974	0.239278
ZNF559|47272|AP	0.785527	0.525114	1.17508	0.240077
ALDOA|36050|RI	1.28217	0.846911	1.94114	0.240118
ISLR|31676|AP	1.28349	0.846015	1.9472	0.240538
ISLR|31677|AP	0.779134	0.513565	1.18203	0.240565
CSRP2BP|58756|AA	1.27767	0.848436	1.92406	0.240756
FAM86B1|82694|ES	0.786683	0.526862	1.17463	0.240782
C9orf9|87993|AP	0.768913	0.495582	1.193	0.24098
TPRG1|68091|AP	1.25371	0.85899	1.82981	0.241172
BCAR3|3793|AP	0.760314	0.480774	1.20239	0.241275
TNIP1|74127|AP	1.27285	0.849915	1.90625	0.241679
FAM135A|76637|AA	1.23447	0.867637	1.75639	0.241684
TNK2|68208|ES	1.39053	0.800659	2.41498	0.241765
CHORDC1|18267|RI	0.800509	0.551467	1.16202	0.241905
WWP2|37311|AP	1.28534	0.843903	1.9577	0.242257
FCRL5|8345|AT	0.775048	0.505549	1.18821	0.242435
LRP2|55860|AT	1.28297	0.844642	1.94878	0.242678
MAP3K12|22061|AP	0.766082	0.489848	1.19809	0.242857
FAM217B|60030|AP	0.80159	0.552905	1.16213	0.243183
GOLGA4|63982|ES	0.781313	0.516136	1.18273	0.243375
CCT7|53971|ES	0.790596	0.532401	1.17401	0.244123
ZNF468|51633|ES	0.779592	0.512696	1.18543	0.244247
HNRNPUL1|50028|AP	1.25623	0.855668	1.84431	0.24428
CAPS2|23445|AT	1.33843	0.819238	2.18666	0.244471
ZNF816|51640|AP	1.26932	0.849066	1.89759	0.245058
ZNF816|51641|AP	0.787839	0.526997	1.17779	0.245099
C9orf9|87992|AP	1.29719	0.836454	2.01171	0.245127
PARPBP|24031|ES	0.801895	0.55228	1.16433	0.24591
STRBP|87506|ES	0.770572	0.496164	1.19674	0.245913
PPFIBP1|20893|ES	1.26329	0.851029	1.87525	0.246207
EVA1A|54148|AP	1.25312	0.855752	1.83499	0.246263
C17orf104|41879|AT	1.27268	0.846337	1.91381	0.246686
C17orf104|41878|AT	0.785741	0.522519	1.18156	0.246686
C22orf29|61086|AD	1.28679	0.839801	1.97169	0.246826
TPSAB1|33047|RI	1.30155	0.833137	2.0333	0.246902
BOLA1|7408|ES	0.778131	0.508842	1.18993	0.247049
HAUS1|45386|ES	0.792664	0.534747	1.17498	0.247265
AGTRAP|670|AA	1.2497	0.856675	1.82303	0.247274
WASH4P|32782|AA	0.792646	0.534679	1.17508	0.247345
PREPL|53429|AP	1.25843	0.852164	1.85838	0.247818
SULF2|59728|ES	0.799216	0.546351	1.16911	0.248148
TMEM143|50751|ES	0.756454	0.470978	1.21497	0.248283
EPS8L2|13727|AP	1.24774	0.856893	1.81685	0.248329
ZNF180|50335|ES	1.24237	0.858821	1.79722	0.249301
TMEM165|69325|ES	0.801968	0.550927	1.1674	0.24932
ATP2C1|66756|AP	1.2927	0.835067	2.00112	0.249519
TIMMDC1|66310|ES	0.791894	0.532211	1.17828	0.249813
TNIP1|74126|AP	0.78935	0.527221	1.18181	0.250663
ANK3|11845|AP	1.30555	0.828124	2.05821	0.250983
COQ10A|22414|AP	1.26244	0.847843	1.87977	0.251242
APOLD1|20516|AT	1.2655	0.845592	1.89394	0.252351
APOLD1|20517|AT	0.790199	0.527999	1.1826	0.252351
CAPS2|23446|AT	0.751087	0.459852	1.22677	0.252841
MTOR|649|AP	0.767699	0.487979	1.20776	0.252847
MAGI1|65533|ES	0.807713	0.560101	1.16479	0.252918
SEC31A|69730|ES	0.77871	0.507158	1.19566	0.252957
BEST3|23330|AT	1.22531	0.86465	1.73641	0.253307
SENP7|65944|AP	1.27639	0.839571	1.94048	0.253537
DTX3|22661|AD	1.25751	0.848418	1.86386	0.253771
ANKRD44|56670|AT	0.784497	0.516928	1.19056	0.254116
RUNX2|76399|AP	1.28776	0.833782	1.98892	0.254151
ITGB4|43489|ES	1.25319	0.850172	1.84727	0.254264
KCTD7|79882|ES	1.2504	0.851524	1.83611	0.254286
RNF146|77449|ES	1.24772	0.852808	1.82549	0.254333
ATAD2|85054|AP	0.82652	0.59553	1.1471	0.254573
NEIL2|82632|RI	0.803404	0.551294	1.17081	0.254597
PRPSAP2|39659|AP	0.792741	0.531604	1.18216	0.254623
TMEM91|50043|AP	1.25423	0.849373	1.85206	0.254687
SLMAP|65394|ES	0.786871	0.520759	1.18897	0.255075
CENPV|39431|AA	0.782931	0.513586	1.19353	0.255304
RABEP2|35888|AP	1.34738	0.805959	2.25252	0.255455
RABEP2|35889|AP	0.742179	0.443947	1.24076	0.255455
ING4|19918|ES	0.79105	0.527996	1.18516	0.255801
TIA1|53875|ES	1.26236	0.844495	1.887	0.255987
IL17RE|63243|AA	1.23469	0.858159	1.77644	0.256024
TET2|70189|RI	1.25953	0.845035	1.87733	0.257174
SEC11A|32319|ES	1.2612	0.843877	1.8849	0.25765
AFMID|43826|ES	1.25581	0.846329	1.86342	0.257926
STRADA|42977|ES	0.792014	0.528774	1.1863	0.25798
PRKACB|3584|AP	1.2644	0.841623	1.89955	0.258612
DNASE1|33615|AA	0.789142	0.523172	1.19032	0.258817
NBPF11|7340|ES	0.78585	0.517083	1.19431	0.259125
GNAS|59996|AP	1.28706	0.830268	1.99515	0.259188
ZNF576|50220|RI	0.778394	0.503672	1.20296	0.259331
ING3|81588|RI	0.768113	0.485486	1.21527	0.259722
PRPSAP2|39657|AP	1.25791	0.843942	1.87493	0.259844
XRRA1|17786|AA	0.803873	0.549766	1.17543	0.260094
ADCK3|10035|AP	1.32227	0.813158	2.15012	0.2601
ADCK3|10036|AP	0.756277	0.46509	1.22977	0.2601
SENP7|65945|AP	0.785708	0.516278	1.19575	0.260336
FHAD1|749|AT	1.24661	0.848975	1.83048	0.260746
EVA1A|54150|AP	0.800556	0.543212	1.17982	0.260909
UBAP1|86154|ES	1.27298	0.834742	1.94129	0.262286
SLC12A8|66545|AP	1.25106	0.845582	1.85098	0.262401
SYNC|1630|ES	0.799246	0.539926	1.18311	0.262827
LRRC29|36982|RI	0.781986	0.508223	1.20322	0.263343
XRRA1|17792|ES	1.23895	0.850786	1.80421	0.263864
DENND2A|82009|AT	0.785417	0.514083	1.19996	0.264002
DENND2A|82008|AT	1.27321	0.833358	1.94521	0.264007
NUTM2E|12332|RI	0.792277	0.526461	1.19231	0.264195
CD44|15276|ES	1.38326	0.782598	2.44495	0.264235
LDB2|68840|AA	0.778284	0.501213	1.20852	0.264244
NUDT22|16590|RI	0.812105	0.563339	1.17072	0.264721
PPIL2|61242|AA	0.765892	0.4792	1.2241	0.264942
NBPF11|7339|RI	0.78828	0.518553	1.1983	0.26556
PTPN3|87165|AP	0.754433	0.459296	1.23922	0.265756
CCDC180|86995|AT	1.27142	0.832906	1.94082	0.265817
MTUS1|82818|AP	0.739504	0.434589	1.25835	0.265853
PQBP1|89028|AD	0.708395	0.385842	1.30059	0.26608
AKNAD1|3952|AT	1.26	0.838424	1.89354	0.266136
CASK|88866|ES	0.783009	0.508613	1.20544	0.266489
SEC16A|88173|ES	1.267	0.8346	1.92341	0.266532
SASH1|78060|AP	0.80467	0.548422	1.18065	0.266565
TIA1|53874|ES	1.24538	0.845291	1.83485	0.267046
ARHGEF33|53307|AT	0.801234	0.541666	1.18519	0.26726
BTNL9|75037|AT	1.25693	0.839155	1.8827	0.267303
TMEM91|50058|RI	0.789979	0.520595	1.19876	0.267877
WBSCR22|80010|AD	0.768194	0.481744	1.22497	0.268008
INO80E|36009|ES	0.737766	0.43073	1.26367	0.26801
CDK10|38126|ES	1.25622	0.838977	1.88098	0.268067
NMRAL1|33739|AD	1.2628	0.835554	1.9085	0.26815
DENND2D|4141|AP	0.789219	0.518993	1.20014	0.268353
TM4SF1|67224|AD	1.26056	0.836529	1.89952	0.268385
ZNF880|51449|AT	1.2635	0.834645	1.91271	0.268913
DENND2D|4142|AP	1.26665	0.833	1.92606	0.268967
SNX21|59618|ES	1.27697	0.827701	1.97011	0.269087
FBLN5|28893|ES	1.23368	0.849866	1.79084	0.269406
PCDHA2|73769|AT	1.25675	0.837633	1.88558	0.269579
C19orf60|48491|ES	1.27814	0.826653	1.97622	0.269701
EGFL7|88188|AP	1.22317	0.855258	1.74936	0.269812
C6orf141|76449|AT	1.23183	0.850024	1.78513	0.270671
LRSAM1|87637|RI	1.23593	0.847795	1.80177	0.270716
EXOC7|43571|ES	0.785417	0.511006	1.20719	0.270731
PCGF3|68404|RI	0.797058	0.532333	1.19343	0.270737
DOK1|54114|AP	0.80055	0.538841	1.18937	0.270738
SFR1|13035|AP	0.798579	0.535047	1.19191	0.270996
SLMO2|60014|ES	0.799397	0.536507	1.19111	0.271142
CAPN12|49691|AT	1.26866	0.830084	1.93897	0.271548
NFKB1|70110|AP	1.32146	0.803826	2.17242	0.271778
SLC43A1|15844|AP	1.30557	0.811276	2.10104	0.272028
TMUB2|41813|ES	0.803223	0.54325	1.18761	0.272111
DOK1|54113|AP	1.24699	0.840803	1.84941	0.272342
GRB10|79720|ES	1.21258	0.859407	1.71088	0.272481
TPD52L1|77416|ES	0.79652	0.530476	1.19599	0.272651
DZANK1|58794|AA	0.81986	0.574898	1.1692	0.272737
PPP2R3C|27212|RI	1.25731	0.835004	1.89319	0.272871
POLR2J3|81112|RI	0.781633	0.503039	1.21452	0.273229
SLMAP|65390|AP	1.276	0.824231	1.97537	0.274373
DCUN1D4|69267|ES	0.786016	0.510286	1.21073	0.274663
SULT1A3|94136|AP	1.3004	0.811437	2.084	0.275003
ETFA|31939|ES	0.82339	0.580827	1.16725	0.275099
TMEM256-PLSCR3|38940|RI	0.788659	0.51482	1.20815	0.275263
BRD9|71459|ES	1.26946	0.826835	1.94902	0.275406
LIMCH1|69109|AP	0.79895	0.533743	1.19593	0.275453
IYD|78139|AT	0.715986	0.392619	1.30568	0.275771
IYD|78140|AT	1.39667	0.765876	2.54699	0.275784
TXNL4A|46283|ES	0.764326	0.47136	1.23938	0.275817
FAM217B|60031|AP	1.22123	0.852438	1.74957	0.275901
MAP3K6|1323|ES	0.805886	0.546549	1.18828	0.276032
ATXN2L|35835|AA	1.2668	0.82762	1.93904	0.276218
ATP2C1|66758|AP	0.783438	0.504871	1.21571	0.276292
ELMOD3|54232|RI	1.24315	0.840094	1.83959	0.276359
SASH1|78061|AP	1.23295	0.845641	1.79764	0.276383
IMPDH1|81670|AP	0.765344	0.472835	1.23881	0.276417
METTL20|21001|AP	1.24244	0.840217	1.8372	0.276748
BCAS4|59783|ES	0.79894	0.532984	1.19761	0.277103
YPEL5|53094|ES	1.26417	0.828247	1.92951	0.27725
GCOM1|30798|AT	1.26693	0.826347	1.94243	0.277859
TMEM79|8217|AP	1.31625	0.801276	2.1622	0.277878
CREM|11293|ES	1.27062	0.823237	1.96112	0.279444
ZNF138|79835|ES	1.27779	0.819391	1.99262	0.279566
COQ10A|22415|AP	0.785267	0.506548	1.21735	0.279831
QKI|78406|RI	0.786163	0.508088	1.21643	0.280019
ERI2|34391|AP	0.796189	0.526535	1.20394	0.280023
ZNF576|50218|RI	0.789781	0.5145	1.21235	0.280447
BCAS4|59784|ES	0.796399	0.526682	1.20424	0.28056
ERLIN2|83350|RI	1.21642	0.852146	1.73641	0.280646
PRELID2|73898|ES	0.791607	0.517759	1.2103	0.280662
ERI2|34390|AP	1.25316	0.83165	1.88831	0.280697
TBXAS1|81965|AP	1.25368	0.831338	1.8906	0.280738
TCAIM|64361|ES	1.25184	0.832278	1.88292	0.280819
CCDC74A|55388|RI	1.18259	0.871711	1.60435	0.281168
RAPGEF4|55991|AP	0.811927	0.555752	1.18619	0.281397
FCGRT|50968|ES	0.807921	0.547992	1.19114	0.281539
AFMID|43796|ES	0.780658	0.497157	1.22582	0.282127
NIPA2|29684|ES	0.819361	0.569794	1.17824	0.282383
FGF1|73868|AP	1.22561	0.845162	1.77733	0.283344
TMEM79|8218|AP	0.762253	0.464166	1.25177	0.28342
CAPN12|49690|AT	0.79221	0.517597	1.21252	0.283448
FADS2|16291|AP	0.830808	0.592065	1.16582	0.283564
CTNND1|15935|ES	0.75501	0.451677	1.26205	0.283682
ABCA2|88255|AA	0.787896	0.509522	1.21836	0.283763
HTATIP2|14711|RI	1.26336	0.823298	1.93865	0.284614
ARF4|65384|ES	1.2473	0.832086	1.8697	0.284646
EGFL7|88186|AP	0.821965	0.573858	1.17734	0.284875
CCDC106|52129|RI	0.796842	0.525491	1.20831	0.285007
SYT17|34292|AP	1.25495	0.827583	1.90301	0.285037
AFMID|99316|ES	1.21377	0.850703	1.7318	0.285371
LDB2|68844|ES	1.25248	0.828532	1.89335	0.285617
ZSCAN31|75730|AP	0.798746	0.528491	1.2072	0.286257
TCF20|62501|ES	0.787864	0.507853	1.22226	0.287251
CTNND1|15978|ES	0.7761	0.486538	1.23799	0.287379
WWP2|37313|AP	0.796635	0.523927	1.21129	0.287599
EFNA3|7937|AP	1.26333	0.820652	1.94479	0.288249
GNG5|3606|RI	0.805418	0.54017	1.20091	0.288371
PLCD1|64008|AP	1.2614	0.821554	1.93672	0.288469
CCDC84|19053|ES	0.798715	0.527235	1.20998	0.288899
CCDC84|19052|AD	1.24695	0.829187	1.87519	0.289063
DERL3|61332|RI	1.22371	0.842442	1.77752	0.289204
DMKN|49198|ES	1.22472	0.841691	1.78205	0.289451
TMEM161B|72733|AD	0.792944	0.516159	1.21815	0.289548
INPP4A|54629|AD	0.827216	0.5823	1.17514	0.289611
GNB2L1|75066|AD	0.801423	0.53201	1.20727	0.289635
TGFBR3|3746|ES	1.26235	0.819603	1.94428	0.290411
CPSF7|99751|ME	0.798791	0.526612	1.21165	0.290584
ZNF273|79844|ES	1.23942	0.832269	1.84574	0.290799
EFNA3|7936|AP	0.792531	0.514801	1.22009	0.290837
EFCAB4B|19759|AT	0.811362	0.550439	1.19597	0.290983
RAB1A|53789|ES	0.812748	0.553119	1.19424	0.291005
SIRPG|58531|ES	1.29763	0.799731	2.10551	0.291417
HNRNPUL1|50029|AP	0.810828	0.549179	1.19714	0.291493
FPGT-TNNI3K|3457|AT	0.795035	0.519036	1.2178	0.291757
SKA2|42739|ES	1.31266	0.791361	2.17735	0.292032
TMEM104|217418|ME	1.21727	0.844292	1.75503	0.292223
TSC2|33193|ES	1.25466	0.822215	1.91455	0.292743
ZNF35|64379|ES	1.23733	0.832012	1.84009	0.292934
ZNF687|7588|ES	0.761192	0.45758	1.26626	0.293327
AMPD3|14346|AP	0.808887	0.544598	1.20143	0.29336
NFASC|9492|AT	0.809354	0.545354	1.20115	0.293687
NFASC|9493|AT	1.23555	0.832529	1.83366	0.293696
C21orf58|60931|RI	0.777634	0.486043	1.24416	0.294234
BCL2L12|51036|ES	1.22732	0.83698	1.79971	0.29427
INO80E|36010|ES	0.785109	0.499463	1.23412	0.294457
SMARCC2|22392|ES	1.23144	0.834415	1.81737	0.294471
NEIL2|82636|AD	0.816474	0.558816	1.19293	0.294605
GPR132|29599|ES	0.810677	0.54748	1.2004	0.29466
RHEB|82381|ES	1.22618	0.837389	1.79547	0.294681
ARHGEF10L|855|AP	1.25302	0.821586	1.91101	0.294913
COL16A1|1493|ES	1.28605	0.803123	2.05936	0.294976
UBE3B|24313|AA	1.23277	0.832876	1.82466	0.295591
SLC6A11|63375|AT	0.757185	0.449606	1.27518	0.295608
SLC6A11|63374|AT	1.32068	0.784203	2.22417	0.295608
ATOX1|74174|AP	0.82586	0.57687	1.18232	0.295963
BCS1L|57522|AD	1.29287	0.798605	2.09305	0.296009
TRAP1|33618|AP	0.812211	0.549694	1.2001	0.296381
PTPN3|87164|AP	1.28707	0.801243	2.06748	0.296661
PLCD1|64009|AP	0.79643	0.519164	1.22177	0.297165
NEK11|66789|ES	0.813025	0.550915	1.19984	0.297204
DNASE1|33608|RI	1.31912	0.7832	2.22175	0.297757
XPO1|53694|AP	1.29162	0.797351	2.09228	0.298438
C5orf38|71503|AT	1.27406	0.807002	2.01142	0.298529
C5orf38|71502|AT	0.784903	0.49717	1.23916	0.298543
POLM|79459|ES	1.25932	0.815283	1.9452	0.298628
UVRAG|17878|AP	1.24112	0.825089	1.86691	0.299745
ABI2|57054|ES	0.814948	0.553458	1.19998	0.299957
SAT1|88699|AD	1.26162	0.812426	1.95916	0.300718
FAM154B|32218|AT	1.26563	0.809793	1.97806	0.301158
SSUH2|63056|AP	1.24306	0.822864	1.87784	0.301276
IRF3|51010|ES	1.24033	0.824189	1.8666	0.301702
SH2D3C|87662|AP	0.80345	0.530188	1.21755	0.302147
ZSCAN31|75728|AP	1.24081	0.823585	1.86939	0.302163
SPAG8|86314|AD	1.3738	0.751433	2.51163	0.30224
PIGT|59574|ES	1.25182	0.816841	1.91844	0.302471
IMPDH1|81671|AP	1.28605	0.796811	2.07569	0.303003
KRIT1|80429|AD	1.26751	0.807095	1.99057	0.303313
C5AR2|50638|AP	1.24438	0.820493	1.88727	0.303525
KANK1|85710|AP	0.790003	0.504156	1.23792	0.303666
ZNF185|90407|ES	0.793796	0.511008	1.23308	0.304125
UBXN2A|52795|AP	1.20481	0.844377	1.7191	0.304276
CTNND1|15979|ES	1.24901	0.816908	1.90966	0.304692
SEPT4|42689|AP	0.801288	0.524823	1.22339	0.304847
DHX30|64544|ES	0.786373	0.496894	1.2445	0.304854
PAN3|25551|AP	1.2327	0.826617	1.83827	0.30486
ZNF655|80676|ES	0.814316	0.550019	1.20561	0.304901
PRICKLE4|76140|AA	1.19594	0.849646	1.68337	0.30497
FBXO36|57858|ES	1.22597	0.830454	1.80986	0.305297
SREK1|72274|ES	1.22278	0.832424	1.79617	0.30531
NPTN|31604|ES	0.821518	0.564009	1.1966	0.305557
SLC9B2|70167|AP	0.808382	0.538099	1.21443	0.305645
CLCF1|17173|AP	1.25801	0.81049	1.95262	0.306189
NCALD|84755|AP	1.22676	0.82934	1.81463	0.306229
ZNF138|79839|ES	1.22599	0.829793	1.81136	0.306265
TRAP1|33617|AP	1.22511	0.830175	1.80794	0.306508
C12orf73|24075|ES	0.770292	0.467042	1.27044	0.306624
FAM154B|32219|AT	0.782724	0.489369	1.25193	0.306633
MMP19|22273|RI	0.819222	0.55888	1.20084	0.306804
GGT1|61425|AP	1.19839	0.84656	1.69645	0.307442
LTBP1|53180|AP	0.827485	0.575189	1.19045	0.307493
PAN3|25550|AP	0.810893	0.542047	1.21308	0.307719
FAM185A|81137|AD	1.2357	0.822752	1.85592	0.307808
XPO1|53695|AP	0.778831	0.481546	1.25965	0.308216
LRP2BP|71339|RI	1.28715	0.791782	2.09243	0.308572
PACRGL|68882|ES	1.22667	0.82764	1.81809	0.30884
C5AR2|50639|AP	0.795066	0.51108	1.23685	0.309082
EVL|29240|AP	0.726404	0.392347	1.34489	0.309099
NCALD|84754|AP	0.814378	0.548136	1.20994	0.309383
PRKACB|3585|AP	0.810785	0.541007	1.21509	0.309556
CDK10|38118|ES	0.819584	0.558374	1.20299	0.309577
FIP1L1|69310|AT	1.24827	0.813661	1.91501	0.309831
UBE2J2|63|ES	1.26251	0.805006	1.98002	0.309988
COX6C|84673|AP	0.836172	0.591723	1.18161	0.310525
CPNE1|59202|ES	0.808529	0.536154	1.21927	0.310556
PPIP5K2|72917|ES	1.24473	0.814909	1.90126	0.311097
IL32|33440|ES	1.22771	0.825263	1.82642	0.311395
PIK3R1|72291|AP	0.811418	0.541281	1.21637	0.311689
C12orf76|24407|AA	0.785541	0.49203	1.25414	0.31189
ANKRD30B|44760|AT	1.24094	0.816125	1.88689	0.312667
ANKRD30B|44762|AT	0.80584	0.529973	1.2253	0.312667
PTPRM|44567|AP	0.735805	0.405588	1.33487	0.312725
ZNF142|57513|RI	1.21019	0.835367	1.7532	0.313075
HPS4|61502|RI	1.2421	0.814393	1.89444	0.314096
ZNF143|14317|AP	1.20888	0.835306	1.74954	0.31451
ME3|18199|ES	0.815477	0.547394	1.21485	0.315863
C4BPB|9624|AT	0.817068	0.550486	1.21275	0.31602
C4BPB|9625|AT	1.22389	0.824573	1.81658	0.31602
SSUH2|63061|AP	0.809176	0.534904	1.22408	0.316058
PCBP4|65134|ME	1.26157	0.800971	1.98703	0.316116
ATAD2|85053|AP	1.18794	0.848316	1.66353	0.316129
TRMU|62705|AP	0.80565	0.527968	1.22938	0.316231
TRMU|62704|AP	1.24123	0.813419	1.89406	0.316231
PIGQ|32904|ES	1.24707	0.809715	1.92066	0.31632
WHSC1|68521|AP	0.825365	0.567019	1.20142	0.316356
WHSC1|68522|AP	1.21221	0.831929	1.76632	0.316371
LETMD1|100274|ES	0.794947	0.507421	1.2454	0.316407
GOLGA8M|29754|RI	0.83233	0.581082	1.19221	0.316817
FOXJ3|2067|AP	1.22948	0.82027	1.84284	0.317072
MEIS1|53810|RI	0.781308	0.481734	1.26718	0.317197
KRT15|40912|RI	0.68328	0.323857	1.4416	0.317407
ATP5J|60263|ES	0.811888	0.539601	1.22157	0.317418
CCSER1|69946|AT	0.798553	0.513651	1.24148	0.317703
SLC4A8|21855|AT	0.798935	0.514216	1.2413	0.318047
ITGA6|55968|ES	0.807897	0.531319	1.22845	0.318433
RBM41|89818|ES	1.24361	0.810343	1.90853	0.31845
IMMP1L|14816|ES	1.20852	0.832911	1.75353	0.318628
MLH3|28469|ES	0.810399	0.53601	1.22525	0.318875
MRPL55|10149|ES	1.21689	0.827096	1.79039	0.319061
TMEM254|12336|ES	0.813734	0.542465	1.22066	0.319128
ITCH|59022|ES	1.1947	0.841255	1.69665	0.320197
FXYD3|49023|AP	0.820826	0.556103	1.21157	0.320272
STAMBPL1|12469|AP	1.23534	0.813591	1.87571	0.321281
ARHGEF33|53308|AT	1.21984	0.823515	1.80691	0.321527
MACF1|1870|AP	0.813475	0.540733	1.22379	0.321805
USP31|35576|AP	1.19551	0.839573	1.70234	0.322045
ZNF655|80688|ES	0.792765	0.500642	1.25534	0.322046
ALG3|67856|AD	1.21839	0.824058	1.80142	0.322151
C1orf86|244|AP	1.23955	0.810226	1.89636	0.322222
PIGQ|32903|ES	1.22413	0.820202	1.82697	0.322258
FAM111A|16028|ES	1.22168	0.821784	1.81617	0.322298
FBXW7|70849|AP	1.2226	0.821055	1.82054	0.322479
OAZ1|46599|ES	1.23981	0.809224	1.89951	0.323391
DIXDC1|18707|AP	1.21787	0.823063	1.80207	0.324159
TNC|87357|ES	0.81619	0.5448	1.22277	0.324723
FIP1L1|69311|AT	0.806491	0.525501	1.23773	0.325085
DIS3L2|57984|RI	0.806109	0.524561	1.23877	0.325506
UBXN11|1261|ES	1.22107	0.819596	1.8192	0.326147
STXBP5|78057|ES	1.21009	0.826578	1.77154	0.326799
ATP5A1|300060|ES	0.806294	0.524049	1.24055	0.327374
MMP19|22274|RI	1.17579	0.85025	1.62597	0.327521
CD46|9657|ES	1.26253	0.791597	2.01363	0.327702
AK5|3524|AP	0.820038	0.550997	1.22045	0.328085
CKLF|36730|ES	0.825164	0.561278	1.21312	0.328377
ABCC3|42463|RI	0.810811	0.53237	1.23488	0.328543
MRPL55|10153|ES	1.21027	0.825163	1.7751	0.32878
KEAP1|47524|AP	0.814069	0.538663	1.23028	0.328895
LIMA1|21691|AP	0.785993	0.484639	1.27473	0.32903
PAIP1|71958|AP	1.2032	0.829809	1.74462	0.329146
PAIP1|71959|AP	0.831131	0.573201	1.20512	0.3292
FRG1B|58883|ES	1.21772	0.819703	1.80898	0.329345
PROM2|54497|AA	1.23647	0.807022	1.89443	0.329536
PMP22|39340|AP	1.23198	0.809946	1.87393	0.329596
PMP22|39341|AP	0.8117	0.533639	1.23465	0.329596
CGREF1|52940|ES	0.83239	0.57564	1.20366	0.329607
MRPL55|10137|ES	1.19978	0.831877	1.7304	0.329651
MYO10|71601|AP	0.831675	0.57413	1.20475	0.329658
POLR2G|16418|AD	0.816784	0.543435	1.22763	0.330317
CCL4L2|40461|AA	0.711237	0.358103	1.41261	0.33041
ACOT9|88694|ES	0.806641	0.523302	1.24339	0.330425
OXR1|84842|AP	1.25524	0.793942	1.98455	0.330722
FDFT1|82653|ES	0.809507	0.528359	1.24026	0.331638
IMPDH1|81689|ES	0.794512	0.49936	1.26412	0.331642
CHI3L2|4146|AP	0.796651	0.503394	1.26075	0.331717
RPS21|60076|AD	1.21589	0.819353	1.80434	0.331729
GK|88735|ES	0.802954	0.515507	1.25068	0.331735
NTRK3|32368|AT	0.832484	0.574625	1.20605	0.332359
SSH2|40060|AT	1.22323	0.813718	1.83884	0.332638
IDE|12535|ES	1.18152	0.842841	1.65629	0.333111
PREPL|53447|ES	0.816201	0.540913	1.23159	0.33326
IFI44L|3553|ES	1.23404	0.805902	1.88964	0.333374
MAP3K12|22063|AP	1.2237	0.812609	1.84275	0.333788
RHBDL2|1860|AP	1.18253	0.841677	1.66142	0.33383
LUC7L3|42474|RI	1.23453	0.80523	1.89271	0.333858
SEPT2|58372|ES	1.20429	0.825968	1.7559	0.33395
SUV420H1|17294|AT	1.22057	0.814567	1.82892	0.334062
SUV420H1|17293|AT	0.819303	0.546778	1.22766	0.334093
KIAA1328|45278|AP	0.793716	0.496403	1.2691	0.334651
FAM86B2|82741|ES	1.21389	0.818587	1.80008	0.33495
TBXAS1|81964|AP	0.815786	0.539143	1.23438	0.335296
GSKIP|29198|AD	1.31865	0.750923	2.31561	0.335622
ZNF559|47276|RI	0.80156	0.510893	1.2576	0.335772
PARD6G|46292|AT	0.85146	0.61361	1.18151	0.336012
PARD6G|46293|AT	1.17445	0.846378	1.6297	0.336012
ZNF473|51161|AA	0.824916	0.557108	1.22146	0.33652
THUMPD3|63083|AD	0.819516	0.546038	1.22996	0.336647
NTRK3|32369|AT	1.18982	0.834549	1.69633	0.336819
GLUL|9148|AD	1.20531	0.823292	1.76458	0.336973
RASSF7|13693|ES	1.23301	0.803931	1.89109	0.33713
C16orf13|32923|ES	1.19691	0.828892	1.72832	0.337633
LPAR2|48666|ES	1.22233	0.810867	1.84258	0.337688
C8orf34|84100|AT	1.19977	0.826714	1.74117	0.337814
ELP2|45226|ES	1.22473	0.808702	1.85479	0.33841
UBALD1|33764|AP	1.2343	0.802108	1.89937	0.338451
UBALD1|33763|AP	0.81024	0.526617	1.24662	0.338456
USP48|995|AP	1.2159	0.814787	1.81447	0.338516
USP48|994|AP	0.822438	0.551126	1.22731	0.338516
NEK3|25986|AP	1.20137	0.825045	1.74935	0.338623
FAM86B1|82716|ES	0.822673	0.551328	1.22757	0.339126
RBMX|90220|RI	1.23336	0.802235	1.89616	0.339176
PQLC3|52677|ES	1.21632	0.813823	1.81787	0.339506
NFIX|47903|AP	0.81907	0.543754	1.23379	0.339648
XRRA1|17789|ES	0.826073	0.558036	1.22285	0.339722
GNE|86336|AP	1.28787	0.766127	2.16494	0.339744
FOXJ3|2064|AP	0.816666	0.538661	1.23815	0.340155
ANKRD17|69480|AP	0.798142	0.502168	1.26856	0.340223
TRERF1|76177|ES	1.22349	0.808149	1.85228	0.340454
IMPDH1|81688|ES	0.788821	0.484188	1.28512	0.34079
EFCAB4B|19757|AT	1.20849	0.818351	1.78461	0.341051
FBXL8|36937|RI	0.818842	0.54247	1.23602	0.341429
SCGB3A2|73965|AP	0.804376	0.513654	1.25964	0.341466
CLASP1|55177|ES	0.810915	0.5265	1.24897	0.34155
NEDD4L|45652|AP	0.58016	0.188626	1.78441	0.342227
KIAA0513|37876|AP	1.22315	0.806871	1.85421	0.342629
MRPL55|10128|ES	1.19782	0.824834	1.73947	0.342988
ZNF138|79837|ES	1.20484	0.819676	1.771	0.343033
PTPN4|55140|AP	1.24504	0.791401	1.95871	0.343123
SEPT9|43726|AP	0.800511	0.505274	1.26826	0.343262
POLR2J3|81117|AA	1.21652	0.810732	1.82541	0.343843
ENTHD2|44112|AD	0.795218	0.494627	1.27848	0.34422
PALLD|71123|AP	1.2345	0.797764	1.91033	0.344303
KIDINS220|52606|ES	1.18501	0.833507	1.68475	0.344377
CCDC74A|55389|RI	1.20536	0.818256	1.77558	0.344632
IMPDH1|81681|ES	0.820498	0.544312	1.23682	0.344721
DIDO1|60095|AD	1.21854	0.808356	1.83685	0.345211
PGRMC2|70572|AP	0.81359	0.530046	1.24881	0.34536
NMRAL1|33735|RI	0.79841	0.500158	1.27451	0.345446
ZNF530|52304|ES	0.841237	0.587288	1.205	0.345726
CCND3|76156|AP	0.805641	0.514052	1.26263	0.345817
PLXNC1|23719|AP	1.24961	0.786184	1.98621	0.345945
RNF165|45395|AT	0.825867	0.55439	1.23028	0.346793
RPL31|54735|RI	0.835569	0.574699	1.21486	0.346833
RNF165|45394|AT	1.2107	0.812761	1.80346	0.347047
MAP4K1|49669|ES	0.827444	0.557475	1.22815	0.347196
UQCC1|59161|ES	1.22762	0.800425	1.88281	0.34732
FCRL5|8344|AT	1.20569	0.815897	1.7817	0.347843
ARHGEF25|22664|AP	1.18276	0.832982	1.67941	0.348066
DMKN|49176|ES	1.19187	0.826	1.71981	0.348141
CLUAP1|33582|RI	0.848735	0.602514	1.19558	0.348159
MVK|24338|ES	1.20225	0.818018	1.76697	0.348478
ACVRL1|21870|AP	1.21615	0.807586	1.83141	0.34883
EPHB2|1026|RI	0.791582	0.485437	1.2908	0.348856
SLC3A2|16474|ES	0.821112	0.543614	1.24026	0.348927
ZNF263|33512|ES	0.780415	0.464282	1.3118	0.349435
DST|76554|AP	0.772055	0.448601	1.32873	0.35035
DSN1|59313|ES	1.2278	0.798033	1.88902	0.350497
ABI1|11039|ES	1.19172	0.824597	1.7223	0.350554
SSH2|40062|AT	0.822611	0.545711	1.24001	0.351034
SLC9B2|70169|AP	1.20688	0.812721	1.79221	0.351293
SMCO4|18300|AP	0.824197	0.548839	1.2377	0.351341
PTPN20B|91598|AT	0.84706	0.597249	1.20136	0.351861
PTPN20B|91597|AT	1.18026	0.832555	1.67318	0.351963
TRMT10A|70054|AP	0.83981	0.581425	1.21302	0.352067
FDPS|8058|ES	0.83185	0.564186	1.2265	0.352709
STYXL1|80154|AD	0.808792	0.5169	1.26551	0.35286
ANO1|17387|ES	1.21312	0.80693	1.82379	0.353025
DNASE1|33613|ES	0.825603	0.550922	1.23724	0.353133
CPNE5|75990|AP	0.827845	0.555571	1.23356	0.353174
TRIM16L|39629|AP	1.22981	0.794398	1.90386	0.353562
NEK3|25993|ES	1.21508	0.804774	1.83459	0.354056
LACC1|25776|AP	0.820642	0.540146	1.2468	0.354291
PTCD2|72469|AD	1.20032	0.815235	1.76731	0.354943
BSCL2|16400|AP	1.23966	0.786265	1.95451	0.355054
MRPL55|10127|ES	1.21256	0.805858	1.82453	0.3552
CLEC2D|20251|ES	1.24026	0.785656	1.9579	0.355305
CKMT1A|30305|AP	1.2307	0.79224	1.91181	0.35566
SMCO4|18299|AP	1.21098	0.806504	1.81829	0.355989
ZC3H14|28724|ES	1.18472	0.826463	1.69827	0.356229
ZBTB10|84283|AP	1.2046	0.811126	1.78893	0.356255
TNC|87358|ES	0.8236	0.545175	1.24422	0.356563
PLD3|49893|ES	1.21755	0.800751	1.85128	0.357231
IFT122|66736|ES	0.830485	0.559206	1.23336	0.357305
NAV1|9389|AP	0.816577	0.530397	1.25717	0.357355
ACOXL|54941|AT	1.24004	0.784215	1.96081	0.357443
SLC13A3|59696|AT	1.21519	0.802323	1.84052	0.357489
GNB2L1|127737|ES	1.23318	0.789096	1.92718	0.35751
FBLN2|63511|ES	1.17796	0.830722	1.67035	0.358009
SMARCD3|82361|AP	1.24613	0.779442	1.99226	0.358021
CPNE5|75991|AP	1.20214	0.811351	1.78117	0.358724
UNKL|33078|AP	0.831707	0.561071	1.23289	0.358864
PTPN4|55141|AP	0.809487	0.515377	1.27144	0.358886
TECR|564146|ES	0.824532	0.545958	1.24525	0.359018
USO1|69551|ES	1.25191	0.774352	2.02399	0.359339
MZF1|52490|AD	0.844064	0.587344	1.21299	0.359507
PDE4DIP|4408|AP	0.822757	0.542048	1.24884	0.359509
NOP2|19891|RI	1.1945	0.816643	1.74719	0.359664
C1QTNF1|43983|AP	1.19526	0.816037	1.75072	0.359681
SYNPO|74100|AP	1.22648	0.792224	1.89878	0.359933
BTBD8|3754|AT	1.19581	0.815404	1.75369	0.36
ZNF83|51484|RI	0.84825	0.596271	1.20671	0.360117
SLC29A1|76370|ES	0.824997	0.546301	1.24587	0.360351
RAB3IP|23343|AP	1.21699	0.798952	1.85375	0.360399
TARBP2|22067|AP	1.21709	0.798708	1.85463	0.360638
ZNF37A|11312|ES	0.818774	0.533242	1.2572	0.360797
CALU|81710|ES	0.845429	0.589462	1.21255	0.361477
LONRF1|82746|AP	1.18515	0.822682	1.7073	0.361763
LETMD1|21780|ES	0.836455	0.569837	1.22782	0.361811
TRAPPC4|19067|AD	0.847193	0.59316	1.21002	0.361888
C14orf23|27051|AT	0.810996	0.516787	1.2727	0.36221
RPL13A|264941|ES	1.2458	0.776393	1.99901	0.36233
ECHDC2|3028|ES	1.2004	0.810048	1.77887	0.362713
NPIPB5|35567|ES	0.802144	0.498802	1.28996	0.36306
HMGA1|75769|AP	0.843796	0.585055	1.21696	0.363336
SORBS2|71387|ES	1.24917	0.772753	2.01932	0.363915
PRDM2|725|ES	1.24173	0.778112	1.98157	0.363935
ACP5|47747|AP	0.825648	0.545736	1.24913	0.36444
TNRC6B|62336|AP	0.840188	0.576631	1.22421	0.364586
BOC|66190|AP	1.24644	0.774063	2.00708	0.36477
CCDC180|86996|AT	0.813631	0.520815	1.27108	0.364862
IL1RN|55030|AP	1.2296	0.785981	1.92359	0.365345
FHAD1|747|AT	0.837024	0.569371	1.2305	0.365508
C5orf58|74485|AT	0.835427	0.565925	1.23327	0.36554
PRICKLE1|21233|AP	0.834597	0.563991	1.23504	0.365878
KIAA0513|37875|AP	0.824586	0.542657	1.25299	0.366263
ANKMY1|58261|ES	0.815306	0.523514	1.26973	0.366309
GNE|86337|AP	0.789184	0.472117	1.31919	0.366425
ORMDL1|56537|RI	1.19872	0.808782	1.77666	0.366606
LDLRAD4|44737|AP	1.18374	0.820609	1.70757	0.366875
SLC13A3|59695|AT	0.82293	0.538834	1.25681	0.367056
COPS7A|19944|ES	1.18797	0.816973	1.72744	0.367213
TSHR|28663|AT	0.834956	0.56412	1.23582	0.367264
MDFI|76115|AP	0.816714	0.525882	1.26839	0.367353
SLC25A25|87693|AP	1.21898	0.792486	1.87499	0.367427
CRYGS|68047|AP	0.820567	0.533344	1.26247	0.368299
HNRNPA2B1|79037|ES	1.20178	0.805203	1.79369	0.368341
CMTM7|63815|ES	0.828717	0.550295	1.24801	0.368446
C7orf43|80905|AP	0.837984	0.570019	1.23192	0.368617
C7orf43|80904|AP	1.19334	0.811741	1.75432	0.368624
IL32|33406|ES	0.827131	0.54679	1.2512	0.368792
HMGA1|75770|AP	1.18294	0.820046	1.70644	0.36881
ARHGAP12|11154|ES	1.18909	0.814715	1.7355	0.36932
MT1G|36491|AA	1.26528	0.756734	2.11558	0.369641
LSP1|13867|AP	0.666471	0.274616	1.61748	0.369737
ABLIM2|68744|AT	0.831516	0.555378	1.24495	0.370258
CDK10|38121|ES	0.838783	0.570987	1.23218	0.370282
ZC3H7A|34033|AP	0.83079	0.553802	1.24632	0.370326
KEAP1|47525|AP	1.20704	0.799702	1.82186	0.370335
STAMBPL1|12468|AP	0.826017	0.543707	1.25491	0.370362
NOVA1|27044|AT	0.838299	0.569756	1.23341	0.370677
CCDC24|2520|AP	1.21574	0.792596	1.8648	0.370772
EIF4E3|65609|AP	1.21104	0.796164	1.84212	0.370905
SAMD3|77518|AT	1.16934	0.830049	1.64732	0.370959
EFHC1|76472|RI	0.827551	0.546605	1.2529	0.371049
HPS5|14587|AP	0.825274	0.541786	1.2571	0.371126
MRPL55|10129|AA	1.18634	0.815642	1.72551	0.371374
PLCD4|57506|ES	1.22647	0.78386	1.91901	0.371444
ABLIM2|68745|AT	1.20204	0.80284	1.79973	0.37154
TMEM151B|97224|AT	0.802269	0.494504	1.30158	0.372199
MAST4|72277|AP	0.815052	0.52012	1.27722	0.372225
IP6K2|64745|RI	0.822863	0.535994	1.26327	0.372698
ZMIZ2|79553|AP	0.829364	0.549286	1.25225	0.373482
CD80|66328|AT	1.22235	0.785384	1.90244	0.373689
ATAD3A|176|AA	1.1826	0.817245	1.71129	0.37371
METTL23|43643|ES	0.836091	0.563494	1.24056	0.373885
DOCK9|26171|AP	0.841176	0.574154	1.23238	0.374747
BCORL1|90064|ES	0.827238	0.54384	1.25831	0.375473
CRYGS|68046|AP	1.21453	0.790098	1.86696	0.375627
LAMB3|9671|AP	1.15664	0.83819	1.59609	0.375788
SIRT2|49713|AA	1.18739	0.811849	1.73666	0.375921
MAP3K8|11121|AP	1.21074	0.792884	1.8488	0.375934
SCGB3A2|73966|AP	1.22207	0.78356	1.906	0.376491
ABLIM3|74022|ES	0.812403	0.512454	1.28792	0.376854
LGALS8|10382|ES	0.833088	0.555533	1.24931	0.377075
ROM1|16366|AP	0.82337	0.534861	1.2675	0.377243
ROM1|16367|AP	1.21452	0.788952	1.86964	0.377247
ANKRD28|63623|AP	0.827879	0.544316	1.25917	0.377316
ZNF69|47759|AA	1.21384	0.789163	1.86706	0.377702
ZNF264|52206|AT	1.20102	0.799433	1.80433	0.377763
SCYL1|16856|AA	1.20265	0.79803	1.81243	0.377871
ARHGEF11|8338|ES	1.20392	0.796912	1.81879	0.378006
TMEM177|55139|AD	1.20058	0.799482	1.80289	0.378216
TMEM143|50745|ES	0.83142	0.551313	1.25384	0.37844
ST7|81563|ES	0.840321	0.570541	1.23767	0.378522
FOXP1|65598|AP	0.817658	0.522244	1.28018	0.378797
NBPF11|7342|ES	0.831877	0.552105	1.25342	0.378832
RHBDL2|1859|AP	0.856736	0.607058	1.20911	0.379025
TNRC6B|62335|AP	1.18148	0.814806	1.71315	0.379048
ATXN2L|35840|ES	1.20572	0.794579	1.8296	0.379265
ZNF74|61152|ES	1.20122	0.798048	1.80807	0.379546
GBP3|3708|ES	1.26325	0.749963	2.12785	0.37972
SPEG|57702|AD	1.22392	0.779694	1.92124	0.379791
CASP8|56813|AP	0.807619	0.50112	1.30158	0.380222
SCAMP5|31823|ES	1.19095	0.806048	1.75966	0.380262
NEIL3|71226|AT	1.17472	0.819661	1.68358	0.38051
NEIL3|71227|AT	0.851291	0.593986	1.22006	0.3806
ADAM15|7914|ES	1.25861	0.752625	2.10478	0.380635
WISP2|59487|RI	0.797103	0.480112	1.32339	0.380641
IFI27L1|29061|ES	0.858104	0.60943	1.20825	0.380771
LRRC8A|87788|AP	0.816311	0.518488	1.28521	0.380795
PALLD|71121|AP	0.821169	0.528454	1.27602	0.38097
ULK4|64260|AT	1.18869	0.807065	1.75078	0.381595
ERCC1|50438|AP	1.20834	0.790809	1.84631	0.381621
EML3|16359|AP	0.832115	0.551192	1.25622	0.381826
ZFYVE28|68557|AP	1.23481	0.769584	1.98126	0.381956
GRIN1|88278|RI	0.848839	0.587834	1.22573	0.381999
SFR1|13037|AP	1.18824	0.806942	1.74971	0.382368
COASY|41070|AD	1.19312	0.802658	1.77354	0.382631
COX7A2|76779|ES	1.18856	0.806419	1.75178	0.382753
PREPL|53442|ES	0.840488	0.5688	1.24195	0.383054
BCS1L|57528|RI	1.17756	0.815449	1.70048	0.383322
TMEM88|39057|AA	1.21253	0.785981	1.87056	0.383635
ARHGEF25|22665|AP	0.854609	0.599715	1.21784	0.384628
RNF146|77455|AD	0.823339	0.53105	1.2765	0.38494
METTL23|43631|AD	1.1884	0.804623	1.75523	0.385679
FAM13A|69904|AP	0.827954	0.540371	1.26859	0.385829
SPTBN1|53576|AP	0.813507	0.510229	1.29705	0.385838
LSP1|13865|AP	1.46116	0.62002	3.4434	0.385907
C12orf73|24076|ES	0.821074	0.525733	1.28233	0.386107
FAM3A|90634|AA	0.837623	0.560977	1.2507	0.38634
C1orf86|245|AP	0.828858	0.541871	1.26784	0.386709
BMP2K|69644|AT	1.18097	0.81021	1.7214	0.386914
BMP2K|69645|AT	0.846759	0.580921	1.23425	0.386914
RPGRIP1L|36425|ES	1.20171	0.79255	1.8221	0.386931
HSD3B7|36213|AA	1.19188	0.800808	1.77394	0.386958
TPRG1|68090|AP	0.837117	0.559546	1.25238	0.387023
CD164L2|1328|RI	0.828238	0.540289	1.26965	0.387244
EMP1|20538|AA	1.17551	0.814748	1.69602	0.387276
PI4K2B|68958|AP	1.17415	0.815794	1.68992	0.387516
ARMCX4|89646|AT	0.82921	0.541957	1.26872	0.388082
LETMD1|21743|ES	1.20472	0.789171	1.83908	0.388175
ZNF821|37500|ES	0.872039	0.638742	1.19055	0.388702
CCDC85C|29222|AP	0.849525	0.586218	1.2311	0.388931
AK5|3523|AP	1.18976	0.801234	1.76669	0.38903
C5orf58|74484|AT	1.18679	0.803647	1.75259	0.389257
NME4|32879|ES	0.81056	0.502295	1.30801	0.389663
MOK|29396|ES	0.852289	0.591993	1.22704	0.390017
PAM16|33648|AP	1.22767	0.769062	1.95976	0.390022
CTAGE5|27373|AP	1.20594	0.786799	1.84836	0.390095
SRC|59349|AP	0.826082	0.534309	1.27719	0.390101
S100A1|7741|AA	0.734194	0.362811	1.48573	0.390267
ZNF138|79836|ES	1.18451	0.804368	1.74432	0.39116
TCF3|46533|AP	1.19429	0.795435	1.79315	0.391858
NADK|228|AP	0.834143	0.550709	1.26345	0.391956
CCDC18|3780|ES	0.845233	0.575051	1.24236	0.392198
ODF2L|3675|ES	1.22003	0.773605	1.92407	0.392216
ULK1|25223|AP	1.17648	0.810683	1.70733	0.392343
SPTBN1|53577|AP	1.22286	0.771048	1.93941	0.392547
GLYCTK|65211|ES	1.18744	0.800862	1.76061	0.392604
CD44|15115|ES	1.17721	0.809768	1.71139	0.392756
PIGC|9005|RI	0.838715	0.560302	1.25547	0.392793
D2HGDH|58423|ES	0.840341	0.56365	1.25286	0.393292
SLC20A2|83730|AP	0.826117	0.532687	1.28118	0.393545
INO80C|45177|ES	1.17852	0.808008	1.71894	0.393679
MRPL55|10146|ES	1.19884	0.790142	1.81892	0.393884
KIF13A|75457|ES	0.838189	0.558611	1.25769	0.393908
TRMT10A|70055|AP	1.16558	0.819363	1.65808	0.39419
PDE4DIP|4407|AP	1.19603	0.792183	1.80575	0.394418
TMEM175|68431|ES	1.17523	0.810442	1.7042	0.394479
APOC2|50375|RI	0.810528	0.499749	1.31457	0.394536
HSH2D|48137|RI	0.820942	0.521187	1.2931	0.394696
BTBD8|3753|AT	0.84591	0.575326	1.24375	0.394848
STEAP3|55102|ES	1.19537	0.792398	1.80326	0.394934
BTBD3|58699|ES	1.17602	0.808877	1.7098	0.395814
SLC26A6|64720|AP	1.17074	0.813605	1.68463	0.395893
TARBP2|22068|AP	0.834094	0.548418	1.26858	0.396459
FAM13A|69903|AP	1.20006	0.78701	1.82989	0.396859
POLM|79463|ES	1.20618	0.781747	1.86106	0.396884
IP6K2|64756|AD	0.818019	0.513942	1.30201	0.396955
SMAD6|31295|AP	1.17286	0.810937	1.69631	0.397061
SMAD6|31294|AP	0.852616	0.589513	1.23314	0.397061
ZBTB10|84284|AP	0.842796	0.567187	1.25233	0.397317
SLC25A19|43434|ES	0.837887	0.55628	1.26205	0.397374
ADAM15|7915|ES	1.25079	0.744874	2.10033	0.397448
SHISA5|64702|AD	0.846294	0.574906	1.24579	0.397582
METTL22|33897|ES	0.845539	0.573201	1.24727	0.397591
ZNF185|90395|AP	1.17329	0.810088	1.69933	0.397786
POLR2G|16420|RI	1.19144	0.793749	1.78838	0.397958
EPS8L2|13729|AP	0.845609	0.573178	1.24753	0.397974
MED1|40648|ES	1.17001	0.812949	1.6839	0.397995
FAM110A|58466|AP	1.19825	0.787744	1.82266	0.398046
FIGNL1|79691|RI	0.83205	0.543015	1.27493	0.398432
CLEC2D|20237|ES	1.13769	0.843259	1.53492	0.398535
PHLDB2|66057|AP	1.1907	0.793964	1.7857	0.398585
DDX17|62237|AP	0.842527	0.565926	1.25432	0.398703
DDX17|62238|AP	1.1869	0.797245	1.76701	0.398705
SNX19|19503|AP	1.23559	0.755632	2.02039	0.399139
APTX|86090|ES	1.1926	0.791836	1.79621	0.399252
TRABD|62789|AP	0.82721	0.532054	1.2861	0.399518
NFATC1|46241|AD	0.837288	0.553923	1.26561	0.39952
CLCF1|17175|AP	0.828808	0.535313	1.28322	0.399856
BCS1L|57553|ES	0.836443	0.551893	1.26771	0.399876
CD80|66327|AT	0.82622	0.529654	1.28884	0.400087
ELOVL6|70354|RI	0.824216	0.525241	1.29337	0.400384
RPS15|46485|AA	1.18158	0.800471	1.74413	0.401025
ANKRD10|26273|ES	0.847392	0.575748	1.2472	0.401055
UNKL|33077|AP	1.18254	0.799479	1.74915	0.401205
KIF9|64501|ES	0.825621	0.527156	1.29307	0.40252
KIF6|76049|AT	0.831942	0.540733	1.27998	0.40258
KIF6|76048|AT	1.20201	0.781262	1.84934	0.402582
HIF3A|50552|AT	1.19439	0.787783	1.81085	0.402833
SHF|30416|ES	1.19557	0.786711	1.81692	0.402865
ODF2|87750|AP	0.822903	0.52112	1.29945	0.403034
DNASE1L1|90575|AP	0.837519	0.552702	1.26911	0.403071
AURKA|59866|ES	0.83507	0.547285	1.27418	0.403136
SLC4A8|21856|AT	1.19047	0.790677	1.79242	0.403683
VWA9|31223|ES	0.851768	0.584259	1.24176	0.404184
TMEM67|84538|ES	0.827805	0.530928	1.29069	0.404324
ANGPT1|84860|AP	0.851418	0.583201	1.24299	0.404727
ZNF567|49416|AP	0.822624	0.519632	1.30229	0.404804
PSMC3IP|41081|RI	0.840864	0.559266	1.26425	0.404833
VIM|10927|AP	1.17087	0.80782	1.69707	0.404849
UVRAG|17880|AP	0.832481	0.540774	1.28154	0.404861
LRR1|27427|ES	1.19101	0.789176	1.79747	0.405155
ZNF160|51655|ES	1.17927	0.799774	1.73885	0.40525
FXYD3|49029|AP	1.17897	0.79991	1.73765	0.405469
MFSD11|43692|AD	0.872339	0.632215	1.20367	0.405719
OCIAD1|69244|ES	1.20807	0.773604	1.88654	0.40586
ZNF544|52428|ES	1.18643	0.792487	1.77619	0.406367
TMEM175|68433|ES	1.17463	0.803195	1.71784	0.406578
ZNF264|52207|AT	0.840152	0.55682	1.26765	0.406593
LYPLA2|1073|RI	0.838258	0.552604	1.27157	0.406611
ZNF329|52415|ES	1.17279	0.804704	1.70924	0.406907
PGRMC2|70575|AP	1.17756	0.800139	1.73302	0.407087
FIGNL1|79689|RI	0.838422	0.552639	1.27199	0.407281
USP8|30597|ES	1.18647	0.791532	1.77848	0.407703
BSCL2|16403|AP	0.828654	0.531037	1.29307	0.407742
MAPT|42005|ES	1.16927	0.807427	1.69328	0.40781
CYFIP2|74325|AP	1.18006	0.797314	1.74655	0.407859
KDM5C|89194|ES	1.20796	0.772129	1.88981	0.407994
PCNXL2|10326|RI	1.19149	0.786674	1.80461	0.408149
ZNF786|82165|ES	0.846791	0.570954	1.25589	0.408255
ZNF223|50275|ES	1.18189	0.795109	1.75682	0.408631
TRIO|71583|AP	1.20755	0.771754	1.88944	0.408993
SLC26A6|64721|AP	0.857245	0.594712	1.23567	0.409002
FAM86B1|82686|ES	1.17982	0.796705	1.74717	0.409108
LTBR|19852|ES	0.838375	0.551597	1.27425	0.409187
PRKAR1A|43149|RI	1.17106	0.804839	1.70391	0.409222
STAMBP|53990|RI	0.840127	0.555185	1.27131	0.409822
LRP2|55859|AT	0.839063	0.552808	1.27355	0.409832
RNF146|114496|ME	0.846764	0.569683	1.25861	0.410768
NPEPPS|42074|AP	1.16765	0.807026	1.68942	0.41086
TMX2|15897|ES	1.21138	0.766821	1.91368	0.411105
FAM186B|21592|AT	1.1921	0.783526	1.81373	0.411849
RELL1|69003|AT	0.825864	0.522827	1.30455	0.412088
RELL1|69002|AT	1.21085	0.76655	1.91268	0.412088
FOXRED1|19377|ES	1.20579	0.77074	1.8864	0.412479
COPS7A|19945|ES	1.1607	0.81271	1.6577	0.412483
DCAF6|91278|ME	1.20012	0.775519	1.85718	0.412885
MTL5|92709|ES	0.844805	0.564185	1.265	0.412934
NPIPB4|35510|ES	0.83715	0.546968	1.28128	0.413039
PISD|61880|AP	1.18455	0.789322	1.77767	0.413525
AK7|29200|AT	1.18841	0.785666	1.79762	0.413626
CASK|88865|ES	1.19021	0.783923	1.80707	0.413751
NEIL1|31857|ES	1.19358	0.780666	1.82489	0.413983
INSR|47099|ES	1.17776	0.795229	1.74431	0.414201
TCF3|46532|AP	0.845755	0.565696	1.26446	0.414257
ACSL1|71319|AP	0.829349	0.529205	1.29972	0.414326
ANKRD28|63624|AP	1.18816	0.784912	1.79858	0.415045
MAST4|72276|AP	1.17076	0.801337	1.7105	0.41506
ST5|14266|AP	0.841753	0.555975	1.27442	0.415612
OSBPL3|79027|ES	0.834844	0.540485	1.28952	0.415799
HPS4|61503|RI	0.851975	0.57903	1.25358	0.416219
ZNF215|14189|AT	0.844963	0.562907	1.26835	0.416277
ZNF215|14188|AT	1.18348	0.788421	1.77648	0.416298
U2AF1L4|49276|ES	1.19712	0.775186	1.84872	0.417104
CDC14B|86977|ME	0.859769	0.596856	1.23849	0.417162
EPB41L1|59268|AP	1.1665	0.804084	1.69226	0.417198
TMEM205|47658|AA	0.835266	0.540617	1.2905	0.417382
GNAS|59997|AP	1.1475	0.82272	1.60049	0.417672
MKL2|34066|AP	1.17112	0.799289	1.71591	0.417672
RSPRY1|36537|AD	1.18393	0.786921	1.78124	0.417853
PTPRF|2190|ES	1.18327	0.787384	1.77821	0.418084
ANGPT1|84859|AP	1.16891	0.801049	1.70569	0.418261
ZNF532|45682|AP	1.17202	0.797796	1.72179	0.418607
AXIN2|43093|ES	0.8511	0.575635	1.25839	0.419057
TRIM16L|39640|RI	1.15082	0.818438	1.6182	0.419197
TRIO|71582|AP	0.82703	0.521564	1.3114	0.419427
FYN|77272|AP	0.853297	0.58055	1.25418	0.419452
PMF1|8202|ES	0.817933	0.502136	1.33234	0.419476
RNH1|13674|ES	0.867829	0.614971	1.22466	0.419837
FAU|16773|AD	1.19538	0.774701	1.84451	0.419987
C4orf36|69839|AP	1.22034	0.751686	1.98119	0.420567
MEIS1|53815|ES	0.838622	0.546375	1.28719	0.420768
AK7|29201|AT	0.843946	0.558272	1.2758	0.420985
DGKA|22295|AP	0.837944	0.544708	1.28904	0.421068
MFF|57816|ES	0.8544	0.581662	1.25502	0.422503
FGFR1|83427|ES	0.831539	0.529728	1.30531	0.422638
ERCC1|50439|AP	0.841699	0.552242	1.28287	0.422861
IREB2|32090|RI	1.1734	0.793471	1.73525	0.423096
HOXD3|56114|AP	1.16457	0.801652	1.69178	0.423934
MDH2|117319|ES	0.855095	0.582536	1.25518	0.424071
PLA2G6|62207|ES	1.17505	0.791177	1.74518	0.424109
SLC35B3|75288|AD	1.21769	0.751233	1.97377	0.424159
PCYT2|44230|ES	1.19769	0.769455	1.86425	0.424247
LEKR1|67369|AT	0.839096	0.545369	1.29102	0.424858
SIAH1|36338|AP	0.821952	0.507499	1.33124	0.42546
APOL3|61992|ES	0.843648	0.55516	1.28205	0.425861
SLC35E2|224|ES	0.84471	0.557535	1.2798	0.425955
NBPF11|7344|ES	0.846114	0.560589	1.27707	0.426281
NFATC2IP|35900|AP	0.84994	0.569333	1.26885	0.426447
MECOM|67570|AP	0.843608	0.554713	1.28296	0.426568
NAT9|43289|RI	0.841368	0.549556	1.28813	0.426709
OCIAD1|69246|ES	0.837189	0.540066	1.29778	0.42688
IL15RA|10675|AP	0.83954	0.545242	1.29269	0.427073
POLR2J2|81128|AA	1.1848	0.779073	1.80181	0.427903
CAPRIN1|14940|AP	1.17366	0.789873	1.74392	0.428065
TJP1|29766|ES	0.840084	0.545842	1.29294	0.428303
CTNND1|15982|ES	0.815837	0.49276	1.35074	0.428811
LCLAT1|53120|ES	1.16661	0.796061	1.70965	0.429355
WDR37|10611|AP	1.1706	0.791712	1.73082	0.429853
TMPRSS13|18949|AT	0.843459	0.552405	1.28786	0.430466
RPS9|51827|AD	0.831968	0.526567	1.31449	0.430548
PPP1CA|17183|ES	1.1647	0.797162	1.70169	0.430627
C11orf73|18187|ES	1.18206	0.779761	1.79192	0.430704
HOXC6|22115|AP	1.19789	0.764333	1.87737	0.430913
EXOC7|43565|ES	1.19104	0.770581	1.84092	0.431327
EDARADD|10372|AP	1.19111	0.770387	1.84158	0.431507
MAP3K8|11120|AP	0.844784	0.554881	1.28615	0.431562
NOTCH2NL|4438|AT	0.840484	0.545079	1.29598	0.431567
NOTCH2NL|4437|AT	1.18979	0.771615	1.83459	0.431567
MT1E|36480|AA	0.837461	0.538097	1.30337	0.431887
ESR1|78163|AP	0.849875	0.566455	1.2751	0.431946
HOXC6|22116|AP	0.835167	0.532909	1.30886	0.431999
NUMB|28294|ES	0.854211	0.576588	1.26551	0.432003
ANKRD17|69481|AP	1.20054	0.760047	1.89631	0.433274
SIMC1|74636|AT	0.845564	0.555783	1.28644	0.43332
RNF6|25512|AP	1.17731	0.782621	1.77106	0.433337
SIMC1|74635|AT	1.18262	0.777329	1.79922	0.433372
SERPINA1|29115|AA	0.8514	0.569204	1.2735	0.433576
PPIL2|61245|AA	0.834086	0.52942	1.31408	0.43407
ANKRD49|18343|RI	0.847807	0.560558	1.28225	0.434123
DIAPH1|73806|ES	1.18983	0.769693	1.83929	0.43416
DYM|45472|ES	0.836796	0.535307	1.30809	0.434391
ANKRD49|18352|AD	1.17444	0.784732	1.75768	0.434449
ABCA5|43183|AP	1.1686	0.790594	1.72735	0.434532
HP1BP3|936|AP	1.17101	0.788137	1.73987	0.434548
SERPINA1|29129|ES	0.840574	0.543672	1.29962	0.434701
PLD3|49889|ES	0.83929	0.54073	1.3027	0.434767
SAMD3|77517|AT	0.870139	0.613702	1.23373	0.434877
LETMD1|21770|ES	0.845647	0.555055	1.28837	0.435127
PHB2|20044|ES	1.17062	0.788063	1.73889	0.435233
ZNF219|26526|AP	1.19479	0.763933	1.86866	0.435435
KDM4C|85823|AP	0.834005	0.528495	1.31612	0.435488
GRB2|43438|AP	0.837052	0.535278	1.30896	0.435552
SYBU|84909|AP	0.854173	0.574436	1.27014	0.436177
SERPINA1|29123|AA	0.85425	0.57434	1.27058	0.436736
SETMAR|62999|ES	0.848043	0.559629	1.2851	0.437041
MAP7D1|1760|RI	1.18315	0.773888	1.80886	0.437454
SH2B1|35884|AD	1.18903	0.767938	1.84103	0.437626
PIGV|1299|AP	1.17433	0.782365	1.76267	0.438033
BTN2A2|75655|AD	0.844207	0.550135	1.29547	0.438267
SUOX|22342|ES	0.846248	0.554531	1.29142	0.438872
SIGIRR|13650|AP	0.850963	0.565503	1.28052	0.438911
SSPN|20847|AD	1.17316	0.782504	1.75884	0.43956
RRP8|14159|ES	0.874854	0.622976	1.22857	0.44027
IL15RA|10674|AP	1.18478	0.770177	1.82258	0.440344
UACA|31439|AP	0.858229	0.581905	1.26577	0.440606
HM13|58892|ES	0.852959	0.569081	1.27844	0.441137
ATXN2L|35836|AD	1.17862	0.77581	1.79057	0.441157
HSH2D|48138|RI	1.17108	0.783517	1.75036	0.441182
UNG|24277|AP	0.844369	0.548984	1.29869	0.441223
UNG|24278|AP	1.1843	0.769999	1.82153	0.44125
KIAA0825|72792|AT	1.16241	0.792112	1.70582	0.441862
USP19|64837|ES	1.18963	0.764212	1.85187	0.441879
ARHGAP9|22582|AP	0.869236	0.608077	1.24256	0.442062
SNX5|58751|RI	0.85856	0.581957	1.26663	0.442107
RASGRP3|53186|AP	1.1827	0.770799	1.81473	0.44237
CD44|15117|ES	1.17213	0.781574	1.75785	0.442427
PPP1R1A|22195|AT	0.833195	0.522996	1.32738	0.442465
PPP1R1A|22194|AT	1.20015	0.753341	1.91195	0.442563
VEGFA|76338|ES	1.18	0.7729	1.80154	0.443259
CYB5D2|38523|AD	0.858347	0.580717	1.26871	0.443573
MAGI1|65536|ES	0.848458	0.557236	1.29188	0.443618
TC2N|28883|AP	0.840467	0.538677	1.31133	0.443826
LACC1|25775|AP	1.17817	0.774199	1.79292	0.444068
SDCCAG3|88162|ES	1.17646	0.775908	1.78379	0.444133
SEC14L1|43701|AP	0.860042	0.584463	1.26556	0.444266
ARID1A|1295|AP	0.883694	0.643724	1.21312	0.444354
MEF2C|72747|AP	1.15417	0.799279	1.66664	0.444366
COA1|79342|ME	1.16182	0.791037	1.7064	0.444415
FOXP1|65594|AP	1.18276	0.769218	1.81862	0.44448
GDPD5|17859|AP	0.850302	0.561115	1.28853	0.444485
CARD14|44031|ES	1.17653	0.774919	1.78628	0.445425
ACP5|47745|AP	1.17677	0.77445	1.78809	0.445737
HIF3A|50554|AT	0.850431	0.560651	1.28999	0.445982
SLC20A2|83727|AP	0.868703	0.604816	1.24773	0.446111
LRRC8A|87787|AP	1.18956	0.761113	1.85918	0.446144
PKMYT1|33326|AP	1.16768	0.783373	1.74053	0.446553
SIGIRR|13651|AP	1.17186	0.77895	1.76297	0.446588
ABCA2|88252|RI	0.847632	0.553592	1.29785	0.446941
TC2N|28884|AP	1.18799	0.762024	1.85205	0.447047
MAGI3|4273|ES	1.15553	0.796034	1.67738	0.447093
CD44|15274|ES	1.17862	0.771567	1.80042	0.447095
RABGEF1|79898|ES	1.16875	0.781759	1.74731	0.447258
IP6K2|64746|AD	0.841718	0.539627	1.31292	0.447454
POMGNT1|2783|AP	0.822776	0.497183	1.36159	0.447847
KIF3C|52880|ES	1.15503	0.796055	1.67589	0.44789
MKL2|34067|AP	0.849203	0.556692	1.29541	0.448059
ATG16L2|17666|AA	1.18641	0.762815	1.84524	0.448129
INPP5F|13270|AP	1.17038	0.77938	1.75755	0.4482
ZDHHC16|12708|ES	0.830002	0.512762	1.34351	0.448289
ECSIT|47717|AD	1.17962	0.769544	1.80823	0.448459
TRIM16L|39631|AP	0.847724	0.552908	1.29974	0.448668
ULK1|25222|AP	0.865128	0.594671	1.25859	0.448764
DOCK7|3256|ES	1.16084	0.789078	1.70774	0.448917
ZNF611|51534|ES	1.16087	0.788876	1.70829	0.449158
ZNF331|51725|AP	0.854126	0.5677	1.28506	0.449316
KDM4C|85822|AP	1.19341	0.754732	1.88707	0.449456
PIGV|1300|AP	0.8549	0.569294	1.28379	0.449817
VIM|10928|AP	0.866351	0.59709	1.25704	0.449992
TMUB2|41789|ES	1.16923	0.77932	1.7542	0.450043
KANK1|85709|AP	1.17769	0.769928	1.80142	0.450699
SH3GLB2|87814|ES	1.17386	0.773612	1.7812	0.451171
SEPT6|89975|ES	1.22589	0.721713	2.08227	0.451174
STAU2|84157|AT	0.861642	0.584583	1.27001	0.451838
ERBB2IP|72262|ES	1.16621	0.781141	1.74111	0.452057
DTX3|22660|AA	1.13822	0.812228	1.59506	0.45206
SDHAF2|16226|ES	0.854394	0.566917	1.28765	0.452092
ZNF577|51381|RI	0.859553	0.579306	1.27537	0.452202
SLC7A9|48905|RI	0.866914	0.59739	1.25804	0.452226
CALD1|81861|AD	1.16593	0.781109	1.74033	0.452548
LAMB3|9672|AP	0.882055	0.635693	1.22389	0.452662
NARF|44402|ES	1.16483	0.782085	1.73489	0.452849
PISD|61881|AP	0.858448	0.576001	1.27939	0.453427
GRB2|43439|AP	1.18588	0.759406	1.85187	0.453429
PDE9A|60721|ES	1.17587	0.769535	1.79676	0.453898
SYNE2|27834|AP	0.858609	0.576138	1.27957	0.453929
MFF|57799|ES	1.16394	0.782072	1.73227	0.454269
HMGCLL1|76534|AT	0.840334	0.532762	1.32547	0.454372
EXOC7|43569|ES	0.847446	0.549189	1.30768	0.454518
CREB3L4|7768|AP	0.833579	0.517337	1.34314	0.454532
CREB3L4|7769|AP	1.19965	0.744525	1.93298	0.454532
PLSCR1|67160|ES	1.16606	0.779572	1.74415	0.45456
ARHGEF4|55355|AT	1.20626	0.737789	1.9722	0.454691
ARHGEF4|55356|AT	0.829009	0.507049	1.3554	0.454697
RUSC1|8078|AP	0.859937	0.578905	1.2774	0.454841
RUSC1|8077|AP	1.16287	0.782839	1.7274	0.454844
CKMT1A|30304|AP	0.848189	0.550193	1.30758	0.455921
ACVRL1|21871|AP	0.837194	0.524705	1.33579	0.456006
MAD2L2|665|ES	1.17331	0.770466	1.7868	0.456379
DICER1|29158|AP	1.16397	0.780523	1.7358	0.456462
STAG3|80920|ES	0.852597	0.560342	1.29728	0.456492
FAM72A|9576|AP	0.857304	0.571376	1.28632	0.457044
FAM72A|9575|AP	1.16645	0.777414	1.75016	0.457044
PCBP4|65133|AD	0.845752	0.543839	1.31527	0.457123
SMARCA4|47608|AP	1.15902	0.7848	1.71167	0.458195
ZNF707|85487|ES	0.853207	0.560476	1.29883	0.459025
REPIN1|82238|ES	0.859365	0.575039	1.28427	0.459666
TACC2|13345|ES	0.859623	0.57559	1.28382	0.459824
CYB5RL|3132|ES	0.860466	0.57737	1.28237	0.460378
STAU2|84158|ES	1.15185	0.791383	1.6765	0.460397
FBXO18|10669|AP	1.17067	0.770055	1.77971	0.460917
GOLM1|86745|AP	1.18237	0.757268	1.8461	0.461185
ZNF76|75901|AA	0.833477	0.513377	1.35316	0.461299
ZNF720|36287|RI	0.848677	0.548432	1.31329	0.461402
DDAH1|3657|AP	1.16109	0.780101	1.72816	0.461665
DOCK9|26172|AP	1.14438	0.799076	1.63889	0.461766
CLEC1A|20304|ES	1.15613	0.785518	1.7016	0.461904
CEP290|23607|AP	1.14636	0.796539	1.64982	0.46213
PTK7|76241|AP	0.83884	0.524986	1.34033	0.462367
ACIN1|26706|ES	0.846719	0.54324	1.31974	0.462471
PKIB|77379|AP	1.17356	0.765779	1.79847	0.462486
HKR1|49492|ES	1.14887	0.793132	1.66418	0.462906
SLC29A1|76367|ES	0.861156	0.577701	1.28369	0.463028
MOK|29397|ES	1.16098	0.779129	1.72998	0.463247
CEP290|23606|AP	0.873704	0.609081	1.2533	0.463284
MYOF|12552|ES	1.19665	0.740204	1.93458	0.463852
GOLM1|86743|AP	0.846707	0.542316	1.32195	0.46413
PACS2|29631|AP	1.15114	0.789441	1.67855	0.464541
BOD1|74586|ES	0.861093	0.576617	1.28592	0.464824
HNRNPLL|53264|RI	1.15602	0.783401	1.70586	0.465202
CLEC2D|20236|AD	1.13108	0.812546	1.57449	0.465455
ARHGAP22|11485|AP	1.15886	0.779884	1.72198	0.465617
FAM86B1|82682|RI	0.862019	0.578436	1.28463	0.465733
CD44|15104|ES	0.830911	0.505124	1.36682	0.465741
SUPT4H1|42659|AP	0.862347	0.579009	1.28434	0.466192
NF1|40151|ES	0.868551	0.59448	1.26898	0.46629
CTCFL|59905|AT	0.85449	0.559609	1.30476	0.466517
BEAN1|36710|AT	1.17232	0.763953	1.79897	0.46683
PEX5|20092|AD	1.16126	0.77618	1.73739	0.46702
TBC1D15|23415|ES	0.839964	0.524221	1.34588	0.468437
WBP2NL|62481|AT	0.857809	0.566591	1.29871	0.468574
CIRBP|46437|AA	0.873424	0.605738	1.2594	0.468586
ENO3|38619|AT	0.852208	0.552581	1.3143	0.469369
ENO3|38620|AT	1.17342	0.760859	1.80968	0.469373
GAS7|39260|AP	0.857059	0.564198	1.30194	0.469629
SNUPN|31881|ES	1.16209	0.773248	1.74647	0.469841
TCF4|45610|AP	0.866633	0.587711	1.27793	0.470073
POMGNT1|2781|AP	1.2011	0.730426	1.97508	0.470241
RERE|544|AP	1.15097	0.785596	1.68628	0.470557
PP2D1|63692|AT	1.14403	0.793599	1.64921	0.470845
PRKACA|47955|AP	1.14052	0.797647	1.63077	0.471097
DYNLL1|24766|ES	0.853967	0.555732	1.31225	0.471398
NALCN|26204|AT	0.85828	0.566239	1.30094	0.471417
PSMG4|75175|RI	1.15665	0.778205	1.71913	0.471687
SETD4|60521|AA	0.858406	0.566301	1.30118	0.471883
CHI3L2|4144|AP	1.16623	0.767021	1.77322	0.471957
FAM86C1|17438|ES	0.842933	0.529122	1.34286	0.472035
CCDC64B|33364|AP	0.854335	0.556254	1.31215	0.472085
FUZ|51083|AD	0.857819	0.564716	1.30305	0.472152
TNFRSF13B|39450|AT	1.16695	0.765907	1.77798	0.472376
MAX|27939|RI	0.856741	0.561929	1.30622	0.472427
NFATC2IP|35902|AP	1.15672	0.77748	1.72093	0.472614
PIK3R1|72294|AP	1.17038	0.761697	1.79834	0.472825
ODF2|87749|AP	1.17964	0.751358	1.85204	0.472861
LY6K|85358|RI	1.14886	0.785915	1.67942	0.473772
SYT17|34290|AP	0.856524	0.560548	1.30878	0.474016
C4orf36|69838|AP	0.837342	0.514836	1.36187	0.474388
S100A2|7720|AP	1.17937	0.750389	1.85361	0.474504
ZNF707|85489|ES	0.851164	0.54698	1.32451	0.475053
NRG1|83313|AT	1.15785	0.774344	1.7313	0.475199
LIMCH1|69108|AP	1.16688	0.763642	1.78305	0.475576
NMRAL1|33736|RI	0.865446	0.581396	1.28827	0.476476
TDP1|28815|ES	0.880577	0.620325	1.25002	0.476771
NXPE3|65978|AP	0.869982	0.592615	1.27717	0.477058
FLAD1|91158|ES	1.15707	0.7739	1.72997	0.477116
DMKN|49132|AP	0.875224	0.605857	1.26435	0.47762
SETD5|63095|ES	0.866356	0.583068	1.28728	0.477674
ADAM15|7911|ES	1.17557	0.752046	1.83762	0.477887
MRPS25|63542|ES	1.1563	0.774256	1.72685	0.477907
FIGNL1|79688|RI	1.15095	0.780383	1.69748	0.478233
STAU2|84155|AT	1.14992	0.781591	1.69183	0.478264
ECT2|67657|ES	1.16093	0.768401	1.75399	0.478485
SULT2B1|50773|AP	0.859557	0.565552	1.3064	0.478594
PHYKPL|74860|ES	0.860208	0.567038	1.30495	0.47883
ZNF74|61153|ES	1.16167	0.767003	1.75942	0.479229
PAK1|17951|AP	0.849706	0.540878	1.33487	0.479758
PAK1|17950|AP	1.17688	0.749139	1.84884	0.479758
ABCA5|43184|AP	0.867942	0.585854	1.28586	0.480041
RNF6|25511|AP	0.862159	0.57123	1.30126	0.48008
STK36|57555|AP	0.874014	0.601313	1.27039	0.480363
CFLAR|56799|ES	1.16143	0.766396	1.76008	0.480453
TNK2|68201|AP	1.16108	0.766778	1.75814	0.480495
MEF2C|72749|AP	0.874227	0.601789	1.27	0.480513
DMKN|49202|ES	1.13254	0.801358	1.6006	0.480666
ZNF773|52280|RI	0.839354	0.515602	1.36639	0.481205
LMO7|26065|AA	1.15275	0.776089	1.71222	0.481303
CLEC2D|20242|RI	1.16511	0.761414	1.78284	0.481384
PRKAR1B|78505|AP	0.856163	0.555592	1.31934	0.481515
ATP13A3|68152|AP	0.863911	0.574821	1.29839	0.481592
SLC2A8|87631|ES	1.15824	0.769137	1.74419	0.481868
HEYL|1898|AP	1.17056	0.754499	1.81606	0.482177
DMGDH|72617|AT	1.17524	0.748917	1.84424	0.482461
SULT2B1|50774|AP	1.16175	0.764323	1.76584	0.482778
PKMYT1|33325|AP	0.866738	0.581264	1.29242	0.482929
ADAM15|7910|ES	1.17043	0.754045	1.81673	0.48298
FAM86B1|82685|ES	1.1565	0.770366	1.73616	0.483053
SLC5A6|52946|AP	1.14337	0.786247	1.66271	0.483139
SHC1|7855|AP	1.15761	0.768942	1.74273	0.483186
SHC1|7854|AP	0.863853	0.573814	1.30049	0.483197
LEPR|3295|AT	1.16064	0.765211	1.76041	0.483365
APBB3|73680|AD	1.16088	0.764434	1.76293	0.484035
EML3|16360|AP	1.14927	0.777843	1.69805	0.484841
ENDOV|44063|ES	0.879902	0.614506	1.25992	0.484845
PGAP2|14024|ES	0.863089	0.570969	1.30466	0.484908
RHBDD1|57793|ES	0.860212	0.563677	1.31275	0.485059
CCL28|71944|AP	1.21921	0.698792	2.1272	0.485223
PSMA3|27692|ES	1.14944	0.777339	1.69965	0.485267
PRKACA|47956|AP	0.88021	0.615054	1.25968	0.485382
ZNF141|68345|AT	0.867285	0.581304	1.29396	0.485474
ZNF141|68344|AT	1.15302	0.772817	1.72026	0.485492
MTUS1|82815|AP	1.17635	0.745266	1.85677	0.485538
MAGED2|89247|AP	0.874889	0.600929	1.27375	0.485542
CXorf40A|90307|RI	0.849964	0.537866	1.34316	0.486244
TMEM130|80589|AP	1.16917	0.752823	1.81578	0.486517
PKIG|59481|ES	0.867257	0.580661	1.29531	0.486548
TXNL4A|46282|ES	0.863865	0.571934	1.3048	0.486741
LETMD1|21751|ES	1.14917	0.776608	1.70046	0.486779
TMEM130|80590|AP	0.855889	0.552007	1.32706	0.486789
CD44|15112|ES	1.1455	0.781127	1.67985	0.486793
OSBPL3|79025|AD	1.15168	0.773424	1.71492	0.486944
DERL2|38709|ES	0.872688	0.594064	1.28199	0.487687
GIT2|24385|ES	1.14535	0.780328	1.68113	0.488225
EDARADD|10373|AP	0.854259	0.546466	1.33542	0.489535
SETMAR|63000|ES	0.859063	0.558324	1.32179	0.48958
CLSPN|1730|AT	0.875129	0.59943	1.27763	0.489636
CLSPN|1731|AT	1.14269	0.782697	1.66825	0.489636
RCAN2|76416|AP	0.853747	0.545054	1.33727	0.489811
COPS7B|57959|ES	0.846519	0.526831	1.3602	0.491069
CYHR1|85620|AD	1.1555	0.765541	1.74409	0.491415
ACAP1|38918|AP	1.14369	0.779895	1.67719	0.49188
IFT88|25431|ES	0.86707	0.576862	1.30327	0.492705
PCBP4|65135|ES	0.85832	0.55469	1.32815	0.492778
TROAP|21551|AT	0.855781	0.547921	1.33662	0.493607
ATP6AP2|88832|ES	1.14191	0.780709	1.67022	0.493985
IST1|37515|ES	0.868008	0.578424	1.30257	0.494271
RPL10|90572|RI	0.867921	0.578166	1.30289	0.494335
[truncated: 2,295 more rows]
