# Supplementary material for: Comprehensive Analysis of Splicing Factor and Alternative Splicing Event to Construct Subtype-Specific Prognosis-Predicting Models for Breast Cancer
Source: Front Genet. 2021 Sep 24;12:736423. doi: 10.3389/fgene.2021.736423 (PMC8497829; doi:10.3389/fgene.2021.736423)
Supplement: Supplementary file 9 [file Table6.XLSX]

## Sheet: Sheet1
Supplementary Table S6. The P-values for the correlation analysis of the selected splicing factors.
	PAXBP1	NKAP	NCBP2	RBM15B	PNN	ACIN1	SRSF8	LSM3	SNRNP200	SNU13	SRPK3	PUF60
PAXBP1	0	9.6368e-21	4.7104e-23	6.49311e-16	5.10879e-92	1.74091e-38	1.34362e-16	0.848268	1.27654e-52	0.00254786	0.924617	0.478191
NKAP	9.6368e-21	0	1.11127e-20	6.30635e-24	3.21616e-37	3.72701e-20	0.0325494	5.88615e-22	8.72449e-35	0.000182178	0.654716	0.00325985
NCBP2	4.7104e-23	1.11127e-20	0	4.87858e-24	4.37719e-29	2.85653e-10	0.0314971	7.87089e-35	1.96646e-45	1.74607e-09	0.0982	4.93711e-10
RBM15B	6.49311e-16	6.30635e-24	4.87858e-24	0	3.54089e-47	5.51206e-69	1.4124e-19	3.41334e-06	2.86593e-56	0.000186444	0.958161	2.16654e-10
PNN	5.10879e-92	3.21616e-37	4.37719e-29	3.54089e-47	0	7.94238e-154	4.13544e-11	3.12507e-05	1.47698e-79	0.893107	0.0249232	0.110186
ACIN1	1.74091e-38	3.72701e-20	2.85653e-10	5.51206e-69	7.94238e-154	0	3.07017e-08	0.199794	3.03178e-39	0.419057	0.0429779	0.752833
SRSF8	1.34362e-16	0.0325494	0.0314971	1.4124e-19	4.13544e-11	3.07017e-08	0	0.0413386	1.60138e-17	0.176543	0.184141	2.08619e-05
LSM3	0.848268	5.88615e-22	7.87089e-35	3.41334e-06	3.12507e-05	0.199794	0.0413386	0	8.27763e-11	1.1658e-21	0.425389	7.34439e-14
SNRNP200	1.27654e-52	8.72449e-35	1.96646e-45	2.86593e-56	1.47698e-79	3.03178e-39	1.60138e-17	8.27763e-11	0	0.49843	0.800983	2.25835e-05
SNU13	0.00254786	0.000182178	1.74607e-09	0.000186444	0.893107	0.419057	0.176543	1.1658e-21	0.49843	0	0.838381	3.8118e-27
SRPK3	0.924617	0.654716	0.0982	0.958161	0.0249232	0.0429779	0.184141	0.425389	0.800983	0.838381	0	0.119656
PUF60	0.478191	0.00325985	4.93711e-10	2.16654e-10	0.110186	0.752833	2.08619e-05	7.34439e-14	2.25835e-05	3.8118e-27	0.119656	0
