# Supplementary material for: Comprehensive Analysis of Splicing Factor and Alternative Splicing Event to Construct Subtype-Specific Prognosis-Predicting Models for Breast Cancer
Source: Front Genet. 2021 Sep 24;12:736423. doi: 10.3389/fgene.2021.736423 (PMC8497829; doi:10.3389/fgene.2021.736423)
Supplement: Supplementary file 10 [file Table4.XLSX]

## Sheet: Luminal-A
Supplementary Table S4. Gene set enrichment analysis of SF-risk-models using Hallmarks-50 gene set (Luminal-A).
ID	Description	Size	Enrichment score	NES	P value	Leading edge	Core enrichment
HALLMARK_MYOGENESIS	HALLMARK_MYOGENESIS	200	-0.59537	-2.37174	0.0163934	tags=17%, list=7%, signal=16%	LSP1/MYOZ1/ANKRD2/SOD3/MYBPH/MYL3/COX7A1/ATP2A1/CAV3/PYGM/TNNI1/ACTN3/COX6A2/TCAP/TNNI2/ACTC1/CHRNG/TNNC1/MYBPC3/TNNT3/ACTN2/ACTA1/MYLPF/MYOM2/SLN/TNNC2/MYH1/CKM/MYH2/MYL2/CSRP3/MYH7/MYL1
HALLMARK_PROTEIN_SECRETION	HALLMARK_PROTEIN_SECRETION	96	0.407011	1.62507	0.0196078	tags=71%, list=44%, signal=40%	GOLGA4/SH3GL2/OCRL/ARFGEF1/ATP7A/DOP1A/ARFGEF2/MON2/CLCN3/VPS4B/YIPF6/DNM1L/SCRN1/RAB22A/DST/AP1G1/ADAM10/AP2B1/STX16/VAMP4/GALC/SCAMP1/KIF1B/VAMP7/ARFIP1/M6PR/NAPG/STAM/RPS6KA3/LMAN1/LAMP2/SGMS1/IGF2R/RAB14/SNAP23/ANP32E/RAB5A/AP3B1/TMX1/COPB1/USO1/ABCA1/ZW10/SNX2/MAPK1/STX7/SSPN/ATP6V1H/TOM1L1/GOSR2/VPS45/COPB2/TSG101/COG2/TPD52/EGFR/GBF1/GLA/ATP6V1B1/STX12/RAB9A/ARCN1/CLTC/VAMP3/SEC24D/SEC31A/…
HALLMARK_UV_RESPONSE_DN	HALLMARK_UV_RESPONSE_DN	144	0.415226	1.76469	0.0212766	tags=63%, list=43%, signal=36%	BDNF/IGF1R/GJA1/IGFBP5/INPP4B/ATRX/CDON/NIPBL/SMAD3/CAP2/TOGARAM1/PRKAR2B/DLG1/NR1D2/ITGB3/PHF3/ATRN/AGGF1/ATP2B1/APBB2/CDK13/RASA2/SFMBT1/CDC42BPA/BMPR1A/NR3C1/ATP2C1/DYRK1A/ABCC1/MIOS/SCAF8/TJP1/MAPK14/PTPN21/HAS2/PRDM2/MMP16/EFEMP1/YTHDC1/NEK7/PDLIM5/GCNT1/ADORA2B/NOTCH2/ARHGEF9/BHLHE40/IRS1/SYNJ2/BCKDHB/TENT4A/ADGRL2/DMAC2L/PLCB4/TGFBR3/MAP1B/PTEN/ATP2B4/SIPA1L1/MET/ZMIZ1/SCN8A/ATXN1/DDAH1/AK…
HALLMARK_E2F_TARGETS	HALLMARK_E2F_TARGETS	200	0.388863	1.72443	0.0243902	tags=61%, list=45%, signal=34%	CENPE/GINS4/CCP110/BRCA1/PMS2/SMC4/NUP153/BRCA2/RAD50/PLK4/MMS22L/PRKDC/RBBP7/SMC1A/RAD21/TOP2A/ATAD2/STAG1/SMC3/ORC6/PAN2/USP1/RAD51AP1/XPO1/NUP205/NUP107/IPO7/RFC1/GSPT1/CBX5/HELLS/MRE11/PDS5B/NBN/SMC6/BUB1B/PSIP1/DEK/PSMC3IP/TMPO/TFRC/NUDT21/MKI67/E2F8/WEE1/ORC2/DEPDC1/TIMELESS/BRMS1L/MSH2/MAD2L1/RAD1/RFC3/GINS1/RACGAP1/PNN/BARD1/ESPL1/CCNE1/DCK/LUC7L3/MCM4/KIF4A/KIF18B/ING3/SPAG5/DSCC1/ANP32E…
HALLMARK_G2M_CHECKPOINT	HALLMARK_G2M_CHECKPOINT	199	0.418303	1.84343	0.0243902	tags=67%, list=45%, signal=37%	SLC12A2/CENPE/ATRX/CASP8AP2/POLQ/SMC4/BRCA2/WRN/KIF20B/PLK4/SMC2/KNL1/CCNT1/SMAD3/PRPF4B/RPS6KA5/SMC1A/RAD21/SLC38A1/TOP2A/ARID4A/STAG1/ORC6/CCND1/CUL5/STIL/XPO1/AMD1/KIF15/RBL1/KIF5B/KIF23/PURA/GSPT1/E2F3/LIG3/PDS5B/TMPO/TOP1/MKI67/CDC27/SMARCC1/MAD2L1/CUL3/NUP98/MAPK14/RACGAP1/KIF11/PAFAH1B1/CENPF/CDC7/BARD1/ESPL1/NSD2/YTHDC1/PRC1/BUB1/NOTCH2/G3BP1/MTF2/KPNB1/KIF4A/RASAL2/NUP50/SRSF10/INCENP/TN…
HALLMARK_MITOTIC_SPINDLE	HALLMARK_MITOTIC_SPINDLE	199	0.430123	1.89552	0.0243902	tags=65%, list=42%, signal=38%	CENPE/FGD6/NF1/SMC4/BRCA2/KIF20B/RICTOR/ARFGEF1/APC/PCM1/OPHN1/CEP192/CLIP1/EPB41/WASF1/ROCK1/SHROOM2/CENPJ/ECT2/SMC1A/DLG1/HOOK3/LATS1/ALS2/TOP2A/KNTC1/ALMS1/ARHGEF12/NET1/STK38L/SMC3/SASS6/CKAP5/KIF3B/TRIO/ARHGAP5/BCL2L11/CD2AP/KIF15/SOS1/CNTRL/KIF5B/KIF23/RFC1/NIN/FLNB/RASA2/CDC42BPA/DST/RASA1/ANLN/CDC27/ARHGAP29/MYH10/RABGAP1/LRPPRC/SSH2/RANBP9/WASL/RALBP1/TIAM1/CCDC88A/CEP72/RACGAP1/PPP4R2/K…
HALLMARK_ALLOGRAFT_REJECTION	HALLMARK_ALLOGRAFT_REJECTION	200	-0.333182	-1.32728	0.0327869	tags=39%, list=18%, signal=32%	IFNG/RPL39/ELANE/CCL22/EIF5A/SRGN/NOS2/IL18/FCGR2B/MBL2/IL18RAP/THY1/HLA-E/CAPG/HLA-DQA1/HLA-DRA/CCL2/CRTAM/RPL9/CD40/TGFB1/CDKN2A/NME1/NCR1/CXCL9/FGR/KLRD1/CD2/STAB1/IL12A/LY86/CD8A/IRF4/HLA-DOB/CCL4/NCF4/IL12RB1/HLA-DMA/HCLS1/PSMB10/IL2RG/HLA-A/CD74/TIMP1/WAS/MAP4K1/SPI1/RPS19/RPS9/CD247/CXCL13/GZMA/CD3E/LCK/ITGB2/PRF1/SOCS1/HLA-G/CFP/CD8B/SIT1/CCL5/C2/ZAP70/CD3D/CXCR3/GZMB/PF4/CCL19/CCL13/IL6/…
HALLMARK_COAGULATION	HALLMARK_COAGULATION	138	-0.424165	-1.65096	0.0333333	tags=37%, list=17%, signal=31%	SH2B2/F11/C8G/SERPING1/ACOX2/VWF/GSN/CLU/MBL2/CTSH/MSRB2/S100A13/MMP7/C1R/PROC/MMP15/C3/SERPINC1/GDA/CRIP2/CFD/TIMP1/DCT/SERPINA1/F10/F13B/CAPN5/APOC1/COMP/PLG/C9/C2/ITIH1/C1QA/C8B/PF4/F12/CPN1/LEFTY2/S100A1/HMGCS2/PROZ/APOA1/MMP8/F2/FGG/HRG/F9/APOC3/FGA
HALLMARK_ESTROGEN_RESPONSE_EARLY	HALLMARK_ESTROGEN_RESPONSE_EARLY	200	0.335576	1.48812	0.0487805	tags=50%, list=42%, signal=29%	NPY1R/RASGRP1/MSMB/IGF1R/GJA1/PGR/BCL2/SLC39A6/THSD4/NRIP1/MED13L/ELOVL2/PAPSS2/HSPB8/IL6ST/GFRA1/UGCG/MYBL1/FRK/AREG/NAV2/PMAIP1/RAB31/STC2/RBBP8/RHOBTB3/TFAP2C/CA12/CCND1/ABHD2/PEX11A/CELSR2/AFF1/AR/FLNB/SLC1A1/DYNLT3/MYOF/TPBG/PTGES/RAPGEFL1/MYB/MREG/SYBU/REEP1/PDZK1/ELF1/CELSR1/INPP5F/TIAM1/MAPT/ADCY1/BHLHE40/TGIF2/SLC19A2/SLC22A5/ABLIM1/AKAP1/JAK2/SLC7A2/ABAT/ENDOD1/SVIL/LRIG1/SIAH2/ADCY9/KL…

## Sheet: Luminal-B
Supplementary Table S4. Gene set enrichment analysis of SF-risk-models using Hallmarks-50 gene set (Luminal-B).
ID	Description	Size	Enrichment score	NES	P value	Leading edge	Core enrichment
HALLMARK_PANCREAS_BETA_CELLS	HALLMARK_PANCREAS_BETA_CELLS	40	-0.661616	-1.67192	0.0138889	tags=30%, list=7%, signal=28%	PAK3/PAX4/HNF1A/PCSK2/PDX1/IAPP/NEUROG3/DCX/CHGA/SCGN/NEUROD1
HALLMARK_HEDGEHOG_SIGNALING	HALLMARK_HEDGEHOG_SIGNALING	36	-0.610651	-1.56351	0.0285714	tags=39%, list=18%, signal=32%	TLE3/CRMP1/OPHN1/GLI1/NRCAM/SCG2/PTCH1/L1CAM/ACHE/CNTFR/UNC5C/SLIT1/SHH
HALLMARK_COAGULATION	HALLMARK_COAGULATION	138	0.49111	1.74589	0.04	tags=36%, list=16%, signal=30%	FGA/C8B/FGG/C9/MMP8/GDA/S100A1/KLK8/CLU/CPB2/APOC3/RGN/SERPINB2/HMGCS2/F13B/TMPRSS6/PROZ/SERPINA1/F12/DPP4/APOA1/DCT/CFD/S100A13/ANXA1/P2RY1/TIMP1/MMP1/PREP/MMP2/MSRB2/ARF4/SERPING1/ADAM9/HRG/LEFTY2/MMP15/CFH/GNG12/COMP/DUSP14/ANG/C2/CPQ/CTSK/C1R/PROC/PROS1/F9
HALLMARK_MITOTIC_SPINDLE	HALLMARK_MITOTIC_SPINDLE	199	-0.407463	-1.30899	0.0487805	tags=71%, list=48%, signal=37%	FGD4/MAP1S/PKD2/KIF5B/MYH9/KATNB1/SOS1/TUBGCP5/ARAP3/KIF4A/TLK1/BUB1/APC/ATG4B/KIF22/EZR/TPX2/WASF2/DOCK2/ARL8A/RALBP1/KIF23/KIF3B/ACTN4/PPP4R2/CLIP1/LATS1/ARHGEF7/NDC80/CCNB2/FLNA/ALS2/DLG1/RACGAP1/ARHGAP10/TUBD1/DST/KIF20B/SUN2/STAU1/SAC3D1/CDK1/CTTN/KIF11/ECT2/KPTN/MYO9B/RAPGEF5/ARHGEF2/TAOK2/MARK4/BCR/ARHGAP29/DLGAP5/SHROOM2/NUSAP1/DYNLL2/RICTOR/WASF1/ARHGDIA/PLEKHG2/RHOF/ROCK1/SPTBN1/FBXO5/B…

## Sheet: Her-2
Supplementary Table S4. Gene set enrichment analysis of SF-risk-models using Hallmarks-50 gene set (Her-2).
ID	Description	Size	Enrichment score	NES	P value	Leading edge	Core enrichment
HALLMARK_E2F_TARGETS	HALLMARK_E2F_TARGETS	200	0.515945	1.73991	0.0166667	tags=72%, list=36%, signal=47%	TFRC/TOP2A/TCF19/ANP32E/KPNA2/E2F8/RBBP7/SMC4/BUB1B/MCM2/SPAG5/CCP110/HELLS/RAD51C/CDK1/SMC1A/DSCC1/UBE2T/CBX5/CCNB2/MAD2L1/ATAD2/MKI67/NCAPD2/KIF4A/EXOSC8/RACGAP1/RFC3/RRM2/HMMR/RAD51AP1/SMC3/DIAPH3/NOLC1/PAICS/CENPE/TIPIN/STAG1/RAD21/MLH1/PLK1/ASF1B/SYNCRIP/SPC25/UNG/MYC/PRIM2/MCM6/DEPDC1/CKS2/TIMELESS/HMGB2/RFC1/CDKN1B/BRCA2/GINS4/XRCC6/DNMT1/CDKN3/POLD3/NUP205/PSIP1/LMNB1/CHEK1/CSE1L/MELK/MMS…
HALLMARK_ESTROGEN_RESPONSE_EARLY	HALLMARK_ESTROGEN_RESPONSE_EARLY	200	0.46336	1.56258	0.0166667	tags=39%, list=21%, signal=31%	NPY1R/CA12/SLC7A2/SOX3/PGR/EGR3/STC2/ANXA9/RET/TMPRSS3/SYT12/HR/THSD4/KRT15/ADCY1/BHLHE40/CELSR2/ELOVL2/CELSR1/SLC39A6/IGF1R/PLAAT3/RAPGEFL1/FARP1/KCNK15/GFRA1/AREG/RBBP8/P2RY2/PDZK1/HSPB8/CCND1/SLC16A1/SLC1A1/CHPT1/SLC27A2/SLC26A2/ABAT/SLC2A1/TIPARP/GREB1/IL6ST/DYNLT3/MYBL1/TFAP2C/FKBP4/SLC9A3R1/TOB1/LAD1/ARL3/MED13L/MYC/KRT8/FLNB/MINDY1/CISH/FOS/FHL2/SIAH2/MYB/BCL2/ISG20L2/RHOD/ENDOD1/ASB13/UNC…
HALLMARK_G2M_CHECKPOINT	HALLMARK_G2M_CHECKPOINT	199	0.48554	1.63276	0.0166667	tags=67%, list=36%, signal=43%	MAP3K20/TOP2A/PBK/DMD/KPNA2/PRC1/TFDP1/NUSAP1/CBX1/KIF23/SMC4/NEK2/MCM2/CCND1/CDK1/SQLE/SMC1A/KIF15/CENPF/SMC2/KIF11/CDC6/KNL1/TTK/CCNB2/MAD2L1/KIF20B/MKI67/KIF4A/RACGAP1/RAD23B/HMMR/CUL4A/NOLC1/CDC45/CENPE/EXO1/BUB1/NSD2/STAG1/RAD21/PLK1/SYNCRIP/MYC/PRIM2/UBE2C/MCM6/CKS2/CDKN1B/BRCA2/SAP30/BUB3/CCNA2/CDKN3/CCNT1/DKC1/TPX2/GINS2/CDC27/LMNB1/CHEK1/CDC7/POLQ/UCK2/WRN/MTF2/SLC7A1/RBL1/TOP1/PRPF4B/ES…
HALLMARK_MYC_TARGETS_V1	HALLMARK_MYC_TARGETS_V1	200	0.451826	1.52368	0.0166667	tags=71%, list=44%, signal=40%	KPNA2/TFDP1/LDHA/MCM2/CLNS1A/PGK1/TOMM70/RFC4/MAD2L1/PSMD3/RAD23B/VDAC3/NCBP2/AP3S1/SF3B3/RRM1/NOLC1/CDC45/SYNCRIP/SET/MYC/MCM6/DDX21/IMPDH2/GLO1/CDK2/BUB3/XRCC6/CCNA2/HPRT1/IARS1/UBE2E1/MRPL9/HDGF/EIF3D/DDX18/CCT5/DHX15/RANBP1/EIF4G2/PRPS2/ORC2/HDAC2/PSMD14/MCM4/NCBP1/VBP1/CTPS1/RPS6/ETF1/SNRPD3/SNRPA1/EPRS1/GOT2/DUT/POLE3/ILF2/USP1/YWHAQ/TCP1/SERBP1/NPM1/PABPC1/DEK/CCT3/TRA2B/EIF3J/EIF4E/ODC1/P…
HALLMARK_PANCREAS_BETA_CELLS	HALLMARK_PANCREAS_BETA_CELLS	40	0.623341	1.53143	0.0192308	tags=38%, list=10%, signal=34%	NEUROD1/CHGA/DCX/HNF1A/FOXA2/NEUROG3/INSM1/SYT13/ABCC8/SLC2A2/SCGN/IAPP/GCG/INS/PAX4
HALLMARK_ALLOGRAFT_REJECTION	HALLMARK_ALLOGRAFT_REJECTION	200	-0.578904	-2.07156	0.0238095	tags=48%, list=15%, signal=41%	FCGR2B/SRGN/IL2RA/HLA-DRA/CCL7/IL12B/IL10/CD74/C2/F2/STAB1/CCL2/LCP2/TNF/CD1D/HLA-DMA/CCND2/HLA-E/IL2/LY86/IL18/FGR/CTSS/IL15/IL13/TGFB2/CCL22/PSMB10/HLA-DMB/CD4/FYB1/IGSF6/HLA-G/ITGB2/HLA-DOA/CD40/SPI1/STAT4/MMP9/IL18RAP/CXCL9/HCLS1/CCR2/CCR5/PTPRC/SOCS1/IFNG/KLRD1/ITGAL/IL2RB/NCF4/IRF8/CD28/CD96/CD40LG/IL16/CXCL13/CRTAM/CD8A/ITK/WAS/GZMB/CD2/HLA-DQA1/CD3G/NCR1/PRF1/CCL5/CD8B/IL2RG/CD247/CD3E/IL…
HALLMARK_INTERFERON_GAMMA_RESPONSE	HALLMARK_INTERFERON_GAMMA_RESPONSE	200	-0.465891	-1.66715	0.0238095	tags=48%, list=22%, signal=38%	WARS1/DHX58/RBCK1/CASP1/VCAM1/PTPN6/EPSTI1/SAMHD1/GBP4/DDX60/NOD1/HLA-A/AUTS2/PSMB8/OGFR/IRF7/IL7/IRF9/TRIM21/RSAD2/TAPBP/CD86/BATF2/PML/SERPING1/APOL6/MARCHF1/IRF5/UPP1/TAP1/ST8SIA4/LGALS3BP/C1R/IL15RA/XAF1/FCGR1A/C1S/LY6E/IRF1/PIM1/OAS2/P2RY14/HLA-B/CD69/IFI30/FPR1/NLRC5/IFI44/CCL7/CD74/HELZ2/IFI44L/PSMB9/CCL2/FGL2/LCP2/SELP/HLA-DMA/MT2A/IFI35/IL15/HLA-DRB1/ISG20/IDO1/CMKLR1/CXCL11/PSMB10/CXCL1…
HALLMARK_ESTROGEN_RESPONSE_LATE	HALLMARK_ESTROGEN_RESPONSE_LATE	200	0.42453	1.43163	0.0333333	tags=38%, list=22%, signal=30%	NPY1R/CA12/SOX3/PGR/EGR3/ANXA9/S100A9/RET/ACOX2/TMPRSS3/HR/NMU/AGR2/TOP2A/TRIM29/CELSR2/CKB/IGSF1/PLAAT3/RAPGEFL1/FARP1/CA2/AREG/DNAJC12/RBBP8/SERPINA3/FGFR3/PDZK1/HSPB8/CCND1/SLC16A1/CHPT1/SLC27A2/SLC26A2/CDC6/CHST8/KIF20A/ASS1/IL6ST/CXCL14/CYP4F11/DYNLT3/ATP2B4/TFAP2C/LTF/FKBP4/SLC9A3R1/TOB1/ARL3/FLNB/HSPA4L/CISH/FOS/HPRT1/SIAH2/CACNA2D2/MYB/HOMER2/BCL2/GINS2/MOCS2/CDH1/PRLR/TPBG/SCARB1/MAPT/CA…
HALLMARK_MITOTIC_SPINDLE	HALLMARK_MITOTIC_SPINDLE	199	0.401476	1.35007	0.0333333	tags=66%, list=46%, signal=36%	TOP2A/NF1/SHROOM2/PRC1/FARP1/ECT2/NUSAP1/WASF1/KIF23/SMC4/NEK2/CDK1/SMC1A/KIF15/CENPF/KIF11/TTK/CCNB2/HOOK3/KIF20B/KIF4A/RACGAP1/ANLN/SMC3/TUBGCP3/DLG1/CENPE/BUB1/PLK1/EZR/ARHGEF12/FLNB/CDC42EP4/RFC1/RASA1/BRCA2/CD2AP/TPX2/PREX1/CDC27/CDC42BPA/LMNB1/TUBD1/CTTN/APC/WASL/ALMS1/VCL/LATS1/ESPL1/SHROOM1/AURKA/NET1/PPP4R2/KNTC1/DYNLL2/KIFAP3/KIF2C/RANBP9/LRPPRC/ALS2/DYNC1H1/DLGAP5/KIF22/PCM1/TUBGCP5/TR…

## Sheet: Basal-like
Supplementary Table S4. Gene set enrichment analysis of SF-risk-models using Hallmarks-50 gene set (Basal-like).
ID	Description	Size	Enrichment score	NES	P value	Leading edge	Core enrichment
HALLMARK_IL2_STAT5_SIGNALING	HALLMARK_IL2_STAT5_SIGNALING	199	-0.383791	-1.48362	0.0238095	tags=35%, list=24%, signal=27%	TIAM1/DENND5A/GUCY1B1/SPRED2/AHNAK/SCN9A/SMPDL3A/SLC39A8/TNFRSF1B/CD86/IRF4/RABGAP1L/GBP4/BHLHE40/NRP1/IKZF4/IRF8/IL18R1/TNFRSF9/TWSG1/TNFSF10/PLAGL1/FAM126B/HIPK2/BMPR2/PRKCH/HUWE1/CCND2/RORA/TRAF1/CTLA4/PTCH1/TGM2/CST7/AHR/MAP6/IL10/PTGER2/IL10RA/IKZF2/IL13/CD48/SHE/SH3BGRL2/GPR65/IL2RB/ITIH5/ITGA6/F2RL2/RHOH/CD44/IL1R2/GATA1/ICOS/PHLDA1/TLR7/IGF1R/FGL2/BMP2/ABCB1/CAPN3/SELL/IL1RL1/CCR4/EOMES/S…
HALLMARK_UV_RESPONSE_DN	HALLMARK_UV_RESPONSE_DN	144	-0.438014	-1.51752	0.0238095	tags=53%, list=36%, signal=34%	RUNX1/RND3/SLC7A1/BMPR1A/DYRK1A/PTEN/PRKCE/ABCC1/CDON/AMPH/DLG1/YTHDC1/NR1D2/DUSP1/PIK3R3/DLC1/SCN8A/PPARG/DMAC2L/LAMC1/NFIB/SYNJ2/TJP1/CDC42BPA/GCNT1/F3/FYN/SIPA1L1/PIK3CD/ATP2B4/AGGF1/COL3A1/NFKB1/KCNMA1/APBB2/TGFBR3/IRS1/SCAF8/ACVR2A/ADD3/PHF3/COL5A2/PRDM2/BHLHE40/NRP1/COL1A2/NIPBL/ATXN1/PLPP3/ERBB2/HAS2/TFPI/COL11A1/MAP1B/PTGFR/ATRX/DAB2/ATP2B1/TOGARAM1/PRKCA/PRKAR2B/RGS4/NR3C1/GJA1/EFEMP1/TG…
HALLMARK_ALLOGRAFT_REJECTION	HALLMARK_ALLOGRAFT_REJECTION	200	-0.453466	-1.74674	0.0243902	tags=48%, list=26%, signal=36%	IFNAR2/LY86/IFNGR1/NLRP3/IL11/CCL4/MAP4K1/HLA-DMA/CD74/ABCE1/GCNT1/CCL13/CD79A/TGFB2/FGR/HLA-DQA1/EIF4G3/ACVR2A/HCLS1/HLA-DOB/IL6/CD86/IL15/ETS1/IRF4/CD4/CD80/IRF8/EIF3A/SIT1/EREG/CCL5/GZMB/HLA-DMB/HLA-DRA/TLR1/JAK2/CCND2/LCK/CCR1/HIF1A/CD3D/IGSF6/FAS/PRF1/F2R/LCP2/SRGN/IL7/RPL3L/IL10/CTSS/ST8SIA4/CXCR3/CD247/IL13/CD8A/CXCL13/MBL2/HLA-DOA/STAT1/IL16/IL12B/GPR65/IL2RB/CD3E/CXCL9/ITGAL/CD2/STAT4/GZ…
HALLMARK_COMPLEMENT	HALLMARK_COMPLEMENT	200	-0.349885	-1.34775	0.0243902	tags=46%, list=27%, signal=34%	F8/CDH13/LYN/CD46/CASP3/RAF1/CASP7/DYRK2/RASGRP1/LAP3/C3/USP16/PRDM4/ME1/USP15/AKAP10/PLAT/IRF2/F10/C1S/F3/FYN/FN1/GCA/CASP1/DGKH/DOCK9/GPD2/USP8/KLKB1/CASP4/S100A9/LRP1/TNFAIP3/ITGAM/CLU/IL6/SPOCK2/GMFB/GATA3/CBLB/RBSN/DPP4/FCN1/LIPA/DGKG/ZFPM2/CCL5/ACTN2/GZMB/ITIH1/PIK3R5/JAK2/DUSP6/CTSO/CD59/LCK/KIF2A/C9/CASP5/CPM/APOBEC3G/SH2B3/CTSC/LCP2/HPCAL4/CTSS/KCNIP2/OLR1/DOCK4/CASP10/GZMA/PLEK/S100A12/…
HALLMARK_INFLAMMATORY_RESPONSE	HALLMARK_INFLAMMATORY_RESPONSE	200	-0.48168	-1.85542	0.0243902	tags=42%, list=21%, signal=34%	EBI3/CCRL2/ACVR2A/C3AR1/PTPRE/CLEC5A/GCH1/TNFRSF1B/IL6/AQP9/IL15/FPR1/NAMPT/BTG2/IL18R1/ATP2A2/EREG/TNFRSF9/TACR3/HRH1/CCL5/AXL/TNFSF10/TLR1/PDE4B/PIK3R5/IRAK2/LCK/HIF1A/CCL20/HAS2/KCNJ2/AHR/LCP2/SGMS2/CMKLR1/PCDH7/MSR1/IL10/CXCL11/PTGER2/PTAFR/IL10RA/CCL17/PTGER4/OLR1/ABCA1/FZD5/ATP2B1/CD48/IL1R1/IL12B/GPC3/IL2RB/CXCL6/OSMR/PROK2/LTA/CXCL9/CD69/CXCR6/CYBB/P2RX7/SLAMF1/TLR3/TACR1/SLC28A2/IL18RAP/…
HALLMARK_INTERFERON_GAMMA_RESPONSE	HALLMARK_INTERFERON_GAMMA_RESPONSE	200	-0.485217	-1.86905	0.0243902	tags=52%, list=30%, signal=37%	SOD2/CASP7/TRAFD1/LAP3/IFIT3/EIF4E3/B2M/TRIM21/PELI1/MYD88/IFNAR2/ZBP1/DDX58/RAPGEF6/IRF2/IFIH1/NCOA3/HLA-DMA/C1S/CD74/LATS2/USP18/ITGB7/EIF2AK2/ARID5B/CASP1/OASL/SPPL2A/NFKB1/FCGR1A/BTG1/SAMHD1/CASP4/HLA-DQA1/RSAD2/CD274/ZNFX1/IFI44/HERC6/NLRC5/TNFAIP3/GCH1/IL6/TDRD7/CD86/IL15/IRF4/APOL6/GBP4/TRIM14/FPR1/NAMPT/CASP8/IRF8/TXNIP/TNFAIP2/SP110/CIITA/MX2/ST3GAL5/METTL7B/CCL5/TNFSF10/PDE4B/SLAMF7/EPS…
