# Supplementary material for: Comprehensive Analysis of Splicing Factor and Alternative Splicing Event to Construct Subtype-Specific Prognosis-Predicting Models for Breast Cancer
Source: Front Genet. 2021 Sep 24;12:736423. doi: 10.3389/fgene.2021.736423 (PMC8497829; doi:10.3389/fgene.2021.736423)
Supplement: Supplementary file 11 [file Table1.XLSX]

## Sheet: General information
Supplementary Table 1. Clinicopathological parameters of BRCA patients in the TCGA database
Patient barcode	Followup time (days)	Survival status (0=Alive, 1=Deceased)	Gender	Pathologic T stage	Pathologic N stage	Pathologic M stage	Stage	Age	PAM50 Classification
TCGA-BH-A5IZ-01	567	0	FEMALE	T2	N1	M0	Stage IIB	51	Basal
TCGA-AR-A1AJ-01	3072	0	FEMALE	T1	N0	M0	Stage I	83	Basal
TCGA-AR-A1AY-01	1026	0	FEMALE	T1	N0	M0	Stage I	65	Basal
TCGA-AR-A2LR-01	1742	0	FEMALE	T1	N0	M0	Stage I	49	Basal
TCGA-BH-A0BG-01	1871	0	FEMALE	T1	N0	M0	Stage I	73	Basal
TCGA-A7-A26F-01	738	0	FEMALE	T1	N0	M0	Stage IA	55	Basal
TCGA-BH-A0AV-01	1820	0	FEMALE	T1	N0	M0	Stage I	52	Basal
TCGA-BH-A0BL-01	2278	0	FEMALE	T1	N0	M0	Stage I	35	Basal
TCGA-BH-A0BW-01	2371	0	FEMALE	T1	N0	M0	Stage I	71	Basal
TCGA-E2-A1II-01	1025	0	FEMALE	T1	N0	M0	Stage I	51	Basal
TCGA-E2-A1LH-01	3247	0	FEMALE	T1	N0	M0	Stage I	59	Basal
TCGA-BH-A18G-01	149	0	FEMALE	T1	N0	M0	Stage IA	81	Basal
TCGA-D8-A27M-01	410	0	FEMALE	T1	N0	M0	Stage IA	59	Basal
TCGA-E2-A1LS-01	1604	0	FEMALE	T1	N0	M0	Stage IA	46	Basal
TCGA-E2-A573-01	1062	0	FEMALE	T1	N0	M0	Stage IA	48	Basal
TCGA-A2-A3XX-01	1439	1	FEMALE	T2	N0	M0	Stage IIA	49	Basal
TCGA-A2-A4RX-01	742	0	FEMALE	T2	N0	M0	Stage IIA	67	Basal
TCGA-A2-A4S1-01	820	0	FEMALE	T2	N0	M0	Stage IIA	66	Basal
TCGA-A7-A26I-01	661	0	FEMALE	T2	N0	M0	Stage IIA	65	Basal
TCGA-A7-A4SD-01	441	0	FEMALE	T2	N0	M0	Stage IIA	52	Basal
TCGA-A7-A4SE-01	644	0	FEMALE	T2	N0	M0	Stage IIA	54	Basal
TCGA-A7-A5ZV-01	368	0	FEMALE	T2	N0	M0	Stage IIA	62	Basal
TCGA-A7-A6VV-01	313	0	FEMALE	T2	N0	M0	Stage IIA	51	Basal
TCGA-A7-A6VW-01	285	0	FEMALE	T2	N0	M0	Stage IIA	48	Basal
TCGA-A8-A07C-01	1034	0	FEMALE	T2	N0	M0	Stage IIA	57	Basal
TCGA-A8-A07O-01	304	0	FEMALE	T2	N0	M0	Stage IIA	51	Basal
TCGA-AN-A0AR-01	10	0	FEMALE	T2	N0	M0	Stage IIA	55	Basal
TCGA-AN-A0AT-01	10	0	FEMALE	T2	N0	M0	Stage IIA	62	Basal
TCGA-AN-A0FL-01	231	0	FEMALE	T2	N0	M0	Stage IIA	62	Basal
TCGA-AN-A0FX-01	10	0	FEMALE	T2	N0	M0	Stage IIA	52	Basal
TCGA-AN-A0G0-01	16	0	FEMALE	T2	N0	M0	Stage IIA	56	Basal
TCGA-AN-A0XU-01	10	0	FEMALE	T2	N0	M0	Stage IIA	54	Basal
TCGA-AO-A1KR-01	2513	0	FEMALE	T2	N0	M0	Stage IIA	51	Basal
TCGA-AQ-A54N-01	78	0	FEMALE	T2	N0	M0	Stage IIA	51	Basal
TCGA-AR-A0TP-01	4275	0	FEMALE	T2	N0	M0	Stage IIA	43	Basal
TCGA-AR-A0TU-01	709	0	FEMALE	T2	N0	M0	Stage IIA	35	Basal
TCGA-AR-A0U4-01	3261	0	FEMALE	T2	N0	M0	Stage IIA	54	Basal
TCGA-AR-A1AI-01	3296	0	FEMALE	T2	N0	M0	Stage IIA	47	Basal
TCGA-AR-A1AQ-01	3021	0	FEMALE	T2	N0	M0	Stage IIA	49	Basal
TCGA-AR-A256-01	2854	1	FEMALE	T2	N0	M0	Stage IIA	45	Basal
TCGA-B6-A0I1-01	2361	1	FEMALE	T2	N0	M0	Stage IIA	73	Basal
TCGA-BH-A0DL-01	2381	0	FEMALE	T2	N0	M0	Stage IIA	64	Basal
TCGA-BH-A18T-01	224	1	FEMALE	T2	N0	M0	Stage IIA	70	Basal
TCGA-C8-A12V-01	385	0	FEMALE	T2	N0	M0	Stage IIA	55	Basal
TCGA-C8-A134-01	383	0	FEMALE	T2	N0	M0	Stage IIA	52	Basal
TCGA-C8-A1HJ-01	5	0	FEMALE	T2	N0	M0	Stage IIA	53	Basal
TCGA-D8-A143-01	431	0	FEMALE	T2	N0	M0	Stage IIA	51	Basal
TCGA-D8-A1JK-01	612	0	FEMALE	T2	N0	M0	Stage IIA	90	Basal
TCGA-D8-A1JL-01	611	0	FEMALE	T2	N0	M0	Stage IIA	72	Basal
TCGA-D8-A1XQ-01	499	0	FEMALE	T2	N0	M0	Stage IIA	69	Basal
TCGA-D8-A27F-01	488	0	FEMALE	T2	N0	M0	Stage IIA	40	Basal
TCGA-D8-A27H-01	397	0	FEMALE	T2	N0	M0	Stage IIA	72	Basal
TCGA-E2-A14R-01	1174	0	FEMALE	T2	N0	M0	Stage IIA	62	Basal
TCGA-E2-A14Y-01	2109	0	FEMALE	T2	N0	M0	Stage IIA	35	Basal
TCGA-E2-A150-01	1935	0	FEMALE	T2	N0	M0	Stage IIA	48	Basal
TCGA-E2-A159-01	762	0	FEMALE	T2	N0	M0	Stage IIA	50	Basal
TCGA-E2-A1B6-01	867	0	FEMALE	T2	N0	M0	Stage IIA	44	Basal
TCGA-E2-A1LG-01	1523	0	FEMALE	T2	N0	M0	Stage IIA	50	Basal
TCGA-E2-A574-01	1179	0	FEMALE	T2	N0	M0	Stage IIA	44	Basal
TCGA-E9-A1N8-01	1039	0	FEMALE	T2	N0	M0	Stage IIA	48	Basal
TCGA-E9-A1N9-01	1101	0	FEMALE	T2	N0	M0	Stage IIA	58	Basal
TCGA-E9-A22G-01	1239	0	FEMALE	T2	N0	M0	Stage IIA	47	Basal
TCGA-HN-A2NL-01	79	0	FEMALE	T2	N0	M0	Stage IIA	56	Basal
TCGA-AR-A24Q-01	3172	0	FEMALE	T3	N0	M0	Stage IIB	49	Basal
TCGA-C8-A27B-01	439	0	FEMALE	T3	N0	M0	Stage IIB	48	Basal
TCGA-D8-A142-01	425	0	FEMALE	T3	N0	M0	Stage IIB	74	Basal
TCGA-E9-A5FL-01	24	0	FEMALE	T3	N0	M0	Stage IIB	65	Basal
TCGA-AN-A0AL-01	227	0	FEMALE	T4	N0	M0	Stage IIIB	41	Basal
TCGA-AC-A2QJ-01	446	1	FEMALE	T4	N0	M0	Stage IIIB	48	Basal
TCGA-A2-A04Q-01	2385	0	FEMALE	T1	N0	M0	Stage IA	48	Basal
TCGA-B6-A402-01	2281	0	FEMALE	T1	N0	M0	Stage I	47	Basal
TCGA-BH-A0WA-01	701	0	FEMALE	T1	N0	M0	Stage I	82	Basal
TCGA-A2-A0SX-01	1534	0	FEMALE	T1	N0	M0	Stage IA	48	Basal
TCGA-AO-A0J4-01	1587	0	FEMALE	T1	N0	M0	Stage IA	41	Basal
TCGA-B6-A0I2-01	4361	0	FEMALE	T1	N0	M0	Stage IA	45	Basal
TCGA-B6-A0RU-01	8605	0	FEMALE	T1	N0	M0	Stage IA	40	Basal
TCGA-BH-A0B9-01	1572	0	FEMALE	T1	N0	M0	Stage IA	44	Basal
TCGA-BH-A0E6-01	293	0	FEMALE	T1	N0	M0	Stage IA	69	Basal
TCGA-A1-A0SK-01	967	1	FEMALE	T2	N0	M0	Stage IIA	54	Basal
TCGA-A1-A0SP-01	584	0	FEMALE	T2	N0	M0	Stage IIA	40	Basal
TCGA-A2-A04T-01	2246	0	FEMALE	T2	N0	M0	Stage IIA	62	Basal
TCGA-A2-A0CM-01	754	1	FEMALE	T2	N0	M0	Stage IIA	40	Basal
TCGA-A2-A0D0-01	2048	0	FEMALE	T2	N0	M0	Stage IIA	60	Basal
TCGA-A2-A0YM-01	965	0	FEMALE	T2	N0	M0	Stage IIA	67	Basal
TCGA-A2-A25F-01	322	0	FEMALE	T2	N0	M0	Stage IIA	66	Basal
TCGA-A7-A0CE-01	1074	0	FEMALE	T2	N0	M0	Stage IIA	57	Basal
TCGA-A7-A0DA-01	1085	0	FEMALE	T2	N0	M0	Stage IIA	62	Basal
TCGA-A7-A13D-01	965	0	FEMALE	T2	N0	M0	Stage IIA	46	Basal
TCGA-AO-A0J6-01	1140	0	FEMALE	T2	N0	M0	Stage IIA	61	Basal
TCGA-AO-A124-01	3506	0	FEMALE	T2	N0	M0	Stage IIA	38	Basal
TCGA-AO-A128-01	3248	0	FEMALE	T2	N0	M0	Stage IIA	61	Basal
TCGA-AO-A12F-01	1842	0	FEMALE	T2	N0	M0	Stage IIA	36	Basal
TCGA-BH-A0RX-01	170	0	FEMALE	T2	N0	M0	Stage IIA	59	Basal
TCGA-E9-A243-01	612	0	FEMALE	T2	N0	M0	Stage IIA	52	Basal
TCGA-E9-A244-01	21	0	FEMALE	T2	N0	M0	Stage IIA	54	Basal
TCGA-E9-A3QA-01	918	0	FEMALE	T2	N0	M0	Stage IIA	33	Basal
TCGA-EW-A1P4-01	907	0	FEMALE	T2	N0	M0	Stage IIA	43	Basal
TCGA-GM-A3XL-01	2108	0	FEMALE	T2	N0	M0	Stage IIA	49	Basal
TCGA-B6-A0IJ-01	7106	0	FEMALE	T3	N0	M0	Stage IIB	42	Basal
TCGA-B6-A0RE-01	7777	0	FEMALE	TX	N0	M0	Stage X	61	Basal
TCGA-A2-A04U-01	2654	0	FEMALE	T2	N0	M0	Stage IIA	47	Basal
TCGA-A2-A0D2-01	1027	0	FEMALE	T2	N0	M0	Stage IIA	45	Basal
TCGA-A7-A26G-01	722	0	FEMALE	T2	N0	M0	Stage IIA	50	Basal
TCGA-AQ-A04J-01	819	0	FEMALE	T2	N0	M0	Stage IIA	45	Basal
TCGA-B6-A0I6-01	991	1	FEMALE	T1	N1	M0	Stage IIA	49	Basal
TCGA-A1-A0SO-01	852	0	FEMALE	T2	N1	M0	Stage IIB	67	Basal
TCGA-A2-A0T0-01	533	0	FEMALE	T2	N1	M0	Stage IIB	59	Basal
TCGA-A2-A1G1-01	584	0	FEMALE	T2	N1	M0	Stage IIB	85	Basal
TCGA-A7-A6VY-01	266	0	FEMALE	T2	N1	M0	Stage IIB	48	Basal
TCGA-AN-A04D-01	52	0	FEMALE	T2	N1	M0	Stage IIB	58	Basal
TCGA-AR-A0TS-01	2558	0	FEMALE	T2	N1	M0	Stage IIB	46	Basal
TCGA-AR-A0U0-01	1988	0	FEMALE	T2	N1	M0	Stage IIB	73	Basal
TCGA-AR-A0U1-01	4052	0	FEMALE	T2	N1	M0	Stage IIB	36	Basal
TCGA-AR-A1AH-01	3807	0	FEMALE	T2	N1	M0	Stage IIB	51	Basal
TCGA-B6-A1KF-01	3088	0	FEMALE	T2	N1	M0	Stage IIB	68	Basal
TCGA-C8-A12K-01	0	0	FEMALE	T2	N1	M0	Stage IIB	80	Basal
TCGA-E2-A14N-01	1434	0	FEMALE	T2	N1	M0	Stage IIB	37	Basal
TCGA-E2-A1LI-01	3121	0	FEMALE	T2	N1	M0	Stage IIB	57	Basal
TCGA-E9-A1NC-01	1203	0	FEMALE	T2	N1	M0	Stage IIB	61	Basal
TCGA-E9-A1ND-01	1266	0	FEMALE	T2	N1	M0	Stage IIB	75	Basal
TCGA-AR-A5QQ-01	322	1	FEMALE	T3	N1	M0	Stage IIIA	68	Basal
TCGA-B6-A0RT-01	2721	0	FEMALE	T3	N1	M0	Stage IIIA	39	Basal
TCGA-A2-A0ST-01	3017	0	FEMALE	T1	N1	M0	Stage IIA	62	Basal
TCGA-EW-A1PH-01	607	0	FEMALE	T1	N1	M0	Stage IIA	52	Basal
TCGA-GM-A2DF-01	2155	0	FEMALE	T1	N1	M0	Stage IIA	53	Basal
TCGA-A2-A0YE-01	554	0	FEMALE	T2	N1	M0	Stage IIB	48	Basal
TCGA-A2-A3XT-01	2770	0	FEMALE	T2	N1	M0	Stage IIB	45	Basal
TCGA-A2-A3XY-01	1093	1	FEMALE	T2	N1	M0	Stage IIB	49	Basal
TCGA-A2-A3Y0-01	1546	0	FEMALE	T2	N1	M0	Stage IIB	57	Basal
TCGA-A8-A08R-01	30	0	FEMALE	T2	N1	M0	Stage IIB	52	Basal
TCGA-AO-A129-01	3286	0	FEMALE	T2	N1	M0	Stage IIB	29	Basal
TCGA-BH-A0B3-01	1203	0	FEMALE	T2	N1	M0	Stage IIB	53	Basal
TCGA-D8-A1JM-01	590	0	FEMALE	T2	N1	M0	Stage IIB	59	Basal
TCGA-E2-A1AZ-01	2329	0	FEMALE	T2	N1	M0	Stage IIB	63	Basal
TCGA-LL-A5YP-01	450	0	FEMALE	T2	N1	M0	Stage IIB	49	Basal
TCGA-EW-A3U0-01	532	0	FEMALE	T3	N1	M0	Stage IIIA	61	Basal
TCGA-BH-A1FC-01	3472	1	FEMALE	T1	N1	M0	Stage IIA	78	Basal
TCGA-BH-A18Q-01	1692	1	FEMALE	T2	N1	M0	Stage IIB	56	Basal
TCGA-BH-A18V-01	1556	1	FEMALE	T2	N1	M0	Stage IIB	48	Basal
TCGA-B6-A0IQ-01	4285	0	FEMALE	T3	N1	M0	Stage IIIA	40	Basal
TCGA-B6-A0WX-01	639	1	FEMALE	T3	N1	M0	Stage IIIA	40	Basal
TCGA-BH-A1F0-01	785	1	FEMALE	T1	N1	M0	Stage IIA	80	Basal
TCGA-E2-A158-01	450	0	FEMALE	T1	N1	M0	Stage IIA	43	Basal
TCGA-A2-A3XU-01	912	1	FEMALE	T2	N1	M0	Stage IIB	35	Basal
TCGA-AR-A1AR-01	524	1	FEMALE	T1	N2	M0	Stage IIIA	50	Basal
TCGA-AR-A251-01	3030	0	FEMALE	T2	N2	M0	Stage IIIA	51	Basal
TCGA-C8-A131-01	411	0	FEMALE	T2	N2	M0	Stage IIIA	82	Basal
TCGA-E2-A14X-01	972	0	FEMALE	T2	N2	M0	Stage IIIA	55	Basal
TCGA-PL-A8LZ-01	302	0	FEMALE	T4	N2	M0	Stage IIIB	29	Basal
TCGA-A2-A3XS-01	1032	1	FEMALE	T1	N2	M0	Stage IIIA	62	Basal
TCGA-A8-A07U-01	760	0	FEMALE	T2	N2	M0	Stage IIIA	66	Basal
TCGA-AO-A0JL-01	1683	0	FEMALE	T2	N2	M0	Stage IIIA	59	Basal
TCGA-A2-A0YJ-01	566	0	FEMALE	T3	N2	M0	Stage IIIA	39	Basal
TCGA-A8-A07R-01	273	0	FEMALE	T2	N3	M0	Stage IIIC	80	Basal
TCGA-BH-A0E0-01	134	0	FEMALE	T3	N3	M0	Stage IIIC	38	Basal
TCGA-E2-A1LK-01	266	1	FEMALE	T4	N3	M0	Stage IIIC	84	Basal
TCGA-EW-A1P8-01	239	1	FEMALE	T2	N3	M0	Stage IIIC	58	Basal
TCGA-A2-A04P-01	548	1	FEMALE	T2	N3	M0	Stage IIIC	36	Basal
TCGA-B6-A0X1-01	7455	1	FEMALE	T2	N1	M1	Stage IIB	48	Basal
TCGA-AN-A0FJ-01	242	0	FEMALE	T2	N2	M1	Stage IV	59	Basal
TCGA-A2-A0T2-01	255	1	FEMALE	T3	N3	M1	Stage IV	66	Basal
TCGA-LL-A73Y-01	477	0	FEMALE	T1	N0	MX	Stage IA	67	Basal
TCGA-OL-A6VO-01	858	0	FEMALE	T1	N0	MX	Stage IA	43	Basal
TCGA-AC-A62X-01	417	0	FEMALE	T2	N0	MX	Stage IIA	72	Basal
TCGA-EW-A1OW-01	694	0	FEMALE	T2	N0	MX	Stage IIA	58	Basal
TCGA-OL-A5D7-01	1780	0	FEMALE	T2	N0	MX	Stage IIA	70	Basal
TCGA-AC-A2QH-01	1005	0	FEMALE	T3	N0	MX	Stage IIB	58	Basal
TCGA-AC-A7VC-01	1	0	FEMALE	T3	N0	MX	Stage IIB	56	Basal
TCGA-GI-A2C9-01	3342	0	FEMALE	T3	N0	MX	Stage IIB	58	Basal
TCGA-AC-A6IW-01	413	0	FEMALE	T2	N0	MX	Stage IIA	73	Basal
TCGA-LL-A6FR-01	489	0	FEMALE	T2	N0	MX	Stage IIA	50	Basal
TCGA-LL-A8F5-01	596	0	FEMALE	T2	N0	MX	Stage IIA	61	Basal
TCGA-OL-A5RW-01	1106	0	FEMALE	T1	N1	MX	Stage IIA	40	Basal
TCGA-A7-A13E-01	614	1	FEMALE	T2	N1	MX	Stage IIB	62	Basal
TCGA-D8-A1XK-01	441	0	FEMALE	T2	N1	MX	Stage IIB	55	Basal
TCGA-OL-A5S0-01	620	0	FEMALE	T2	N1	MX	Stage IIB	66	Basal
TCGA-EW-A1PB-01	608	0	FEMALE	T3	N1	MX	Stage IIIA	70	Basal
TCGA-OL-A66I-01	714	0	FEMALE	T1	N1	MX	Stage IIA	36	Basal
TCGA-AC-A2BK-01	2222	0	FEMALE	T2	N2	MX	Stage IIIA	78	Basal
TCGA-E2-A1LL-01	1309	0	FEMALE	T3	N2	MX	Stage IIIA	73	Basal
TCGA-BH-A18P-01	921	1	FEMALE	T1	N0	M0	Stage I	60	Her2
TCGA-A2-A3XZ-01	1532	0	FEMALE	T1	N0	M0	Stage I	46	Her2
TCGA-E2-A152-01	2128	0	FEMALE	T1	N0	M0	Stage I	56	Her2
TCGA-A2-A3XV-01	996	0	FEMALE	T2	N0	M0	Stage IIA	46	Her2
TCGA-A7-A4SF-01	545	0	FEMALE	T2	N0	M0	Stage IIA	54	Her2
TCGA-A8-A08B-01	1156	0	FEMALE	T2	N0	M0	Stage IIA	52	Her2
TCGA-A8-A094-01	0	0	FEMALE	T2	N0	M0	Stage IIA	75	Her2
TCGA-AN-A0FV-01	10	0	FEMALE	T2	N0	M0	Stage IIA	58	Her2
TCGA-AR-A1AT-01	1272	1	FEMALE	T2	N0	M0	Stage IIA	62	Her2
TCGA-C8-A12T-01	0	0	FEMALE	T2	N0	M0	Stage IIA	43	Her2
TCGA-C8-A1HF-01	332	0	FEMALE	T2	N0	M0	Stage IIA	48	Her2
TCGA-C8-A26Y-01	394	0	FEMALE	T2	N0	M0	Stage IIA	90	Her2
TCGA-D8-A1JG-01	1612	0	FEMALE	T2	N0	M0	Stage IIA	62	Her2
TCGA-E9-A1RH-01	1417	0	FEMALE	T2	N0	M0	Stage IIA	63	Her2
TCGA-AO-A0J2-01	997	0	FEMALE	T1	N0	M0	Stage IA	41	Her2
TCGA-A2-A04X-01	1686	0	FEMALE	T2	N0	M0	Stage IIA	34	Her2
TCGA-A2-A0CX-01	1728	0	FEMALE	T2	N0	M0	Stage IIA	52	Her2
TCGA-A2-A0D1-01	1051	0	FEMALE	T2	N0	M0	Stage IIA	76	Her2
TCGA-A2-A0EQ-01	2426	0	FEMALE	T2	N0	M0	Stage IIA	64	Her2
TCGA-B6-A0RH-01	6456	1	FEMALE	T2	N0	M0	Stage IIA	51	Her2
TCGA-B6-A0RS-01	3063	1	FEMALE	T2	N0	M0	Stage IIA	38	Her2
TCGA-C8-A12L-01	363	0	FEMALE	T2	N0	M0	Stage IIA	67	Her2
TCGA-E9-A248-01	59	0	FEMALE	T2	N0	M0	Stage IIA	51	Her2
TCGA-GM-A2DB-01	2406	0	FEMALE	T2	N0	M0	Stage IIA	62	Her2
TCGA-BH-A0EE-01	943	0	FEMALE	T3	N0	M0	Stage IIB	68	Her2
TCGA-GM-A2DH-01	2193	0	FEMALE	T1	N0	M0	Stage I	58	Her2
TCGA-AR-A0TX-01	1972	0	FEMALE	T1	N1	M0	Stage IIA	64	Her2
TCGA-AR-A24U-01	3128	0	FEMALE	T1	N1	M0	Stage IIA	47	Her2
TCGA-C8-A26X-01	376	0	FEMALE	T1	N1	M0	Stage IIA	58	Her2
TCGA-C8-A275-01	1	0	FEMALE	T1	N1	M0	Stage IIA	56	Her2
TCGA-AN-A04C-01	54	0	FEMALE	T2	N1	M0	Stage IIB	51	Her2
TCGA-C8-A12P-01	358	0	FEMALE	T2	N1	M0	Stage IIB	55	Her2
TCGA-C8-A12Z-01	382	0	FEMALE	T2	N1	M0	Stage IIB	45	Her2
TCGA-C8-A135-01	393	0	FEMALE	T2	N1	M0	Stage IIB	64	Her2
TCGA-C8-A137-01	379	0	FEMALE	T2	N1	M0	Stage IIB	34	Her2
TCGA-C8-A1HK-01	366	0	FEMALE	T2	N1	M0	Stage IIB	53	Her2
TCGA-E2-A14V-01	1042	0	FEMALE	T2	N1	M0	Stage IIB	53	Her2
TCGA-E2-A1LB-01	2306	0	FEMALE	T2	N1	M0	Stage IIB	41	Her2
TCGA-JL-A3YW-01	360	0	FEMALE	T2	N1	M0	Stage IIB	49	Her2
TCGA-BH-A18R-01	1142	1	FEMALE	T2	N1	M0	Stage IIA	50	Her2
TCGA-B6-A0IK-01	571	1	FEMALE	T4	N1	M0	Stage IIIB	63	Her2
TCGA-AO-A12D-01	2515	0	FEMALE	T1	N1	M0	Stage IIA	43	Her2
TCGA-BH-A0AW-01	622	0	FEMALE	T1	N1	M0	Stage IIA	56	Her2
TCGA-D8-A1XT-01	506	0	FEMALE	T1	N1	M0	Stage IIA	61	Her2
TCGA-A8-A0A7-01	30	0	FEMALE	T2	N1	M0	Stage IIB	57	Her2
TCGA-BH-A0B7-01	2559	0	FEMALE	T2	N1	M0	Stage IIB	42	Her2
TCGA-BH-A203-01	1174	1	FEMALE	T2	N1	M0	Stage IIB	78	Her2
TCGA-BH-A1EV-01	365	1	FEMALE	T3	N1	M0	Stage IIIA	45	Her2
TCGA-A2-A04W-01	3102	0	FEMALE	T2	N1	M0	Stage IIB	50	Her2
TCGA-C8-A12Q-01	385	1	FEMALE	T1	N2	M0	Stage IIIA	78	Her2
TCGA-AR-A254-01	2605	0	FEMALE	T2	N2	M0	Stage IIIA	50	Her2
TCGA-C8-A138-01	380	0	FEMALE	T2	N2	M0	Stage IIIA	54	Her2
TCGA-C8-A278-01	297	0	FEMALE	T2	N2	M0	Stage IIIA	61	Her2
TCGA-C8-A8HP-01	396	0	FEMALE	T2	N2	M0	Stage IIIA	59	Her2
TCGA-E2-A1B0-01	1631	0	FEMALE	T2	N2	M0	Stage IIIA	50	Her2
TCGA-D8-A1JF-01	366	0	FEMALE	T1	N2	M0	Stage IIIA	79	Her2
TCGA-A8-A07I-01	426	0	FEMALE	T2	N2	M0	Stage IIIA	69	Her2
TCGA-AO-A0JE-01	2335	0	FEMALE	T2	N2	M0	Stage IIIA	53	Her2
TCGA-A8-A08L-01	304	1	FEMALE	T3	N2	M0	Stage IIIA	89	Her2
TCGA-E2-A14P-01	1246	0	FEMALE	T2	N3	M0	Stage IIIC	79	Her2
TCGA-A2-A0T1-01	521	0	FEMALE	T3	N3	M0	Stage IIIC	55	Her2
TCGA-A8-A09X-01	426	1	FEMALE	T2	N3	M0	Stage IIIC	62	Her2
TCGA-E2-A1LE-01	879	1	FEMALE	T2	N3	M0	Stage IIIC	71	Her2
TCGA-A8-A09G-01	0	0	FEMALE	T3	N3	M0	Stage IIIC	79	Her2
TCGA-A8-A08X-01	1308	0	FEMALE	T4	N3	M0	Stage IIIC	43	Her2
TCGA-AC-A23H-01	174	1	FEMALE	T2	NX	M0	Stage IIA	90	Her2
TCGA-BH-A1EN-01	2127	1	FEMALE	T2	NX	M0	Stage IIA	78	Her2
TCGA-A8-A08J-01	1127	1	FEMALE	T4	N3	M1	Stage IV	52	Her2
TCGA-B6-A0I9-01	362	1	FEMALE	T3	NX	M1	Stage IV	62	Her2
TCGA-LL-A5YO-01	440	0	FEMALE	T1	N0	MX	Stage IA	50	Her2
TCGA-OL-A5RZ-01	679	0	FEMALE	T1	N0	MX	Stage IA	57	Her2
TCGA-AC-A3W5-01	504	0	FEMALE	T2	N0	MX	Stage IIA	65	Her2
TCGA-OL-A66P-01	428	0	FEMALE	T2	N0	MX	Stage IIA	75	Her2
TCGA-D8-A1XJ-01	664	0	FEMALE	T3	N1	MX	Stage IIIA	76	Her2
TCGA-EW-A1OV-01	789	0	FEMALE	T2	N1	MX	Stage IIB	56	Her2
TCGA-EW-A2FR-01	1673	0	FEMALE	T1	N3	MX	Stage IIIC	59	Her2
TCGA-BH-A18I-01	1093	0	FEMALE	T1	N1	M0	Stage IIA	53	LumA
TCGA-BH-A0AZ-01	1919	0	FEMALE	T3	N1	M0	Stage IIIA	47	LumA
TCGA-A7-A0CD-01	1165	0	FEMALE	T1	N0	M0	Stage I	66	LumA
TCGA-AR-A1AK-01	3159	0	FEMALE	T1	N0	M0	Stage I	70	LumA
TCGA-AR-A1AP-01	2856	0	FEMALE	T1	N0	M0	Stage I	80	LumA
TCGA-AR-A1AX-01	2629	0	FEMALE	T1	N0	M0	Stage I	64	LumA
TCGA-AR-A24P-01	84	0	FEMALE	T1	N0	M0	Stage I	47	LumA
TCGA-AR-A252-01	2838	0	FEMALE	T1	N0	M0	Stage I	50	LumA
TCGA-AR-A255-01	2161	0	FEMALE	T1	N0	M0	Stage I	62	LumA
TCGA-AR-A2LE-01	5062	0	FEMALE	T1	N0	M0	Stage I	69	LumA
TCGA-BH-A18K-01	2763	1	FEMALE	T1	N0	M0	Stage I	46	LumA
TCGA-BH-A1ET-01	2520	1	FEMALE	T1	N0	M0	Stage I	55	LumA
TCGA-BH-A1EU-01	1286	1	FEMALE	T1	N0	M0	Stage I	83	LumA
TCGA-BH-A201-01	856	0	FEMALE	T1	N0	M0	Stage IA	64	LumA
TCGA-BH-A0BO-01	2197	0	FEMALE	T1	N0	M0	Stage I	54	LumA
TCGA-BH-A0DX-01	2156	0	FEMALE	T1	N0	M0	Stage I	62	LumA
TCGA-BH-A18H-01	652	0	FEMALE	T1	N0	M0	Stage IA	63	LumA
TCGA-A7-A3IY-01	345	0	FEMALE	T1	N0	M0	Stage I	71	LumA
TCGA-A8-A08A-01	30	0	FEMALE	T1	N0	M0	Stage I	89	LumA
TCGA-A8-A0AD-01	1157	0	FEMALE	T1	N0	M0	Stage I	83	LumA
TCGA-B6-A1KI-01	2236	0	FEMALE	T1	N0	M0	Stage I	63	LumA
TCGA-BH-A0B0-01	2477	0	FEMALE	T1	N0	M0	Stage I	56	LumA
TCGA-BH-A0B6-01	2483	0	FEMALE	T1	N0	M0	Stage I	47	LumA
TCGA-BH-A0BP-01	2296	1	FEMALE	T1	N0	M0	Stage I	76	LumA
TCGA-BH-A0BQ-01	2255	0	FEMALE	T1	N0	M0	Stage I	39	LumA
TCGA-BH-A0BR-01	2330	0	FEMALE	T1	N0	M0	Stage I	59	LumA
TCGA-BH-A0DO-01	1644	0	FEMALE	T1	N0	M0	Stage I	78	LumA
TCGA-BH-A0H3-01	1928	0	FEMALE	T1	N0	M0	Stage I	46	LumA
TCGA-BH-A18S-01	2009	1	FEMALE	T1	N0	M0	Stage I	79	LumA
TCGA-E2-A14U-01	1318	0	FEMALE	T1	N0	M0	Stage I	74	LumA
TCGA-E2-A14Z-01	563	1	FEMALE	T1	N0	M0	Stage I	64	LumA
TCGA-E2-A154-01	591	0	FEMALE	T1	N0	M0	Stage I	68	LumA
TCGA-E2-A156-01	726	0	FEMALE	T1	N0	M0	Stage I	61	LumA
TCGA-E2-A15C-01	694	0	FEMALE	T1	N0	M0	Stage I	61	LumA
TCGA-E2-A15F-01	658	0	FEMALE	T1	N0	M0	Stage I	64	LumA
TCGA-E2-A15J-01	1640	0	FEMALE	T1	N0	M0	Stage I	51	LumA
TCGA-E2-A1IF-01	1138	0	FEMALE	T1	N0	M0	Stage I	74	LumA
TCGA-E2-A1IH-01	1026	0	FEMALE	T1	N0	M0	Stage I	80	LumA
TCGA-E2-A1IJ-01	865	0	FEMALE	T1	N0	M0	Stage I	57	LumA
TCGA-E2-A1IN-01	675	0	FEMALE	T1	N0	M0	Stage I	60	LumA
TCGA-E2-A1IO-01	1855	0	FEMALE	T1	N0	M0	Stage I	37	LumA
TCGA-AN-A0FN-01	218	0	FEMALE	T1	N0	M0	Stage IA	61	LumA
TCGA-AN-A0FS-01	210	0	FEMALE	T1	N0	M0	Stage IA	55	LumA
TCGA-BH-A5J0-01	715	0	FEMALE	T1	N0	M0	Stage IA	63	LumA
TCGA-D8-A1JH-01	426	0	FEMALE	T1	N0	M0	Stage IA	56	LumA
TCGA-D8-A1JP-01	639	0	FEMALE	T1	N0	M0	Stage IA	73	LumA
TCGA-D8-A1JS-01	371	0	FEMALE	T1	N0	M0	Stage IA	77	LumA
TCGA-D8-A1JU-01	447	0	FEMALE	T1	N0	M0	Stage IA	51	LumA
TCGA-D8-A1XA-01	839	0	FEMALE	T1	N0	M0	Stage IA	64	LumA
TCGA-D8-A1XM-01	538	0	FEMALE	T1	N0	M0	Stage IA	57	LumA
TCGA-D8-A1XU-01	395	0	FEMALE	T1	N0	M0	Stage IA	56	LumA
TCGA-D8-A27E-01	530	0	FEMALE	T1	N0	M0	Stage IA	66	LumA
TCGA-D8-A27P-01	49	0	FEMALE	T1	N0	M0	Stage IA	64	LumA
TCGA-D8-A4Z1-01	659	0	FEMALE	T1	N0	M0	Stage IA	68	LumA
TCGA-E2-A15P-01	595	0	FEMALE	T1	N0	M0	Stage IA	61	LumA
TCGA-E2-A1BC-01	501	0	FEMALE	T1	N0	M0	Stage IA	63	LumA
TCGA-E9-A1R5-01	92	0	FEMALE	T1	N0	M0	Stage IA	63	LumA
TCGA-E9-A1RA-01	1369	0	FEMALE	T1	N0	M0	Stage IA	48	LumA
TCGA-E9-A229-01	1148	0	FEMALE	T1	N0	M0	Stage IA	37	LumA
TCGA-E9-A22B-01	1167	0	FEMALE	T1	N0	M0	Stage IA	71	LumA
TCGA-EW-A1J3-01	504	0	FEMALE	T1	N0	M0	Stage IA	61	LumA
TCGA-EW-A1PF-01	439	0	FEMALE	T1	N0	M0	Stage IA	50	LumA
TCGA-A1-A0SD-01	437	0	FEMALE	T2	N0	M0	Stage IIA	59	LumA
TCGA-A1-A0SF-01	1463	0	FEMALE	T2	N0	M0	Stage IIA	54	LumA
TCGA-A2-A4S0-01	706	0	FEMALE	T2	N0	M0	Stage IIA	77	LumA
TCGA-A7-A26J-01	627	0	FEMALE	T2	N0	M0	Stage IIA	49	LumA
TCGA-A7-A3J0-01	313	0	FEMALE	T2	N0	M0	Stage IIA	62	LumA
TCGA-A7-A3RF-01	408	0	FEMALE	T2	N0	M0	Stage IIA	79	LumA
TCGA-A7-A56D-01	448	0	FEMALE	T2	N0	M0	Stage IIA	84	LumA
TCGA-A8-A06Y-01	791	0	FEMALE	T2	N0	M0	Stage IIA	66	LumA
TCGA-A8-A07B-01	1308	0	FEMALE	T2	N0	M0	Stage IIA	69	LumA
TCGA-A8-A07Z-01	1371	0	FEMALE	T2	N0	M0	Stage IIA	85	LumA
TCGA-A8-A08C-01	881	0	FEMALE	T2	N0	M0	Stage IIA	65	LumA
TCGA-A8-A090-01	0	0	FEMALE	T2	N0	M0	Stage IIA	74	LumA
TCGA-A8-A091-01	1004	0	FEMALE	T2	N0	M0	Stage IIA	61	LumA
TCGA-A8-A093-01	546	0	FEMALE	T2	N0	M0	Stage IIA	61	LumA
TCGA-A8-A09V-01	457	0	FEMALE	T2	N0	M0	Stage IIA	51	LumA
TCGA-A8-A0A1-01	365	0	FEMALE	T2	N0	M0	Stage IIA	84	LumA
TCGA-A8-A0A2-01	579	0	FEMALE	T2	N0	M0	Stage IIA	66	LumA
TCGA-A8-A0A4-01	396	0	FEMALE	T2	N0	M0	Stage IIA	73	LumA
TCGA-A8-A0A9-01	822	0	FEMALE	T2	N0	M0	Stage IIA	80	LumA
TCGA-A8-A0AB-01	518	0	FEMALE	T2	N0	M0	Stage IIA	54	LumA
TCGA-AN-A03X-01	10	0	FEMALE	T2	N0	M0	Stage IIA	74	LumA
TCGA-AN-A046-01	10	0	FEMALE	T2	N0	M0	Stage IIA	68	LumA
TCGA-AN-A049-01	19	0	FEMALE	T2	N0	M0	Stage IIA	62	LumA
TCGA-AN-A0FD-01	196	0	FEMALE	T2	N0	M0	Stage IIA	71	LumA
TCGA-AN-A0XL-01	163	0	FEMALE	T2	N0	M0	Stage IIA	61	LumA
TCGA-AR-A1AN-01	2920	0	FEMALE	T2	N0	M0	Stage IIA	46	LumA
TCGA-AR-A24X-01	3004	0	FEMALE	T2	N0	M0	Stage IIA	52	LumA
TCGA-AR-A2LN-01	1161	0	FEMALE	T2	N0	M0	Stage IIA	65	LumA
TCGA-AR-A5QM-01	2231	0	FEMALE	T2	N0	M0	Stage IIA	62	LumA
TCGA-B6-A2IU-01	5176	0	FEMALE	T2	N0	M0	Stage IIA	62	LumA
TCGA-BH-A0DE-01	2372	0	FEMALE	T2	N0	M0	Stage IIA	62	LumA
TCGA-BH-A0DG-01	2041	0	FEMALE	T2	N0	M0	Stage IIA	30	LumA
TCGA-BH-A18F-01	1001	0	FEMALE	T2	N0	M0	Stage IIA	50	LumA
TCGA-BH-A1EY-01	538	1	FEMALE	T2	N0	M0	Stage IIA	79	LumA
TCGA-BH-A6R8-01	293	0	FEMALE	T2	N0	M0	Stage IIA	46	LumA
TCGA-C8-A1HE-01	375	0	FEMALE	T2	N0	M0	Stage IIA	59	LumA
TCGA-C8-A26Z-01	470	0	FEMALE	T2	N0	M0	Stage IIA	59	LumA
TCGA-D8-A1XV-01	461	0	FEMALE	T2	N0	M0	Stage IIA	84	LumA
TCGA-D8-A27G-01	409	0	FEMALE	T2	N0	M0	Stage IIA	75	LumA
TCGA-D8-A27V-01	381	0	FEMALE	T2	N0	M0	Stage IIA	62	LumA
TCGA-D8-A73U-01	492	0	FEMALE	T2	N0	M0	Stage IIA	88	LumA
TCGA-D8-A73X-01	767	0	FEMALE	T2	N0	M0	Stage IIA	53	LumA
TCGA-E2-A14T-01	2311	0	FEMALE	T2	N0	M0	Stage IIA	52	LumA
TCGA-E2-A15D-01	526	0	FEMALE	T2	N0	M0	Stage IIA	47	LumA
TCGA-E2-A15G-01	554	0	FEMALE	T2	N0	M0	Stage IIA	76	LumA
TCGA-E2-A15I-01	1692	0	FEMALE	T2	N0	M0	Stage IIA	44	LumA
TCGA-E2-A15L-01	626	0	FEMALE	T2	N0	M0	Stage IIA	65	LumA
TCGA-E2-A15M-01	336	1	FEMALE	T2	N0	M0	Stage IIA	66	LumA
TCGA-E2-A1B5-01	984	0	FEMALE	T2	N0	M0	Stage IIA	46	LumA
TCGA-E2-A1BD-01	1133	0	FEMALE	T2	N0	M0	Stage IIA	53	LumA
TCGA-E9-A1NG-01	786	1	FEMALE	T2	N0	M0	Stage IIA	62	LumA
TCGA-E9-A1QZ-01	755	0	FEMALE	T2	N0	M0	Stage IIA	61	LumA
TCGA-E9-A1R6-01	339	0	FEMALE	T2	N0	M0	Stage IIA	63	LumA
TCGA-E9-A1RD-01	34	0	FEMALE	T2	N0	M0	Stage IIA	67	LumA
TCGA-E9-A5UP-01	803	0	FEMALE	T2	N0	M0	Stage IIA	63	LumA
TCGA-JL-A3YX-01	352	0	FEMALE	T2	N0	M0	Stage IIA	46	LumA
TCGA-PE-A5DD-01	1953	0	FEMALE	T2	N0	M0	Stage IIA	64	LumA
TCGA-PE-A5DE-01	2645	0	FEMALE	T2	N0	M0	Stage IIA	41	LumA
TCGA-A2-A0CO-01	3492	1	FEMALE	T3	N0	M0	Stage IIB	85	LumA
TCGA-A2-A0CR-01	3283	0	FEMALE	T3	N0	M0	Stage IIB	54	LumA
TCGA-A8-A083-01	0	0	FEMALE	T3	N0	M0	Stage IIB	67	LumA
TCGA-AN-A0FK-01	213	0	FEMALE	T4	N0	M0	Stage IIIB	88	LumA
TCGA-C8-A3M7-01	1034	1	FEMALE	T4	N0	M0	Stage IIIB	60	LumA
TCGA-A2-A0CQ-01	2695	0	FEMALE	T1	N0	M0	Stage IA	62	LumA
TCGA-A2-A0EM-01	3094	0	FEMALE	T1	N0	M0	Stage IA	73	LumA
TCGA-A2-A0EO-01	2442	0	FEMALE	T1	N0	M0	Stage IA	54	LumA
TCGA-B6-A40B-01	3152	0	FEMALE	T1	N0	M0	Stage I	76	LumA
TCGA-BH-A0B8-01	1569	0	FEMALE	T1	N0	M0	Stage I	64	LumA
TCGA-A1-A0SE-01	1321	0	FEMALE	T1	N0	M0	Stage I	56	LumA
TCGA-A2-A259-01	1596	0	FEMALE	T1	N0	M0	Stage I	70	LumA
TCGA-AO-A03M-01	1866	0	FEMALE	T1	N0	M0	Stage I	29	LumA
TCGA-AO-A03V-01	1351	0	FEMALE	T1	N0	M0	Stage I	41	LumA
TCGA-B6-A0X0-01	3945	1	FEMALE	T1	N0	M0	Stage I	54	LumA
TCGA-BH-A0H5-01	1620	0	FEMALE	T1	N0	M0	Stage I	45	LumA
TCGA-BH-A0HA-01	1611	0	FEMALE	T1	N0	M0	Stage I	31	LumA
TCGA-BH-A0W7-01	1363	0	FEMALE	T1	N0	M0	Stage I	49	LumA
TCGA-GM-A2D9-01	1812	1	FEMALE	T1	N0	M0	Stage I	69	LumA
TCGA-GM-A2DK-01	2645	0	FEMALE	T1	N0	M0	Stage I	58	LumA
TCGA-GM-A2DL-01	3519	0	FEMALE	T1	N0	M0	Stage I	50	LumA
TCGA-A2-A04N-01	4354	0	FEMALE	T1	N0	M0	Stage IA	66	LumA
TCGA-A2-A0CP-01	2813	0	FEMALE	T1	N0	M0	Stage IA	60	LumA
TCGA-A2-A0D3-01	1873	0	FEMALE	T1	N0	M0	Stage IA	42	LumA
TCGA-A2-A0EU-01	1043	0	FEMALE	T1	N0	M0	Stage IA	79	LumA
TCGA-A2-A0EV-01	968	0	FEMALE	T1	N0	M0	Stage IA	80	LumA
TCGA-A7-A0DC-01	906	0	FEMALE	T1	N0	M0	Stage IA	63	LumA
TCGA-B6-A0IP-01	3926	1	FEMALE	T1	N0	M0	Stage IA	74	LumA
TCGA-B6-A0RN-01	8008	0	FEMALE	T1	N0	M0	Stage IA	60	LumA
TCGA-BH-A0EB-01	745	0	FEMALE	T1	N0	M0	Stage IA	69	LumA
TCGA-BH-A0HB-01	806	0	FEMALE	T1	N0	M0	Stage IA	55	LumA
TCGA-BH-A0HF-01	727	0	FEMALE	T1	N0	M0	Stage IA	77	LumA
TCGA-BH-A0HI-01	620	0	FEMALE	T1	N0	M0	Stage IA	78	LumA
TCGA-BH-A0HN-01	516	0	FEMALE	T1	N0	M0	Stage IA	67	LumA
TCGA-E9-A247-01	1186	0	FEMALE	T1	N0	M0	Stage IA	59	LumA
TCGA-A1-A0SH-01	1437	0	FEMALE	T2	N0	M0	Stage IIA	39	LumA
TCGA-A2-A04V-01	1920	1	FEMALE	T2	N0	M0	Stage IIA	39	LumA
TCGA-A2-A0CT-01	2289	0	FEMALE	T2	N0	M0	Stage IIA	71	LumA
TCGA-A2-A0ES-01	2190	0	FEMALE	T2	N0	M0	Stage IIA	52	LumA
TCGA-A2-A0T4-01	624	0	FEMALE	T2	N0	M0	Stage IIA	62	LumA
TCGA-A2-A0T5-01	531	0	FEMALE	T2	N0	M0	Stage IIA	39	LumA
TCGA-A2-A1FZ-01	683	0	FEMALE	T2	N0	M0	Stage IIA	63	LumA
TCGA-A7-A0CG-01	1043	0	FEMALE	T2	N0	M0	Stage IIA	78	LumA
TCGA-A7-A0CH-01	1079	0	FEMALE	T2	N0	M0	Stage IIA	79	LumA
TCGA-A7-A0D9-01	1139	0	FEMALE	T2	N0	M0	Stage IIA	37	LumA
TCGA-A7-A0DB-01	1007	0	FEMALE	T2	N0	M0	Stage IIA	56	LumA
TCGA-AO-A0JC-01	1547	0	FEMALE	T2	N0	M0	Stage IIA	64	LumA
TCGA-AO-A125-01	3456	0	FEMALE	T2	N0	M0	Stage IIA	72	LumA
TCGA-AO-A126-01	3307	0	FEMALE	T2	N0	M0	Stage IIA	39	LumA
TCGA-AO-A12B-01	2989	0	FEMALE	T2	N0	M0	Stage IIA	63	LumA
TCGA-AO-A12H-01	1234	0	FEMALE	T2	N0	M0	Stage IIA	69	LumA
TCGA-B6-A0IA-01	8391	0	FEMALE	T2	N0	M0	Stage IIA	51	LumA
TCGA-B6-A0IO-01	5042	0	FEMALE	T2	N0	M0	Stage IIA	66	LumA
TCGA-BH-A0AY-01	777	0	FEMALE	T2	N0	M0	Stage IIA	62	LumA
TCGA-BH-A0DK-01	423	0	FEMALE	T2	N0	M0	Stage IIA	49	LumA
TCGA-BH-A0H9-01	1247	0	FEMALE	T2	N0	M0	Stage IIA	69	LumA
TCGA-BH-A0W4-01	759	0	FEMALE	T2	N0	M0	Stage IIA	46	LumA
TCGA-BH-A2L8-01	612	0	FEMALE	T2	N0	M0	Stage IIA	45	LumA
TCGA-C8-A12N-01	358	0	FEMALE	T2	N0	M0	Stage IIA	58	LumA
TCGA-C8-A12O-01	385	0	FEMALE	T2	N0	M0	Stage IIA	50	LumA
TCGA-E2-A105-01	1308	0	FEMALE	T2	N0	M0	Stage IIA	79	LumA
TCGA-E2-A10F-01	878	0	FEMALE	T2	N0	M0	Stage IIA	47	LumA
TCGA-E9-A295-01	375	0	FEMALE	T2	N0	M0	Stage IIA	71	LumA
TCGA-E9-A2JT-01	288	0	FEMALE	T2	N0	M0	Stage IIA	63	LumA
TCGA-GM-A2DM-01	3226	0	FEMALE	T2	N0	M0	Stage IIA	57	LumA
TCGA-GM-A2DN-01	3091	0	FEMALE	T2	N0	M0	Stage IIA	58	LumA
TCGA-GM-A3NW-01	3361	0	FEMALE	T2	N0	M0	Stage IIA	63	LumA
TCGA-LL-A5YN-01	447	0	FEMALE	T2	N0	M0	Stage IIA	46	LumA
TCGA-A2-A0T6-01	575	0	FEMALE	T3	N0	M0	Stage IIB	50	LumA
TCGA-AC-A2B8-01	677	0	FEMALE	T3	N0	M0	Stage IIB	84	LumA
TCGA-B6-A0IM-01	3873	1	FEMALE	T3	N0	M0	Stage IIB	75	LumA
TCGA-B6-A0RG-01	2082	0	FEMALE	T3	N0	M0	Stage IIB	26	LumA
TCGA-B6-A40C-01	2164	0	FEMALE	T3	N0	M0	Stage IIB	51	LumA
TCGA-BH-A0DP-01	476	0	FEMALE	T3	N0	M0	Stage IIB	60	LumA
TCGA-E2-A10A-01	1229	0	FEMALE	T3	N0	M0	Stage IIB	41	LumA
TCGA-EW-A1J5-01	477	0	FEMALE	T3	N0	M0	Stage IIB	59	LumA
TCGA-A2-A0EP-01	3603	0	FEMALE	T1	N0	M0	Stage I	56	LumA
TCGA-A2-A0YF-01	1535	0	FEMALE	T1	N0	M0	Stage I	67	LumA
TCGA-A2-A0YI-01	1505	0	FEMALE	T1	N0	M0	Stage I	62	LumA
TCGA-GM-A2DI-01	2590	0	FEMALE	T1	N0	M0	Stage I	52	LumA
TCGA-BH-A8FY-01	295	1	FEMALE	T1	N0	M0	Stage IA	87	LumA
TCGA-A2-A0CU-01	158	1	FEMALE	T2	N0	M0	Stage IIA	73	LumA
TCGA-A2-A0EN-01	4088	0	FEMALE	T2	N0	M0	Stage IIA	70	LumA
TCGA-A2-A0SU-01	1662	0	FEMALE	T2	N0	M0	Stage IIA	66	LumA
TCGA-A2-A0T7-01	631	0	FEMALE	T2	N0	M0	Stage IIA	51	LumA
TCGA-A7-A3IZ-01	322	0	FEMALE	T2	N0	M0	Stage IIA	62	LumA
TCGA-AO-A0J8-01	680	0	FEMALE	T2	N0	M0	Stage IIA	61	LumA
TCGA-AO-A12A-01	3112	0	FEMALE	T2	N0	M0	Stage IIA	47	LumA
TCGA-AO-A12G-01	1639	0	FEMALE	T2	N0	M0	Stage IIA	75	LumA
TCGA-BH-A0HQ-01	1121	0	FEMALE	T2	N0	M0	Stage IIA	56	LumA
TCGA-A2-A0EX-01	752	0	FEMALE	T3	N0	M0	Stage IIB	46	LumA
TCGA-A2-A0YD-01	769	0	FEMALE	T3	N0	M0	Stage IIB	63	LumA
TCGA-A2-A1FV-01	714	0	FEMALE	T3	N0	M0	Stage IIB	74	LumA
TCGA-AO-A12E-01	2142	0	FEMALE	T3	N0	M0	Stage IIB	51	LumA
TCGA-E2-A1IU-01	337	0	FEMALE	T1	N0	M0	Stage IA	60	LumA
TCGA-AR-A2LM-01	1935	0	FEMALE	T1	N1	M0	Stage II	49	LumA
TCGA-A8-A09K-01	912	0	FEMALE	T1	N1	M0	Stage IIA	68	LumA
TCGA-AO-A0JI-01	1528	0	FEMALE	T1	N1	M0	Stage IIA	56	LumA
TCGA-BH-A1EO-01	2798	1	FEMALE	T1	N1	M0	Stage IIA	68	LumA
TCGA-E9-A1R0-01	860	0	FEMALE	T1	N1	M0	Stage IIA	58	LumA
TCGA-E9-A24A-01	747	0	FEMALE	T1	N1	M0	Stage IIA	69	LumA
TCGA-BH-A0GY-01	923	0	FEMALE	T2	N1	M0	Stage IIA	67	LumA
TCGA-A8-A07P-01	334	0	FEMALE	T2	N1	M0	Stage IIB	68	LumA
TCGA-A8-A097-01	365	0	FEMALE	T2	N1	M0	Stage IIB	65	LumA
TCGA-A8-A09D-01	1522	0	FEMALE	T2	N1	M0	Stage IIB	47	LumA
TCGA-AN-A0FT-01	214	0	FEMALE	T2	N1	M0	Stage IIB	63	LumA
TCGA-AR-A0TR-01	160	1	FEMALE	T2	N1	M0	Stage IIB	68	LumA
TCGA-AR-A0U3-01	4080	0	FEMALE	T2	N1	M0	Stage IIB	59	LumA
TCGA-AR-A1AS-01	1150	0	FEMALE	T2	N1	M0	Stage IIB	54	LumA
TCGA-AR-A24L-01	2866	1	FEMALE	T2	N1	M0	Stage IIB	26	LumA
TCGA-AR-A24V-01	3203	0	FEMALE	T2	N1	M0	Stage IIB	52	LumA
TCGA-AR-A24W-01	1550	0	FEMALE	T2	N1	M0	Stage IIB	55	LumA
TCGA-AR-A2LO-01	1198	0	FEMALE	T2	N1	M0	Stage IIB	46	LumA
TCGA-AR-A5QP-01	1185	0	FEMALE	T2	N1	M0	Stage IIB	54	LumA
TCGA-B6-A0WT-01	5739	0	FEMALE	T2	N1	M0	Stage IIB	61	LumA
TCGA-BH-A0DQ-01	98	0	FEMALE	T2	N1	M0	Stage IIB	42	LumA
TCGA-BH-A0E1-01	477	0	FEMALE	T2	N1	M0	Stage IIB	52	LumA
TCGA-BH-A0HK-01	178	0	FEMALE	T2	N1	M0	Stage IIB	81	LumA
TCGA-BH-A1FE-01	2273	1	FEMALE	T2	N1	M0	Stage IIB	31	LumA
TCGA-C8-A12X-01	385	0	FEMALE	T2	N1	M0	Stage IIB	62	LumA
TCGA-C8-A12Y-01	1476	0	FEMALE	T2	N1	M0	Stage IIB	44	LumA
TCGA-C8-A132-01	383	0	FEMALE	T2	N1	M0	Stage IIB	56	LumA
TCGA-C8-A273-01	513	0	FEMALE	T2	N1	M0	Stage IIB	29	LumA
TCGA-E2-A1B1-01	2653	0	FEMALE	T2	N1	M0	Stage IIB	45	LumA
TCGA-E2-A1IE-01	2362	0	FEMALE	T2	N1	M0	Stage IIB	61	LumA
TCGA-E2-A2P6-01	1051	0	FEMALE	T2	N1	M0	Stage IIB	77	LumA
TCGA-E9-A1N5-01	1120	0	FEMALE	T2	N1	M0	Stage IIB	45	LumA
TCGA-E9-A1NE-01	1088	0	FEMALE	T2	N1	M0	Stage IIB	28	LumA
TCGA-E9-A1NH-01	576	0	FEMALE	T2	N1	M0	Stage IIB	71	LumA
TCGA-E9-A227-01	975	0	FEMALE	T2	N1	M0	Stage IIB	42	LumA
TCGA-E9-A245-01	26	0	FEMALE	T2	N1	M0	Stage IIB	47	LumA
TCGA-E9-A3X8-01	926	0	FEMALE	T2	N1	M0	Stage IIB	48	LumA
TCGA-HN-A2OB-01	1900	1	FEMALE	T2	N1	M0	Stage IIB	45	LumA
TCGA-MS-A51U-01	681	0	FEMALE	T2	N1	M0	Stage IIB	44	LumA
TCGA-S3-A6ZG-01	562	0	FEMALE	T2	N1	M0	Stage IIB	71	LumA
TCGA-A2-A0SY-01	1347	0	FEMALE	T3	N1	M0	Stage IIIA	62	LumA
TCGA-AR-A0TW-01	3009	0	FEMALE	T3	N1	M0	Stage IIIA	50	LumA
TCGA-AR-A1AL-01	2971	0	FEMALE	T3	N1	M0	Stage IIIA	60	LumA
TCGA-AR-A1AM-01	2991	0	FEMALE	T3	N1	M0	Stage IIIA	52	LumA
TCGA-BH-A18M-01	2207	1	FEMALE	T3	N1	M0	Stage IIIA	39	LumA
TCGA-C8-A133-01	0	0	FEMALE	T3	N1	M0	Stage IIIA	65	LumA
TCGA-A7-A26H-01	724	0	FEMALE	T1	N1	M0	Stage IIA	72	LumA
TCGA-A7-A5ZW-01	326	0	FEMALE	T1	N1	M0	Stage IIA	47	LumA
TCGA-A8-A07G-01	577	0	FEMALE	T1	N1	M0	Stage IIA	65	LumA
TCGA-A8-A086-01	396	0	FEMALE	T1	N1	M0	Stage IIA	59	LumA
TCGA-AO-A0JF-01	1980	0	FEMALE	T1	N1	M0	Stage IIA	68	LumA
TCGA-B6-A401-01	2596	0	FEMALE	T1	N1	M0	Stage IIA	47	LumA
TCGA-BH-A0DT-01	2403	0	FEMALE	T1	N1	M0	Stage IIA	41	LumA
TCGA-BH-A0EA-01	991	1	FEMALE	T1	N1	M0	Stage IIA	72	LumA
TCGA-BH-A0EI-01	1926	0	FEMALE	T1	N1	M0	Stage IIA	51	LumA
TCGA-BH-A0GZ-01	328	0	FEMALE	T1	N1	M0	Stage IIA	62	LumA
TCGA-BH-A0HO-01	76	0	FEMALE	T1	N1	M0	Stage IIA	48	LumA
TCGA-BH-A0W5-01	1288	0	FEMALE	T1	N1	M0	Stage IIA	77	LumA
TCGA-BH-A1F5-01	2712	1	FEMALE	T1	N1	M0	Stage IIA	62	LumA
TCGA-D8-A145-01	410	0	FEMALE	T1	N1	M0	Stage IIA	80	LumA
TCGA-E2-A10E-01	865	0	FEMALE	T1	N1	M0	Stage IIA	64	LumA
TCGA-E2-A15E-01	630	0	FEMALE	T1	N1	M0	Stage IIA	40	LumA
TCGA-E2-A15R-01	1732	0	FEMALE	T1	N1	M0	Stage IIA	64	LumA
TCGA-E2-A1IL-01	118	0	FEMALE	T1	N1	M0	Stage IIA	78	LumA
TCGA-E2-A1LA-01	748	0	FEMALE	T1	N1	M0	Stage IIA	59	LumA
TCGA-EW-A1PE-01	320	0	FEMALE	T1	N1	M0	Stage IIA	56	LumA
TCGA-GM-A2DC-01	2535	0	FEMALE	T1	N1	M0	Stage IIA	57	LumA
TCGA-A1-A0SG-01	434	0	FEMALE	T2	N1	M0	Stage IIB	61	LumA
TCGA-A2-A0CV-01	3011	0	FEMALE	T2	N1	M0	Stage IIB	41	LumA
TCGA-A2-A1G0-01	616	0	FEMALE	T2	N1	M0	Stage IIB	49	LumA
TCGA-A2-A3KC-01	1102	0	FEMALE	T2	N1	M0	Stage IIB	55	LumA
TCGA-A7-A4SA-01	454	0	FEMALE	T2	N1	M0	Stage IIB	40	LumA
TCGA-A8-A06U-01	883	1	FEMALE	T2	N1	M0	Stage IIB	80	LumA
TCGA-A8-A07F-01	577	0	FEMALE	T2	N1	M0	Stage IIB	65	LumA
TCGA-A8-A07J-01	365	0	FEMALE	T2	N1	M0	Stage IIB	35	LumA
TCGA-AN-A041-01	7	0	FEMALE	T2	N1	M0	Stage IIB	29	LumA
TCGA-AO-A0JJ-01	1887	0	FEMALE	T2	N1	M0	Stage IIB	54	LumA
TCGA-AO-A12C-01	2372	0	FEMALE	T2	N1	M0	Stage IIB	42	LumA
TCGA-BH-A0B1-01	1148	0	FEMALE	T2	N1	M0	Stage IIB	66	LumA
TCGA-BH-A0BJ-01	660	0	FEMALE	T2	N1	M0	Stage IIB	41	LumA
TCGA-BH-A0BM-01	1876	0	FEMALE	T2	N1	M0	Stage IIB	54	LumA
TCGA-BH-A0BV-01	1519	0	FEMALE	T2	N1	M0	Stage IIB	78	LumA
TCGA-BH-A0DH-01	1156	0	FEMALE	T2	N1	M0	Stage IIB	63	LumA
TCGA-BH-A0DI-01	912	0	FEMALE	T2	N1	M0	Stage IIB	63	LumA
TCGA-BH-A0DZ-01	495	0	FEMALE	T2	N1	M0	Stage IIB	43	LumA
TCGA-BH-A0E7-01	1363	0	FEMALE	T2	N1	M0	Stage IIB	79	LumA
TCGA-BH-A0E9-01	2489	0	FEMALE	T2	N1	M0	Stage IIB	53	LumA
TCGA-BH-A0HL-01	72	0	FEMALE	T2	N1	M0	Stage IIB	56	LumA
TCGA-BH-A0HX-01	829	0	FEMALE	T2	N1	M0	Stage IIB	54	LumA
TCGA-BH-A1ES-01	3462	1	FEMALE	T2	N1	M0	Stage IIB	35	LumA
TCGA-BH-A28Q-01	1119	0	FEMALE	T2	N1	M0	Stage IIB	46	LumA
TCGA-BH-A8G0-01	662	0	FEMALE	T2	N1	M0	Stage IIB	54	LumA
TCGA-D8-A140-01	403	0	FEMALE	T2	N1	M0	Stage IIB	62	LumA
TCGA-D8-A1JB-01	1688	0	FEMALE	T2	N1	M0	Stage IIB	54	LumA
TCGA-D8-A1X9-01	727	0	FEMALE	T2	N1	M0	Stage IIB	66	LumA
TCGA-D8-A1XB-01	552	0	FEMALE	T2	N1	M0	Stage IIB	62	LumA
TCGA-D8-A1XO-01	1682	0	FEMALE	T2	N1	M0	Stage IIB	56	LumA
TCGA-D8-A27K-01	1461	0	FEMALE	T2	N1	M0	Stage IIB	47	LumA
TCGA-E2-A10B-01	1141	0	FEMALE	T2	N1	M0	Stage IIB	67	LumA
TCGA-E2-A153-01	707	0	FEMALE	T2	N1	M0	Stage IIB	51	LumA
TCGA-E2-A1L8-01	2240	0	FEMALE	T2	N1	M0	Stage IIB	52	LumA
TCGA-EW-A1J1-01	575	0	FEMALE	T2	N1	M0	Stage IIB	38	LumA
TCGA-EW-A1P5-01	703	0	FEMALE	T2	N1	M0	Stage IIB	77	LumA
TCGA-EW-A1P6-01	562	0	FEMALE	T2	N1	M0	Stage IIB	64	LumA
TCGA-EW-A1PA-01	575	0	FEMALE	T2	N1	M0	Stage IIB	59	LumA
TCGA-GM-A3NY-01	1162	0	FEMALE	T2	N1	M0	Stage IIB	72	LumA
TCGA-GM-A5PV-01	412	0	FEMALE	T2	N1	M0	Stage IIB	63	LumA
TCGA-LD-A7W6-01	404	0	FEMALE	T2	N1	M0	Stage IIB	54	LumA
TCGA-A1-A0SJ-01	416	0	FEMALE	T3	N1	M0	Stage IIIA	39	LumA
TCGA-A8-A06T-01	1614	0	FEMALE	T3	N1	M0	Stage IIIA	75	LumA
TCGA-GM-A3XG-01	1330	0	FEMALE	T3	N1	M0	Stage IIIA	46	LumA
TCGA-B6-A0RO-01	4929	0	FEMALE	T4	N1	M0	Stage IIIB	71	LumA
TCGA-A8-A09B-01	365	0	FEMALE	T4	N1	M0	Stage IIIB	58	LumA
TCGA-BH-A1FR-01	1642	1	FEMALE	T4	N1	M0	Stage IIIB	73	LumA
TCGA-D8-A1XC-01	377	1	FEMALE	T4	N1	M0	Stage IIIB	85	LumA
TCGA-D8-A1XG-01	448	0	FEMALE	T4	N1	M0	Stage IIIB	86	LumA
TCGA-B6-A0WZ-01	6292	0	FEMALE	T2	N1	M0	Stage II	50	LumA
TCGA-BH-A18N-01	1148	1	FEMALE	T2	N1	M0	Stage IIA	88	LumA
TCGA-BH-A1EW-01	1694	1	FEMALE	T2	N1	M0	Stage IIA	38	LumA
TCGA-B6-A0I5-01	8556	0	FEMALE	T2	N1	M0	Stage IIB	49	LumA
TCGA-B6-A0IG-01	4456	1	FEMALE	T2	N1	M0	Stage IIB	50	LumA
TCGA-B6-A0X4-01	860	1	FEMALE	T2	N1	M0	Stage IIB	62	LumA
TCGA-BH-A1EX-01	1508	1	FEMALE	T2	N1	M0	Stage IIB	67	LumA
TCGA-BH-A1FB-01	3669	1	FEMALE	T2	N1	M0	Stage IIB	60	LumA
TCGA-BH-A1FL-01	1673	1	FEMALE	T2	N1	M0	Stage IIB	69	LumA
TCGA-GM-A2DA-01	6593	1	FEMALE	T2	N1	M0	Stage IIB	46	LumA
TCGA-B6-A0IE-01	1993	1	FEMALE	T3	N1	M0	Stage IIIA	38	LumA
TCGA-B6-A0IH-01	3418	1	FEMALE	T3	N1	M0	Stage IIIA	81	LumA
TCGA-B6-A0WY-01	3461	1	FEMALE	T3	N1	M0	Stage IIIA	40	LumA
TCGA-B6-A0RI-01	7126	0	FEMALE	T4	N1	M0	Stage IIIB	44	LumA
TCGA-BH-A0BS-01	2612	0	FEMALE	T3	N1	M0	Stage IIIA	55	LumA
TCGA-A2-A0ER-01	2263	0	FEMALE	T1	N1	M0	Stage IB	63	LumA
TCGA-BH-A42V-01	635	0	FEMALE	T1	N1	M0	Stage IB	41	LumA
TCGA-E2-A106-01	2541	0	FEMALE	T1	N1	M0	Stage IB	34	LumA
TCGA-E2-A570-01	931	0	FEMALE	T1	N1	M0	Stage IB	47	LumA
TCGA-BH-A0BT-01	2365	0	FEMALE	T1	N1	M0	Stage IIA	56	LumA
TCGA-E2-A15H-01	393	0	FEMALE	T1	N1	M0	Stage IIA	38	LumA
TCGA-E2-A1IK-01	1800	0	FEMALE	T1	N1	M0	Stage IIA	71	LumA
TCGA-E2-A1L6-01	1648	0	FEMALE	T1	N1	M0	Stage IIA	44	LumA
TCGA-E2-A1L9-01	598	0	FEMALE	T1	N1	M0	Stage IIA	40	LumA
TCGA-A2-A0YC-01	990	0	FEMALE	T2	N1	M0	Stage IIB	59	LumA
TCGA-AC-A2FM-01	792	1	FEMALE	T2	N1	M0	Stage IIB	87	LumA
TCGA-E2-A14Q-01	1163	0	FEMALE	T2	N1	M0	Stage IIB	50	LumA
TCGA-E2-A1IG-01	2140	0	FEMALE	T2	N1	M0	Stage IIB	45	LumA
TCGA-GM-A5PX-01	551	0	FEMALE	T2	N1	M0	Stage IIB	65	LumA
TCGA-A2-A3KD-01	1206	0	FEMALE	T3	N1	M0	Stage IIIA	47	LumA
TCGA-A7-A4SB-01	418	0	FEMALE	T3	N1	M0	Stage IIIA	56	LumA
TCGA-E9-A1N3-01	1059	0	FEMALE	T1	N2	M0	Stage IIIA	70	LumA
TCGA-E9-A1RI-01	1449	0	FEMALE	T1	N2	M0	Stage IIIA	43	LumA
TCGA-AN-A04A-01	90	0	FEMALE	T2	N2	M0	Stage IIIA	36	LumA
TCGA-AN-A0AS-01	10	0	FEMALE	T2	N2	M0	Stage IIIA	70	LumA
TCGA-AN-A0FW-01	11	0	FEMALE	T2	N2	M0	Stage IIIA	67	LumA
TCGA-AN-A0FZ-01	10	0	FEMALE	T2	N2	M0	Stage IIIA	45	LumA
TCGA-AN-A0XN-01	10	0	FEMALE	T2	N2	M0	Stage IIIA	68	LumA
TCGA-AN-A0XO-01	375	0	FEMALE	T2	N2	M0	Stage IIIA	59	LumA
TCGA-AN-A0XP-01	9	0	FEMALE	T2	N2	M0	Stage IIIA	69	LumA
TCGA-AN-A0XS-01	10	0	FEMALE	T2	N2	M0	Stage IIIA	63	LumA
TCGA-AN-A0XT-01	10	0	FEMALE	T2	N2	M0	Stage IIIA	54	LumA
TCGA-AN-A0XV-01	162	0	FEMALE	T2	N2	M0	Stage IIIA	67	LumA
TCGA-AN-A0XW-01	170	0	FEMALE	T2	N2	M0	Stage IIIA	36	LumA
TCGA-AR-A1AU-01	2868	0	FEMALE	T2	N2	M0	Stage IIIA	39	LumA
TCGA-AR-A24M-01	3660	0	FEMALE	T2	N2	M0	Stage IIIA	38	LumA
TCGA-C8-A1HI-01	343	0	FEMALE	T2	N2	M0	Stage IIIA	40	LumA
TCGA-E2-A572-01	1208	0	FEMALE	T2	N2	M0	Stage IIIA	72	LumA
TCGA-E9-A1N4-01	1000	0	FEMALE	T2	N2	M0	Stage IIIA	41	LumA
TCGA-E9-A1RF-01	200	0	FEMALE	T2	N2	M0	Stage IIIA	68	LumA
TCGA-A2-A4S2-01	643	0	FEMALE	T3	N2	M0	Stage IIIA	62	LumA
TCGA-AO-A03L-01	2442	0	FEMALE	T3	N2	M0	Stage IIIA	34	LumA
TCGA-AR-A24O-01	3607	0	FEMALE	T3	N2	M0	Stage IIIA	43	LumA
TCGA-B6-A0RV-01	5156	0	FEMALE	T3	N2	M0	Stage IIIA	42	LumA
TCGA-A8-A06P-01	396	0	FEMALE	T1	N2	M0	Stage IIIA	63	LumA
TCGA-BH-A0H7-01	702	0	FEMALE	T1	N2	M0	Stage IIIA	65	LumA
TCGA-D8-A1X8-01	783	0	FEMALE	T1	N2	M0	Stage IIIA	62	LumA
TCGA-D8-A1XD-01	522	0	FEMALE	T1	N2	M0	Stage IIIA	36	LumA
TCGA-D8-A27I-01	439	0	FEMALE	T1	N2	M0	Stage IIIA	58	LumA
TCGA-D8-A27L-01	499	0	FEMALE	T1	N2	M0	Stage IIIA	49	LumA
TCGA-E2-A1B4-01	1004	1	FEMALE	T1	N2	M0	Stage IIIA	74	LumA
TCGA-GM-A3XN-01	2019	0	FEMALE	T1	N2	M0	Stage IIIA	44	LumA
TCGA-A2-A0ET-01	1066	0	FEMALE	T2	N2	M0	Stage IIIA	58	LumA
TCGA-AO-A0JG-01	798	0	FEMALE	T2	N2	M0	Stage IIIA	49	LumA
TCGA-AQ-A7U7-01	584	1	FEMALE	T2	N2	M0	Stage IIIA	55	LumA
TCGA-BH-A0B5-01	2136	0	FEMALE	T2	N2	M0	Stage IIIA	40	LumA
TCGA-BH-A0DS-01	78	0	FEMALE	T2	N2	M0	Stage IIIA	71	LumA
TCGA-BH-A0DV-01	2064	0	FEMALE	T2	N2	M0	Stage IIIA	54	LumA
TCGA-BH-A0E2-01	435	0	FEMALE	T2	N2	M0	Stage IIIA	49	LumA
TCGA-PE-A5DC-01	1430	1	FEMALE	T2	N2	M0	Stage IIIA	72	LumA
TCGA-A2-A0CK-01	4159	0	FEMALE	T3	N2	M0	Stage IIIA	60	LumA
TCGA-A2-A0YL-01	1474	0	FEMALE	T3	N2	M0	Stage IIIA	48	LumA
TCGA-BH-A0C1-01	1411	1	FEMALE	T3	N2	M0	Stage IIIA	61	LumA
TCGA-BH-A0HP-01	414	0	FEMALE	T3	N2	M0	Stage IIIA	65	LumA
TCGA-E2-A107-01	1047	0	FEMALE	T3	N2	M0	Stage IIIA	54	LumA
TCGA-AO-A0J9-01	1613	0	FEMALE	T2	N3	M0	Stage IIIC	61	LumA
TCGA-AO-A0JA-01	655	0	FEMALE	T2	N3	M0	Stage IIIC	36	LumA
TCGA-AR-A5QN-01	1013	0	FEMALE	T2	N3	M0	Stage IIIC	68	LumA
TCGA-BH-A0BC-01	974	0	FEMALE	T2	N3	M0	Stage IIIC	60	LumA
TCGA-E2-A2P5-01	821	1	FEMALE	T2	N3	M0	Stage IIIC	78	LumA
TCGA-E2-A3DX-01	1325	0	FEMALE	T2	N3	M0	Stage IIIC	43	LumA
TCGA-E9-A1R3-01	78	0	FEMALE	T2	N3	M0	Stage IIIC	70	LumA
TCGA-E9-A5FK-01	812	0	FEMALE	T2	N3	M0	Stage IIIC	60	LumA
TCGA-AR-A24T-01	3202	0	FEMALE	T3	N3	M0	Stage IIIC	46	LumA
TCGA-C8-A1HO-01	375	0	FEMALE	T3	N3	M0	Stage IIIC	34	LumA
TCGA-E9-A3Q9-01	1001	0	FEMALE	T3	N3	M0	Stage IIIC	78	LumA
TCGA-E9-A1RC-01	1224	0	FEMALE	T4	N3	M0	Stage IIIC	56	LumA
TCGA-A2-A0EW-01	1884	1	FEMALE	T1	N3	M0	Stage IIIC	53	LumA
TCGA-A2-A25D-01	552	0	FEMALE	T2	N3	M0	Stage IIIC	90	LumA
TCGA-A2-A4RW-01	222	0	FEMALE	T2	N3	M0	Stage IIIC	49	LumA
TCGA-A7-A5ZX-01	336	0	FEMALE	T2	N3	M0	Stage IIIC	48	LumA
TCGA-A8-A0A6-01	640	0	FEMALE	T2	N3	M0	Stage IIIC	64	LumA
TCGA-B6-A408-01	2072	0	FEMALE	T2	N3	M0	Stage IIIC	55	LumA
TCGA-D8-A27T-01	398	0	FEMALE	T2	N3	M0	Stage IIIC	53	LumA
TCGA-D8-A3Z5-01	1015	0	FEMALE	T2	N3	M0	Stage IIIC	54	LumA
TCGA-LD-A7W5-01	216	0	FEMALE	T2	N3	M0	Stage IIIC	52	LumA
TCGA-BH-A0BA-01	1132	0	FEMALE	T3	N3	M0	Stage IIIC	51	LumA
TCGA-D8-A3Z6-01	563	0	FEMALE	T3	N3	M0	Stage IIIC	56	LumA
TCGA-GM-A4E0-01	2191	0	FEMALE	T3	N3	M0	Stage IIIC	67	LumA
TCGA-LD-A74U-01	402	0	FEMALE	T3	N3	M0	Stage IIIC	79	LumA
TCGA-B6-A0I8-01	749	1	FEMALE	T1	NX	M0	Stage X	46	LumA
TCGA-BH-A0H6-01	747	0	FEMALE	T1	NX	M0	Stage I	82	LumA
TCGA-BH-A1FG-01	3736	1	FEMALE	T1	NX	M0	Stage I	88	LumA
TCGA-E2-A15O-01	1545	0	FEMALE	T1	NX	M0	Stage I	89	LumA
TCGA-A8-A09A-01	304	0	FEMALE	T2	NX	M0	Stage X	40	LumA
TCGA-A8-A08T-01	3409	1	FEMALE	T2	N1	M1	Stage IV	64	LumA
TCGA-AO-A0J5-01	792	1	FEMALE	T4	N1	M1	Stage IV	48	LumA
TCGA-BH-A1FH-01	1034	1	FEMALE	T2	N1	M1	Stage IV	47	LumA
TCGA-AR-A0TZ-01	3262	1	FEMALE	T2	N2	M1	Stage IIIA	43	LumA
TCGA-BH-A18J-01	612	1	FEMALE	T4	N2	M1	Stage IV	56	LumA
TCGA-A8-A08O-01	943	0	FEMALE	T2	N3	M1	Stage IV	45	LumA
TCGA-A2-A0CS-01	2348	1	FEMALE	T4	N3	M1	Stage IV	73	LumA
TCGA-OL-A6VR-01	1220	0	FEMALE	T1	N0	MX	Stage IA	48	LumA
TCGA-OL-A66J-01	1996	0	FEMALE	T1	N0	MX	Stage I	80	LumA
TCGA-A7-A3J1-01	343	0	FEMALE	T1	N0	MX	Stage IA	63	LumA
TCGA-E2-A576-01	1043	0	FEMALE	T1	N0	MX	Stage IA	69	LumA
TCGA-OL-A5RX-01	878	0	FEMALE	T1	N0	MX	Stage IA	51	LumA
TCGA-OL-A66L-01	1301	0	FEMALE	T1	N0	MX	Stage IA	71	LumA
TCGA-A8-A09T-01	579	0	FEMALE	T1	N0	MX	Stage X	68	LumA
TCGA-A7-A13G-01	718	0	FEMALE	T2	N0	MX	Stage IIA	79	LumA
TCGA-AC-A2FB-01	1234	0	FEMALE	T2	N0	MX	Stage IIA	65	LumA
TCGA-AC-A5XS-01	588	0	FEMALE	T2	N0	MX	Stage IIA	74	LumA
TCGA-D8-A146-01	643	0	FEMALE	T2	N0	MX	Stage IIA	57	LumA
TCGA-D8-A1XY-01	503	0	FEMALE	T2	N0	MX	Stage IIA	74	LumA
TCGA-EW-A1P3-01	1611	0	FEMALE	T2	N0	MX	Stage IIA	48	LumA
TCGA-EW-A423-01	533	0	FEMALE	T2	N0	MX	Stage IIA	75	LumA
TCGA-LL-A50Y-01	762	0	FEMALE	T2	N0	MX	Stage IIA	84	LumA
TCGA-OL-A5DA-01	1783	0	FEMALE	T2	N0	MX	Stage IIA	61	LumA
TCGA-OL-A66K-01	1275	1	FEMALE	T2	N0	MX	Stage IIA	72	LumA
TCGA-A7-A4SC-01	446	0	FEMALE	T3	N0	MX	Stage IIB	62	LumA
TCGA-AC-A3TN-01	456	0	FEMALE	T3	N0	MX	Stage IIB	75	LumA
TCGA-EW-A3E8-01	1035	0	FEMALE	T3	N0	MX	Stage IIB	60	LumA
TCGA-OL-A5D8-01	973	0	FEMALE	T3	N0	MX	Stage IIB	40	LumA
TCGA-XX-A89A-01	488	0	FEMALE	T3	N0	MX	Stage IIB	68	LumA
TCGA-GI-A2C8-01	225	0	FEMALE	T4	N0	MX	Stage IIIB	63	LumA
TCGA-AC-A8OP-01	614	0	FEMALE	T1	N0	MX	Stage IA	72	LumA
TCGA-LL-A440-01	759	0	FEMALE	T1	N0	MX	Stage IA	61	LumA
TCGA-LL-A740-01	441	0	FEMALE	T1	N0	MX	Stage IA	61	LumA
TCGA-AC-A3YJ-01	754	0	FEMALE	T2	N0	MX	Stage IIA	66	LumA
TCGA-AQ-A04L-01	3957	0	FEMALE	T2	N0	MX	Stage IIA	48	LumA
TCGA-LL-A442-01	889	0	FEMALE	T2	N0	MX	Stage IIA	56	LumA
TCGA-W8-A86G-01	347	0	FEMALE	T2	N0	MX	Stage IIA	66	LumA
TCGA-AC-A23G-01	2248	0	FEMALE	T1	N1	MX	Stage IIA	76	LumA
TCGA-OL-A5RU-01	1219	0	FEMALE	T1	N1	MX	Stage IIA	63	LumA
TCGA-A1-A0SQ-01	554	0	FEMALE	T2	N1	MX	Stage IIB	45	LumA
TCGA-AC-A23C-01	585	0	FEMALE	T2	N1	MX	Stage IIB	62	LumA
TCGA-AC-A23E-01	698	0	FEMALE	T2	N1	MX	Stage IIB	50	LumA
TCGA-AC-A2FF-01	2759	0	FEMALE	T2	N1	MX	Stage IIB	40	LumA
TCGA-AC-A2FO-01	2255	0	FEMALE	T2	N1	MX	Stage IIB	65	LumA
TCGA-AC-A62Y-01	530	0	FEMALE	T2	N1	MX	Stage IIB	79	LumA
TCGA-AC-A6IV-01	568	0	FEMALE	T2	N1	MX	Stage IIB	47	LumA
TCGA-AC-A3W6-01	602	0	FEMALE	T3	N1	MX	Stage IIIA	90	LumA
TCGA-AR-A2LJ-01	2632	0	FEMALE	T3	N1	MX	Stage IIIA	40	LumA
TCGA-EW-A424-01	715	0	FEMALE	T3	N1	MX	Stage IIIA	51	LumA
TCGA-EW-A1IX-01	1208	0	FEMALE	T1	N1	MX	Stage IIA	48	LumA
TCGA-OK-A5Q2-01	64	0	FEMALE	T2	N1	MX	Stage II	59	LumA
TCGA-A7-A13H-01	899	0	FEMALE	T2	N1	MX	Stage IIB	61	LumA
TCGA-AC-A2FG-01	1853	0	FEMALE	T2	N1	MX	Stage IIB	79	LumA
TCGA-AC-A3HN-01	496	0	FEMALE	T2	N1	MX	Stage IIB	87	LumA
TCGA-AC-A6NO-01	51	0	FEMALE	T2	N1	MX	Stage IIB	43	LumA
TCGA-EW-A1IW-01	371	0	FEMALE	T2	N1	MX	Stage IIB	80	LumA
TCGA-LL-A5YL-01	519	0	FEMALE	T2	N1	MX	Stage IIB	64	LumA
TCGA-LL-A7SZ-01	594	0	FEMALE	T2	N1	MX	Stage IIB	49	LumA
TCGA-OL-A66O-01	528	0	FEMALE	T2	N1	MX	Stage IIB	39	LumA
TCGA-A7-A26E-01	954	0	FEMALE	T3	N1	MX	Stage IIIA	71	LumA
TCGA-AC-A2QI-01	588	0	FEMALE	T3	N1	MX	Stage IIIA	76	LumA
TCGA-D8-A73W-01	385	1	FEMALE	T3	N1	MX	Stage IIIA	79	LumA
TCGA-LQ-A4E4-01	849	0	FEMALE	T3	N1	MX	Stage IIIA	73	LumA
TCGA-AC-A3OD-01	451	0	FEMALE	T2	N1	MX	Stage IIB	68	LumA
TCGA-AC-A3QP-01	675	0	FEMALE	T2	N1	MX	Stage IIB	79	LumA
TCGA-EW-A2FS-01	1604	0	FEMALE	T2	N1	MX	Stage IIB	41	LumA
TCGA-LD-A66U-01	646	0	FEMALE	T2	N1	MX	Stage IIB	44	LumA
TCGA-D8-A1Y0-01	472	0	FEMALE	T1	N2	MX	Stage IIIA	65	LumA
TCGA-XX-A899-01	467	0	FEMALE	T1	N2	MX	Stage IIIA	46	LumA
TCGA-AQ-A0Y5-01	172	1	FEMALE	T2	N2	MX	Stage IIIA	70	LumA
TCGA-AQ-A1H2-01	475	0	FEMALE	T2	N2	MX	Stage IIIA	84	LumA
TCGA-EW-A1IZ-01	554	0	FEMALE	T2	N2	MX	Stage IIIA	53	LumA
TCGA-LL-A6FQ-01	80	0	FEMALE	T2	N2	MX	Stage IIIA	77	LumA
TCGA-AC-A3BB-01	987	0	FEMALE	T3	N2	MX	Stage IIIA	46	LumA
TCGA-E9-A1R2-01	1063	0	FEMALE	T2	N3	MX	Stage IIIC	51	LumA
TCGA-OL-A5RV-01	1062	0	FEMALE	T2	N3	MX	Stage IIIC	43	LumA
TCGA-E9-A6HE-01	847	0	FEMALE	T3	N3	MX	Stage IIIC	45	LumA
TCGA-OL-A66N-01	792	0	FEMALE	T3	N3	MX	Stage IIIC	59	LumA
TCGA-AC-A6IX-01	373	0	FEMALE	T2	N3	MX	Stage IIIC	49	LumA
TCGA-AQ-A1H3-01	989	0	FEMALE	T2	N3	MX	Stage IIIC	49	LumA
TCGA-A7-A425-01	447	0	FEMALE	T3	N3	MX	Stage IIIC	70	LumA
TCGA-A7-A426-01	364	0	FEMALE	T3	N3	MX	Stage IIIC	50	LumA
TCGA-D8-A1JN-01	620	0	FEMALE	T3	N3	MX	Stage IIIC	80	LumA
TCGA-EW-A2FV-01	788	0	FEMALE	T3	N3	MX	Stage IIIC	39	LumA
TCGA-S3-A6ZH-01	641	0	FEMALE	T3	N3	MX	Stage IIIC	29	LumA
TCGA-A8-A07E-01	608	0	FEMALE	T4	N3	MX	Stage X	81	LumA
TCGA-A8-A099-01	304	0	FEMALE	T4	N3	MX	Stage X	76	LumA
TCGA-B6-A0WS-01	2965	1	FEMALE	T1	NX	MX	Stage X	58	LumA
TCGA-B6-A0X7-01	1781	1	FEMALE	T1	NX	MX	Stage X	62	LumA
TCGA-LL-A6FP-01	677	0	FEMALE	T2	NX	MX	Stage IIA	90	LumA
TCGA-B6-A0IC-01	1542	1	FEMALE	T2	NX	MX	Stage X	90	LumA
TCGA-B6-A0RM-01	2373	1	FEMALE	TX	NX	MX	Stage X	57	LumA
TCGA-AR-A24N-01	3035	0	FEMALE	T1	N0	M0	Stage I	54	LumB
TCGA-AR-A24S-01	2976	0	FEMALE	T1	N0	M0	Stage I	61	LumB
TCGA-AN-A0FF-01	172	0	FEMALE	T1	N0	M0	Stage IA	32	LumB
TCGA-A8-A06O-01	396	0	FEMALE	T1	N0	M0	Stage I	60	LumB
TCGA-A8-A095-01	1277	0	FEMALE	T1	N0	M0	Stage I	45	LumB
TCGA-BH-A0C3-01	2709	0	FEMALE	T1	N0	M0	Stage I	47	LumB
TCGA-BH-A0HY-01	1545	0	FEMALE	T1	N0	M0	Stage I	60	LumB
TCGA-BH-A1FD-01	1009	1	FEMALE	T1	N0	M0	Stage I	68	LumB
TCGA-BH-A209-01	3959	1	FEMALE	T1	N0	M0	Stage I	77	LumB
TCGA-E2-A14S-01	1009	0	FEMALE	T1	N0	M0	Stage I	65	LumB
TCGA-AN-A0FY-01	10	0	FEMALE	T1	N0	M0	Stage IA	55	LumB
TCGA-C8-A3M8-01	394	0	FEMALE	T1	N0	M0	Stage IA	68	LumB
TCGA-D8-A13Y-01	1728	0	FEMALE	T1	N0	M0	Stage IA	52	LumB
TCGA-D8-A1J9-01	532	0	FEMALE	T1	N0	M0	Stage IA	48	LumB
TCGA-E9-A1R4-01	186	0	FEMALE	T1	N0	M0	Stage IA	66	LumB
TCGA-BH-A202-01	795	0	FEMALE	T2	N0	M0	Stage II	60	LumB
TCGA-A7-A6VX-01	317	0	FEMALE	T2	N0	M0	Stage IIA	68	LumB
TCGA-A8-A076-01	1642	0	FEMALE	T2	N0	M0	Stage IIA	66	LumB
TCGA-A8-A07S-01	243	0	FEMALE	T2	N0	M0	Stage IIA	73	LumB
TCGA-A8-A081-01	0	0	FEMALE	T2	N0	M0	Stage IIA	80	LumB
TCGA-A8-A08G-01	607	0	FEMALE	T2	N0	M0	Stage IIA	41	LumB
TCGA-A8-A08I-01	365	0	FEMALE	T2	N0	M0	Stage IIA	53	LumB
TCGA-A8-A096-01	0	0	FEMALE	T2	N0	M0	Stage IIA	73	LumB
TCGA-A8-A09I-01	1371	0	FEMALE	T2	N0	M0	Stage IIA	84	LumB
TCGA-AN-A03Y-01	10	0	FEMALE	T2	N0	M0	Stage IIA	66	LumB
TCGA-AN-A0AK-01	224	0	FEMALE	T2	N0	M0	Stage IIA	76	LumB
TCGA-AN-A0AM-01	5	0	FEMALE	T2	N0	M0	Stage IIA	56	LumB
TCGA-AR-A0TV-01	2288	0	FEMALE	T2	N0	M0	Stage IIA	66	LumB
TCGA-AR-A0TY-01	1699	1	FEMALE	T2	N0	M0	Stage IIA	54	LumB
TCGA-AR-A1AW-01	2632	0	FEMALE	T2	N0	M0	Stage IIA	65	LumB
TCGA-AR-A24H-01	4894	0	FEMALE	T2	N0	M0	Stage IIA	65	LumB
TCGA-AR-A24K-01	1548	0	FEMALE	T2	N0	M0	Stage IIA	46	LumB
TCGA-AR-A24Z-01	3001	0	FEMALE	T2	N0	M0	Stage IIA	57	LumB
TCGA-AR-A250-01	2707	0	FEMALE	T2	N0	M0	Stage IIA	58	LumB
TCGA-BH-A0AU-01	1914	0	FEMALE	T2	N0	M0	Stage IIA	45	LumB
TCGA-BH-A1FN-01	2192	1	FEMALE	T2	N0	M0	Stage IIA	34	LumB
TCGA-C8-A1HG-01	345	0	FEMALE	T2	N0	M0	Stage IIA	50	LumB
TCGA-C8-A1HM-01	375	0	FEMALE	T2	N0	M0	Stage IIA	74	LumB
TCGA-C8-A1HN-01	394	0	FEMALE	T2	N0	M0	Stage IIA	56	LumB
TCGA-C8-A274-01	508	0	FEMALE	T2	N0	M0	Stage IIA	63	LumB
TCGA-D8-A1JJ-01	611	0	FEMALE	T2	N0	M0	Stage IIA	54	LumB
TCGA-D8-A1JT-01	405	0	FEMALE	T2	N0	M0	Stage IIA	70	LumB
TCGA-D8-A1XF-01	463	0	FEMALE	T2	N0	M0	Stage IIA	45	LumB
TCGA-E2-A15T-01	1563	0	FEMALE	T2	N0	M0	Stage IIA	65	LumB
TCGA-E9-A1NA-01	1112	0	FEMALE	T2	N0	M0	Stage IIA	58	LumB
TCGA-E9-A1NF-01	1072	1	FEMALE	T2	N0	M0	Stage IIA	60	LumB
TCGA-E9-A1NI-01	300	0	FEMALE	T2	N0	M0	Stage IIA	51	LumB
TCGA-E9-A1R7-01	1467	0	FEMALE	T2	N0	M0	Stage IIA	64	LumB
TCGA-E9-A1RB-01	976	1	FEMALE	T2	N0	M0	Stage IIA	40	LumB
TCGA-E9-A22A-01	1189	0	FEMALE	T2	N0	M0	Stage IIA	74	LumB
TCGA-E9-A22D-01	1248	0	FEMALE	T2	N0	M0	Stage IIA	38	LumB
TCGA-E9-A5UO-01	785	0	FEMALE	T2	N0	M0	Stage IIA	41	LumB
TCGA-S3-A6ZF-01	572	0	FEMALE	T2	N0	M0	Stage IIA	64	LumB
TCGA-A8-A06X-01	943	1	FEMALE	T3	N0	M0	Stage IIB	77	LumB
TCGA-A8-A06Z-01	31	0	FEMALE	T3	N0	M0	Stage IIB	84	LumB
TCGA-A8-A09Z-01	0	0	FEMALE	T3	N0	M0	Stage IIB	83	LumB
TCGA-AN-A0AJ-01	303	0	FEMALE	T3	N0	M0	Stage IIB	79	LumB
TCGA-AR-A2LL-01	2012	0	FEMALE	T3	N0	M0	Stage IIB	70	LumB
TCGA-A8-A06N-01	0	0	FEMALE	T4	N0	M0	Stage IIIB	66	LumB
TCGA-D8-A27W-01	373	0	FEMALE	T4	N0	M0	Stage IIIB	55	LumB
TCGA-A2-A04R-01	3709	0	FEMALE	T1	N0	M0	Stage IA	36	LumB
TCGA-E9-A54X-01	727	0	FEMALE	T1	N0	M0	Stage IA	85	LumB
TCGA-EW-A1J6-01	875	0	FEMALE	T1	N0	M0	Stage I	70	LumB
TCGA-GM-A2DO-01	2596	0	FEMALE	T1	N0	M0	Stage I	54	LumB
TCGA-BH-A0H0-01	461	0	FEMALE	T1	N0	M0	Stage IA	69	LumB
TCGA-BH-A0HU-01	392	0	FEMALE	T1	N0	M0	Stage IA	52	LumB
TCGA-BH-A0HW-01	1561	0	FEMALE	T1	N0	M0	Stage IA	62	LumB
TCGA-A7-A0CJ-01	931	0	FEMALE	T2	N0	M0	Stage IIA	57	LumB
TCGA-AO-A03O-01	2483	1	FEMALE	T2	N0	M0	Stage IIA	69	LumB
TCGA-AO-A1KS-01	350	0	FEMALE	T2	N0	M0	Stage IIA	69	LumB
TCGA-B6-A0RL-01	2469	1	FEMALE	T2	N0	M0	Stage IIA	60	LumB
TCGA-C8-A12M-01	358	0	FEMALE	T2	N0	M0	Stage IIA	70	LumB
TCGA-E2-A109-01	1417	0	FEMALE	T2	N0	M0	Stage IIA	64	LumB
TCGA-E9-A249-01	217	0	FEMALE	T2	N0	M0	Stage IIA	45	LumB
TCGA-E9-A3HO-01	1158	0	FEMALE	T2	N0	M0	Stage IIA	49	LumB
TCGA-EW-A1OZ-01	1229	0	FEMALE	T2	N0	M0	Stage IIA	56	LumB
TCGA-BH-A42T-01	320	1	FEMALE	T2	N0	M0	Stage IIA	75	LumB
TCGA-AO-A1KP-01	2953	0	FEMALE	T1	N1	M0	Stage IIA	77	LumB
TCGA-AO-A1KT-01	541	0	FEMALE	T1	N1	M0	Stage IIA	78	LumB
TCGA-A8-A08S-01	1004	0	FEMALE	T1	N1	M0	Stage IIA	71	LumB
TCGA-A2-A0CY-01	1673	0	FEMALE	T2	N1	M0	Stage IIB	63	LumB
TCGA-A2-A25B-01	1291	0	FEMALE	T2	N1	M0	Stage IIB	39	LumB
TCGA-A8-A09R-01	273	0	FEMALE	T2	N1	M0	Stage IIB	82	LumB
TCGA-AO-A03P-01	2911	1	FEMALE	T2	N1	M0	Stage IIB	54	LumB
TCGA-AO-A0J7-01	618	0	FEMALE	T2	N1	M0	Stage IIB	71	LumB
TCGA-AO-A0JM-01	2184	0	FEMALE	T2	N1	M0	Stage IIB	40	LumB
TCGA-B6-A1KC-01	1326	0	FEMALE	T2	N1	M0	Stage IIB	67	LumB
TCGA-C8-A12U-01	385	0	FEMALE	T2	N1	M0	Stage IIB	46	LumB
TCGA-C8-A26W-01	381	0	FEMALE	T2	N1	M0	Stage IIB	58	LumB
TCGA-C8-A27A-01	747	0	FEMALE	T2	N1	M0	Stage IIB	48	LumB
TCGA-C8-A8HQ-01	380	0	FEMALE	T2	N1	M0	Stage IIB	53	LumB
TCGA-E2-A15S-01	428	0	FEMALE	T2	N1	M0	Stage IIB	34	LumB
TCGA-E9-A1N6-01	678	1	FEMALE	T2	N1	M0	Stage IIB	52	LumB
TCGA-E9-A228-01	1285	0	FEMALE	T2	N1	M0	Stage IIB	58	LumB
TCGA-E9-A22H-01	1232	0	FEMALE	T2	N1	M0	Stage IIB	42	LumB
TCGA-E9-A2JS-01	904	1	FEMALE	T2	N1	M0	Stage IIB	72	LumB
TCGA-AR-A0TQ-01	2991	0	FEMALE	T3	N1	M0	Stage IIIA	27	LumB
TCGA-C8-A1HL-01	317	0	FEMALE	T3	N1	M0	Stage IIIA	38	LumB
TCGA-C8-A12W-01	385	0	FEMALE	T4	N1	M0	Stage IIIB	49	LumB
TCGA-B6-A1KN-01	4233	0	FEMALE	T4	N1	M0	Stage IIIB	57	LumB
TCGA-BH-A0BD-01	554	0	FEMALE	T1	N1	M0	Stage IIA	47	LumB
TCGA-BH-A0C0-01	1270	0	FEMALE	T1	N1	M0	Stage IIA	62	LumB
TCGA-BH-A0W3-01	728	0	FEMALE	T1	N1	M0	Stage IIA	58	LumB
TCGA-D8-A1JE-01	575	0	FEMALE	T1	N1	M0	Stage IIA	62	LumB
TCGA-A1-A0SI-01	635	0	FEMALE	T2	N1	M0	Stage IIB	52	LumB
TCGA-A2-A0CW-01	3283	0	FEMALE	T2	N1	M0	Stage IIB	67	LumB
TCGA-A2-A0D4-01	767	0	FEMALE	T2	N1	M0	Stage IIB	37	LumB
TCGA-A2-A0EY-01	1925	0	FEMALE	T2	N1	M0	Stage IIB	62	LumB
TCGA-A2-A25C-01	523	0	FEMALE	T2	N1	M0	Stage IIB	50	LumB
TCGA-A2-A4S3-01	666	0	FEMALE	T2	N1	M0	Stage IIB	59	LumB
TCGA-A8-A06R-01	547	0	FEMALE	T2	N1	M0	Stage IIB	69	LumB
TCGA-A8-A075-01	518	0	FEMALE	T2	N1	M0	Stage IIB	42	LumB
TCGA-A8-A082-01	549	0	FEMALE	T2	N1	M0	Stage IIB	58	LumB
TCGA-A8-A084-01	458	0	FEMALE	T2	N1	M0	Stage IIB	81	LumB
TCGA-AO-A03N-01	2031	0	FEMALE	T2	N1	M0	Stage IIB	59	LumB
TCGA-D8-A1J8-01	431	0	FEMALE	T2	N1	M0	Stage IIB	77	LumB
TCGA-D8-A1JD-01	552	0	FEMALE	T2	N1	M0	Stage IIB	41	LumB
TCGA-D8-A1XR-01	482	0	FEMALE	T2	N1	M0	Stage IIB	56	LumB
TCGA-E2-A10C-01	1220	0	FEMALE	T2	N1	M0	Stage IIB	54	LumB
TCGA-E2-A155-01	640	0	FEMALE	T2	N1	M0	Stage IIB	58	LumB
TCGA-E2-A15K-01	275	0	FEMALE	T2	N1	M0	Stage IIB	58	LumB
TCGA-E2-A56Z-01	252	0	FEMALE	T2	N1	M0	Stage IIB	69	LumB
TCGA-LL-A7T0-01	376	0	FEMALE	T2	N1	M0	Stage IIB	70	LumB
TCGA-A2-A1G4-01	595	0	FEMALE	T3	N1	M0	Stage IIIA	71	LumB
TCGA-A7-A13F-01	765	0	FEMALE	T3	N1	M0	Stage IIIA	44	LumB
TCGA-A8-A07L-01	975	0	FEMALE	T3	N1	M0	Stage IIIA	58	LumB
TCGA-AO-A0JD-01	2190	0	FEMALE	T3	N1	M0	Stage IIIA	59	LumB
TCGA-BH-A0BZ-01	2255	0	FEMALE	T3	N1	M0	Stage IIIA	59	LumB
TCGA-E2-A14O-01	1359	0	FEMALE	T3	N1	M0	Stage IIIA	76	LumB
TCGA-A8-A09E-01	1492	0	FEMALE	T4	N1	M0	Stage IIIB	73	LumB
TCGA-AO-A0J3-01	651	0	FEMALE	T2	N1	M0	Stage IIB	67	LumB
TCGA-B6-A0WV-01	2417	1	FEMALE	T2	N1	M0	Stage IIB	67	LumB
TCGA-B6-A0X5-01	2097	1	FEMALE	T2	N1	M0	Stage IIB	61	LumB
TCGA-BH-A204-01	2534	1	FEMALE	T2	N1	M0	Stage IIB	80	LumB
TCGA-BH-A1FJ-01	1927	1	FEMALE	T3	N1	M0	Stage IIIA	66	LumB
TCGA-BH-A1F2-01	959	1	FEMALE	T4	N1	M0	Stage IIIB	53	LumB
TCGA-A2-A0T3-01	1516	0	FEMALE	T1	N1	M0	Stage IB	37	LumB
TCGA-A2-A04Y-01	1099	0	FEMALE	T2	N1	M0	Stage IIB	53	LumB
TCGA-BH-A0BF-01	1324	1	FEMALE	T2	N1	M0	Stage IIB	56	LumB
TCGA-BH-A0C7-01	2767	0	FEMALE	T2	N1	M0	Stage IIB	48	LumB
TCGA-BH-A18L-01	811	1	FEMALE	T3	N1	M0	Stage IIIA	50	LumB
TCGA-AR-A24R-01	3430	0	FEMALE	T1	N2	M0	Stage IIIA	45	LumB
TCGA-E9-A1RG-01	647	0	FEMALE	T1	N2	M0	Stage IIIA	62	LumB
TCGA-AN-A0XR-01	10	0	FEMALE	T2	N2	M0	Stage IIIA	55	LumB
TCGA-AR-A0TT-01	3316	0	FEMALE	T2	N2	M0	Stage IIIA	53	LumB
TCGA-AR-A0U2-01	2551	1	FEMALE	T2	N2	M0	Stage IIIA	47	LumB
TCGA-BH-A1FM-01	1388	1	FEMALE	T2	N2	M0	Stage IIIA	44	LumB
TCGA-E2-A1L7-01	1836	0	FEMALE	T2	N2	M0	Stage IIIA	40	LumB
TCGA-E9-A1RE-01	1419	0	FEMALE	T2	N2	M0	Stage IIIA	74	LumB
TCGA-E9-A226-01	1048	1	FEMALE	T2	N2	M0	Stage IIIA	45	LumB
TCGA-E9-A22E-01	1269	0	FEMALE	T2	N2	M0	Stage IIIA	56	LumB
TCGA-AR-A2LK-01	1649	1	FEMALE	T3	N2	M0	Stage III	62	LumB
TCGA-A8-A06Q-01	31	0	FEMALE	T3	N2	M0	Stage IIIA	63	LumB
TCGA-C8-A130-01	370	0	FEMALE	T3	N2	M0	Stage IIIA	52	LumB
TCGA-C8-A26V-01	616	0	FEMALE	T3	N2	M0	Stage IIIA	47	LumB
TCGA-BH-A1F8-01	763	1	FEMALE	T4	N2	M0	Stage IIIB	90	LumB
TCGA-A2-A0YH-01	659	0	FEMALE	T2	N2	M0	Stage IIIA	53	LumB
TCGA-A2-A25E-01	3204	0	FEMALE	T2	N2	M0	Stage IIIA	34	LumB
TCGA-A8-A08P-01	943	0	FEMALE	T2	N2	M0	Stage IIIA	70	LumB
TCGA-A8-A092-01	942	0	FEMALE	T2	N2	M0	Stage IIIA	48	LumB
TCGA-BH-A18U-01	1563	1	FEMALE	T2	N2	M0	Stage IIIA	72	LumB
TCGA-D8-A1JC-01	480	0	FEMALE	T2	N2	M0	Stage IIIA	59	LumB
TCGA-D8-A27N-01	519	0	FEMALE	T2	N2	M0	Stage IIIA	36	LumB
TCGA-A2-A1FW-01	528	0	FEMALE	T3	N2	M0	Stage IIIA	62	LumB
TCGA-A2-A1FX-01	1847	0	FEMALE	T3	N2	M0	Stage IIIA	61	LumB
TCGA-A2-A0YT-01	723	1	FEMALE	T4	N2	M0	Stage IIIB	56	LumB
TCGA-A8-A09Q-01	761	0	FEMALE	T4	N2	M0	Stage IIIB	83	LumB
TCGA-A8-A09W-01	30	0	FEMALE	T2	N3	M0	Stage IIIB	70	LumB
TCGA-A8-A079-01	274	0	FEMALE	T4	N3	M0	Stage IIIB	69	LumB
TCGA-A2-A0YG-01	666	0	FEMALE	T2	N3	M0	Stage IIIC	63	LumB
TCGA-A8-A08F-01	1004	0	FEMALE	T2	N3	M0	Stage IIIC	59	LumB
TCGA-A8-A09M-01	1006	0	FEMALE	T2	N3	M0	Stage IIIC	75	LumB
TCGA-A8-A09N-01	31	0	FEMALE	T2	N3	M0	Stage IIIC	57	LumB
TCGA-D8-A27R-01	307	0	FEMALE	T2	N3	M0	Stage IIIC	41	LumB
TCGA-E2-A15A-01	710	0	FEMALE	T2	N3	M0	Stage IIIC	45	LumB
TCGA-LL-A5YM-01	466	0	FEMALE	T4	NX	M0	Stage IIIB	88	LumB
TCGA-A2-A0SW-01	1365	1	FEMALE	T2	N2	M1	Stage IV	82	LumB
TCGA-A2-A0SV-01	825	1	FEMALE	T2	N2	M1	Stage IV	63	LumB
TCGA-B6-A0IB-01	3941	1	FEMALE	T3	N3	M1	Stage IV	64	LumB
TCGA-A8-A07W-01	304	0	FEMALE	T2	NX	M1	Stage IV	76	LumB
TCGA-EW-A1IY-01	258	0	FEMALE	T1	N0	MX	Stage I	38	LumB
TCGA-D8-A1X7-01	509	0	FEMALE	T2	N0	MX	Stage IIA	40	LumB
TCGA-D8-A1Y2-01	433	0	FEMALE	T2	N0	MX	Stage IIA	71	LumB
TCGA-EW-A1OX-01	911	0	FEMALE	T2	N0	MX	Stage IIA	43	LumB
TCGA-EW-A1OY-01	908	0	FEMALE	T2	N0	MX	Stage IIA	63	LumB
TCGA-A8-A09C-01	31	0	FEMALE	T2	N0	MX	Stage X	69	LumB
TCGA-EW-A2FW-01	672	0	FEMALE	T2	N0	MX	Stage IIA	52	LumB
TCGA-EW-A1PC-01	187	0	FEMALE	T3	N0	MX	Stage IIB	66	LumB
TCGA-A1-A0SN-01	1196	0	FEMALE	T1	N1	MX	Stage IIA	50	LumB
TCGA-AC-A7VB-01	250	0	FEMALE	T1	N1	MX	Stage IIA	51	LumB
TCGA-D8-A1JI-01	577	0	FEMALE	T1	N1	MX	Stage IIA	54	LumB
TCGA-AC-A2BM-01	3022	0	FEMALE	T2	N1	MX	Stage IIB	41	LumB
TCGA-D8-A1XL-01	606	0	FEMALE	T2	N1	MX	Stage IIB	34	LumB
TCGA-D8-A1Y1-01	302	1	FEMALE	T3	N1	MX	Stage IIIA	80	LumB
TCGA-EW-A1P0-01	1251	0	FEMALE	T2	N1	MX	Stage IIB	55	LumB
TCGA-B6-A0WW-01	558	1	FEMALE	T2	N1	MX	Stage X	58	LumB
TCGA-D8-A1XZ-01	466	0	FEMALE	T1	N2	MX	Stage IIIA	81	LumB
TCGA-A7-A2KD-01	679	0	FEMALE	T2	N2	MX	Stage IIIA	53	LumB
TCGA-AQ-A04H-01	754	0	FEMALE	T2	N2	MX	Stage IIIA	61	LumB
TCGA-D8-A1Y3-01	430	0	FEMALE	T2	N2	MX	Stage IIIA	61	LumB
TCGA-D8-A1X6-01	541	0	FEMALE	T3	N2	MX	Stage IIIA	80	LumB
TCGA-D8-A1X5-01	565	0	FEMALE	T2	N3	MX	Stage IIIC	81	LumB
TCGA-B6-A0IN-01	2573	1	FEMALE	T1	NX	MX	Stage X	45	LumB

## Sheet: Statistic
Clinical parameters	Variable	Total(987)	Percentages(%)
Age	<=65	697	0.706
	>65	290	0.294
Pathological stage	Stage Ⅰ	168	0.17
	Stage Ⅱ	570	0.578
	Stage Ⅲ	222	0.225
	Stage Ⅳ	14	0.014
	Stage X	13	0.013
T	T1	256	0.259
	T2	579	0.587
	T3	117	0.119
	T4	33	0.033
	TX	2	0.002
M	M0	837	0.848
	M1	16	0.016
	MX	134	0.136
N	N0	472	0.478
	N1	327	0.331
	N2	108	0.109
	N3	64	0.065
	NX	16	0.016
Molecular subtypes	Luminal A	528	0.535
	Luminal B	203	0.206
	HER2	76	0.077
	Basal-like	180	0.182
Survival status	Dead	136	0.138
	Alive	851	0.862

## Sheet: Treatment information
Supplementary Table 1. Clinicopathological parameters of BRCA patients in the TCGA database
Patient barcode	Treatment type
TCGA-E2-A14U	Radiation Therapy, NOS
TCGA-E2-A14U	Pharmaceutical Therapy, NOS
TCGA-E9-A1RC	Radiation Therapy, NOS
TCGA-E9-A1RC	Pharmaceutical Therapy, NOS
TCGA-D8-A1J9	Radiation Therapy, NOS
TCGA-D8-A1J9	Pharmaceutical Therapy, NOS
TCGA-E2-A14P	Radiation Therapy, NOS
TCGA-E2-A14P	Pharmaceutical Therapy, NOS
TCGA-A7-A4SD	Radiation Therapy, NOS
TCGA-A7-A4SD	Pharmaceutical Therapy, NOS
TCGA-A2-A0CT	Pharmaceutical Therapy, NOS
TCGA-A2-A0CT	Radiation Therapy, NOS
TCGA-A2-A0EW	Pharmaceutical Therapy, NOS
TCGA-A2-A0EW	Radiation Therapy, NOS
TCGA-C8-A134	Radiation Therapy, NOS
TCGA-C8-A134	Pharmaceutical Therapy, NOS
TCGA-B6-A401	Pharmaceutical Therapy, NOS
TCGA-B6-A401	Radiation Therapy, NOS
TCGA-A8-A092	Pharmaceutical Therapy, NOS
TCGA-A8-A092	Radiation Therapy, NOS
TCGA-A2-A0YD	Radiation Therapy, NOS
TCGA-A2-A0YD	Pharmaceutical Therapy, NOS
TCGA-BH-A42U	Pharmaceutical Therapy, NOS
TCGA-BH-A42U	Radiation Therapy, NOS
TCGA-E2-A574	Pharmaceutical Therapy, NOS
TCGA-E2-A574	Radiation Therapy, NOS
TCGA-BH-A0BJ	Radiation Therapy, NOS
TCGA-BH-A0BJ	Pharmaceutical Therapy, NOS
TCGA-B6-A0WS	Radiation Therapy, NOS
TCGA-B6-A0WS	Pharmaceutical Therapy, NOS
TCGA-D8-A27K	Radiation Therapy, NOS
TCGA-D8-A27K	Pharmaceutical Therapy, NOS
TCGA-D8-A27N	Pharmaceutical Therapy, NOS
TCGA-D8-A27N	Radiation Therapy, NOS
TCGA-A1-A0SG	Radiation Therapy, NOS
TCGA-A1-A0SG	Pharmaceutical Therapy, NOS
TCGA-C8-A12Q	Radiation Therapy, NOS
TCGA-C8-A12Q	Pharmaceutical Therapy, NOS
TCGA-E2-A155	Pharmaceutical Therapy, NOS
TCGA-E2-A155	Radiation Therapy, NOS
TCGA-A2-A0SY	Radiation Therapy, NOS
TCGA-A2-A0SY	Pharmaceutical Therapy, NOS
TCGA-AN-A0FD	Pharmaceutical Therapy, NOS
TCGA-AN-A0FD	Radiation Therapy, NOS
TCGA-A2-A0T3	Radiation Therapy, NOS
TCGA-A2-A0T3	Pharmaceutical Therapy, NOS
TCGA-E2-A1LB	Pharmaceutical Therapy, NOS
TCGA-E2-A1LB	Radiation Therapy, NOS
TCGA-LL-A6FQ	Radiation Therapy, NOS
TCGA-LL-A6FQ	Pharmaceutical Therapy, NOS
TCGA-EW-A1IX	Pharmaceutical Therapy, NOS
TCGA-EW-A1IX	Radiation Therapy, NOS
TCGA-OL-A66P	Radiation Therapy, NOS
TCGA-OL-A66P	Pharmaceutical Therapy, NOS
TCGA-AO-A1KR	Pharmaceutical Therapy, NOS
TCGA-AO-A1KR	Radiation Therapy, NOS
TCGA-BH-A0BW	Pharmaceutical Therapy, NOS
TCGA-BH-A0BW	Radiation Therapy, NOS
TCGA-A8-A07E	Pharmaceutical Therapy, NOS
TCGA-A8-A07E	Radiation Therapy, NOS
TCGA-AC-A4ZE	Radiation Therapy, NOS
TCGA-AC-A4ZE	Pharmaceutical Therapy, NOS
TCGA-A8-A097	Pharmaceutical Therapy, NOS
TCGA-A8-A097	Radiation Therapy, NOS
TCGA-A2-A04V	Radiation Therapy, NOS
TCGA-A2-A04V	Pharmaceutical Therapy, NOS
TCGA-A2-A0EX	Pharmaceutical Therapy, NOS
TCGA-A2-A0EX	Radiation Therapy, NOS
TCGA-LD-A74U	Pharmaceutical Therapy, NOS
TCGA-LD-A74U	Radiation Therapy, NOS
TCGA-D8-A4Z1	Radiation Therapy, NOS
TCGA-D8-A4Z1	Pharmaceutical Therapy, NOS
TCGA-A2-A25A	Pharmaceutical Therapy, NOS
TCGA-A2-A25A	Radiation Therapy, NOS
TCGA-AC-A2B8	Pharmaceutical Therapy, NOS
TCGA-AC-A2B8	Radiation Therapy, NOS
TCGA-AN-A0AL	Radiation Therapy, NOS
TCGA-AN-A0AL	Pharmaceutical Therapy, NOS
TCGA-A8-A08C	Radiation Therapy, NOS
TCGA-A8-A08C	Pharmaceutical Therapy, NOS
TCGA-AR-A2LR	Radiation Therapy, NOS
TCGA-AR-A2LR	Pharmaceutical Therapy, NOS
TCGA-A2-A04U	Radiation Therapy, NOS
TCGA-A2-A04U	Pharmaceutical Therapy, NOS
TCGA-A2-A1G6	Pharmaceutical Therapy, NOS
TCGA-A2-A1G6	Radiation Therapy, NOS
TCGA-AR-A24W	Pharmaceutical Therapy, NOS
TCGA-AR-A24W	Radiation Therapy, NOS
TCGA-C8-A12U	Radiation Therapy, NOS
TCGA-C8-A12U	Pharmaceutical Therapy, NOS
TCGA-AN-A0FK	Radiation Therapy, NOS
TCGA-AN-A0FK	Pharmaceutical Therapy, NOS
TCGA-B6-A0RT	Radiation Therapy, NOS
TCGA-B6-A0RT	Pharmaceutical Therapy, NOS
TCGA-BH-A18J	Radiation Therapy, NOS
TCGA-BH-A18J	Pharmaceutical Therapy, NOS
TCGA-A2-A0YJ	Pharmaceutical Therapy, NOS
TCGA-A2-A0YJ	Radiation Therapy, NOS
TCGA-AN-A0FF	Radiation Therapy, NOS
TCGA-AN-A0FF	Pharmaceutical Therapy, NOS
TCGA-E9-A1NH	Pharmaceutical Therapy, NOS
TCGA-E9-A1NH	Radiation Therapy, NOS
TCGA-A8-A09M	Radiation Therapy, NOS
TCGA-A8-A09M	Pharmaceutical Therapy, NOS
TCGA-A8-A0AD	Radiation Therapy, NOS
TCGA-A8-A0AD	Pharmaceutical Therapy, NOS
TCGA-BH-A0WA	Pharmaceutical Therapy, NOS
TCGA-BH-A0WA	Radiation Therapy, NOS
TCGA-B6-A1KF	Pharmaceutical Therapy, NOS
TCGA-B6-A1KF	Radiation Therapy, NOS
TCGA-Z7-A8R6	Radiation Therapy, NOS
TCGA-Z7-A8R6	Pharmaceutical Therapy, NOS
TCGA-A7-A13D	Radiation Therapy, NOS
TCGA-A7-A13D	Pharmaceutical Therapy, NOS
TCGA-E9-A1RB	Radiation Therapy, NOS
TCGA-E9-A1RB	Pharmaceutical Therapy, NOS
TCGA-BH-A1FN	Radiation Therapy, NOS
TCGA-BH-A1FN	Pharmaceutical Therapy, NOS
TCGA-OL-A6VO	Radiation Therapy, NOS
TCGA-OL-A6VO	Pharmaceutical Therapy, NOS
TCGA-D8-A1X7	Pharmaceutical Therapy, NOS
TCGA-D8-A1X7	Radiation Therapy, NOS
TCGA-AR-A0U3	Radiation Therapy, NOS
TCGA-AR-A0U3	Pharmaceutical Therapy, NOS
TCGA-A7-A3IY	Radiation Therapy, NOS
TCGA-A7-A3IY	Pharmaceutical Therapy, NOS
TCGA-AC-A7VC	Pharmaceutical Therapy, NOS
TCGA-AC-A7VC	Radiation Therapy, NOS
TCGA-OL-A66K	Radiation Therapy, NOS
TCGA-OL-A66K	Pharmaceutical Therapy, NOS
TCGA-AO-A0JL	Pharmaceutical Therapy, NOS
TCGA-AO-A0JL	Radiation Therapy, NOS
TCGA-BH-A0HP	Radiation Therapy, NOS
TCGA-BH-A0HP	Pharmaceutical Therapy, NOS
TCGA-A1-A0SO	Radiation Therapy, NOS
TCGA-A1-A0SO	Pharmaceutical Therapy, NOS
TCGA-D8-A3Z5	Radiation Therapy, NOS
TCGA-D8-A3Z5	Pharmaceutical Therapy, NOS
TCGA-BH-A1FH	Radiation Therapy, NOS
TCGA-BH-A1FH	Pharmaceutical Therapy, NOS
TCGA-E9-A1RE	Radiation Therapy, NOS
TCGA-E9-A1RE	Pharmaceutical Therapy, NOS
TCGA-EW-A1PB	Pharmaceutical Therapy, NOS
TCGA-EW-A1PB	Radiation Therapy, NOS
TCGA-E9-A2JS	Pharmaceutical Therapy, NOS
TCGA-E9-A2JS	Radiation Therapy, NOS
TCGA-AO-A0J5	Radiation Therapy, NOS
TCGA-AO-A0J5	Pharmaceutical Therapy, NOS
TCGA-AR-A252	Pharmaceutical Therapy, NOS
TCGA-AR-A252	Radiation Therapy, NOS
TCGA-C8-A1HI	Pharmaceutical Therapy, NOS
TCGA-C8-A1HI	Radiation Therapy, NOS
TCGA-E2-A1BC	Radiation Therapy, NOS
TCGA-E2-A1BC	Pharmaceutical Therapy, NOS
TCGA-A7-A0CG	Pharmaceutical Therapy, NOS
TCGA-A7-A0CG	Radiation Therapy, NOS
TCGA-A8-A09Q	Radiation Therapy, NOS
TCGA-A8-A09Q	Pharmaceutical Therapy, NOS
TCGA-A8-A08Z	Radiation Therapy, NOS
TCGA-A8-A08Z	Pharmaceutical Therapy, NOS
TCGA-C8-A8HQ	Pharmaceutical Therapy, NOS
TCGA-C8-A8HQ	Radiation Therapy, NOS
TCGA-D8-A143	Radiation Therapy, NOS
TCGA-D8-A143	Pharmaceutical Therapy, NOS
TCGA-C8-A9FZ	Pharmaceutical Therapy, NOS
TCGA-C8-A9FZ	Radiation Therapy, NOS
TCGA-B6-A0IC	Radiation Therapy, NOS
TCGA-B6-A0IC	Pharmaceutical Therapy, NOS
TCGA-AC-A3TN	Radiation Therapy, NOS
TCGA-AC-A3TN	Pharmaceutical Therapy, NOS
TCGA-AN-A0FZ	Radiation Therapy, NOS
TCGA-AN-A0FZ	Pharmaceutical Therapy, NOS
TCGA-BH-A8FZ	Radiation Therapy, NOS
TCGA-BH-A8FZ	Pharmaceutical Therapy, NOS
TCGA-B6-A3ZX	Pharmaceutical Therapy, NOS
TCGA-B6-A3ZX	Radiation Therapy, NOS
TCGA-D8-A141	Radiation Therapy, NOS
TCGA-D8-A141	Pharmaceutical Therapy, NOS
TCGA-AQ-A54O	Radiation Therapy, NOS
TCGA-AQ-A54O	Pharmaceutical Therapy, NOS
TCGA-A1-A0SI	Radiation Therapy, NOS
TCGA-A1-A0SI	Pharmaceutical Therapy, NOS
TCGA-E9-A1N6	Pharmaceutical Therapy, NOS
TCGA-E9-A1N6	Radiation Therapy, NOS
TCGA-EW-A1IZ	Pharmaceutical Therapy, NOS
TCGA-EW-A1IZ	Radiation Therapy, NOS
TCGA-BH-A0AY	Radiation Therapy, NOS
TCGA-BH-A0AY	Pharmaceutical Therapy, NOS
TCGA-D8-A147	Pharmaceutical Therapy, NOS
TCGA-D8-A147	Radiation Therapy, NOS
TCGA-E2-A1LE	Radiation Therapy, NOS
TCGA-E2-A1LE	Pharmaceutical Therapy, NOS
TCGA-D8-A13Z	Pharmaceutical Therapy, NOS
TCGA-D8-A13Z	Radiation Therapy, NOS
TCGA-AO-A0J8	Pharmaceutical Therapy, NOS
TCGA-AO-A0J8	Radiation Therapy, NOS
TCGA-E2-A15R	Radiation Therapy, NOS
TCGA-E2-A15R	Pharmaceutical Therapy, NOS
TCGA-B6-A0IP	Pharmaceutical Therapy, NOS
TCGA-B6-A0IP	Radiation Therapy, NOS
TCGA-D8-A1XA	Pharmaceutical Therapy, NOS
TCGA-D8-A1XA	Radiation Therapy, NOS
TCGA-GM-A2DO	Pharmaceutical Therapy, NOS
TCGA-GM-A2DO	Radiation Therapy, NOS
TCGA-D8-A1Y0	Pharmaceutical Therapy, NOS
TCGA-D8-A1Y0	Radiation Therapy, NOS
TCGA-AO-A1KS	Radiation Therapy, NOS
TCGA-AO-A1KS	Pharmaceutical Therapy, NOS
TCGA-B6-A0IA	Radiation Therapy, NOS
TCGA-B6-A0IA	Pharmaceutical Therapy, NOS
TCGA-C8-A26Z	Radiation Therapy, NOS
TCGA-C8-A26Z	Pharmaceutical Therapy, NOS
TCGA-LL-A73Z	Radiation Therapy, NOS
TCGA-LL-A73Z	Pharmaceutical Therapy, NOS
TCGA-BH-A0HN	Pharmaceutical Therapy, NOS
TCGA-BH-A0HN	Radiation Therapy, NOS
TCGA-D8-A1JJ	Pharmaceutical Therapy, NOS
TCGA-D8-A1JJ	Radiation Therapy, NOS
TCGA-A2-A1FV	Pharmaceutical Therapy, NOS
TCGA-A2-A1FV	Radiation Therapy, NOS
TCGA-AO-A12C	Radiation Therapy, NOS
TCGA-AO-A12C	Pharmaceutical Therapy, NOS
TCGA-AN-A04D	Pharmaceutical Therapy, NOS
TCGA-AN-A04D	Radiation Therapy, NOS
TCGA-B6-A1KI	Radiation Therapy, NOS
TCGA-B6-A1KI	Pharmaceutical Therapy, NOS
TCGA-D8-A1XR	Pharmaceutical Therapy, NOS
TCGA-D8-A1XR	Radiation Therapy, NOS
TCGA-AR-A1AH	Pharmaceutical Therapy, NOS
TCGA-AR-A1AH	Radiation Therapy, NOS
TCGA-E2-A15I	Radiation Therapy, NOS
TCGA-E2-A15I	Pharmaceutical Therapy, NOS
TCGA-3C-AAAU	Pharmaceutical Therapy, NOS
TCGA-3C-AAAU	Radiation Therapy, NOS
TCGA-B6-A2IU	Pharmaceutical Therapy, NOS
TCGA-B6-A2IU	Radiation Therapy, NOS
TCGA-C8-A135	Radiation Therapy, NOS
TCGA-C8-A135	Pharmaceutical Therapy, NOS
TCGA-PE-A5DD	Pharmaceutical Therapy, NOS
TCGA-PE-A5DD	Radiation Therapy, NOS
TCGA-A2-A0YK	Radiation Therapy, NOS
TCGA-A2-A0YK	Pharmaceutical Therapy, NOS
TCGA-AO-A03P	Radiation Therapy, NOS
TCGA-AO-A03P	Pharmaceutical Therapy, NOS
TCGA-A2-A4S3	Pharmaceutical Therapy, NOS
TCGA-A2-A4S3	Radiation Therapy, NOS
TCGA-A2-A0D0	Pharmaceutical Therapy, NOS
TCGA-A2-A0D0	Radiation Therapy, NOS
TCGA-BH-A1FD	Pharmaceutical Therapy, NOS
TCGA-BH-A1FD	Radiation Therapy, NOS
TCGA-D8-A1JT	Radiation Therapy, NOS
TCGA-D8-A1JT	Pharmaceutical Therapy, NOS
TCGA-AR-A0TQ	Radiation Therapy, NOS
TCGA-AR-A0TQ	Pharmaceutical Therapy, NOS
TCGA-BH-A0B9	Pharmaceutical Therapy, NOS
TCGA-BH-A0B9	Radiation Therapy, NOS
TCGA-BH-A0DP	Pharmaceutical Therapy, NOS
TCGA-BH-A0DP	Radiation Therapy, NOS
TCGA-E2-A3DX	Pharmaceutical Therapy, NOS
TCGA-E2-A3DX	Radiation Therapy, NOS
TCGA-5L-AAT0	Pharmaceutical Therapy, NOS
TCGA-5L-AAT0	Radiation Therapy, NOS
TCGA-AR-A0TR	Radiation Therapy, NOS
TCGA-AR-A0TR	Pharmaceutical Therapy, NOS
TCGA-E9-A22D	Radiation Therapy, NOS
TCGA-E9-A22D	Pharmaceutical Therapy, NOS
TCGA-E9-A1RH	Pharmaceutical Therapy, NOS
TCGA-E9-A1RH	Radiation Therapy, NOS
TCGA-AC-A5XS	Pharmaceutical Therapy, NOS
TCGA-AC-A5XS	Radiation Therapy, NOS
TCGA-A1-A0SM	Radiation Therapy, NOS
TCGA-A1-A0SM	Pharmaceutical Therapy, NOS
TCGA-E2-A14V	Pharmaceutical Therapy, NOS
TCGA-E2-A14V	Radiation Therapy, NOS
TCGA-E9-A1RI	Radiation Therapy, NOS
TCGA-E9-A1RI	Pharmaceutical Therapy, NOS
TCGA-D8-A27R	Pharmaceutical Therapy, NOS
TCGA-D8-A27R	Radiation Therapy, NOS
TCGA-BH-A1F5	Pharmaceutical Therapy, NOS
TCGA-BH-A1F5	Radiation Therapy, NOS
TCGA-AC-A2FM	Radiation Therapy, NOS
TCGA-AC-A2FM	Pharmaceutical Therapy, NOS
TCGA-OL-A5RW	Pharmaceutical Therapy, NOS
TCGA-OL-A5RW	Radiation Therapy, NOS
TCGA-B6-A0RP	Pharmaceutical Therapy, NOS
TCGA-B6-A0RP	Radiation Therapy, NOS
TCGA-E2-A14R	Pharmaceutical Therapy, NOS
TCGA-E2-A14R	Radiation Therapy, NOS
TCGA-B6-A0RN	Pharmaceutical Therapy, NOS
TCGA-B6-A0RN	Radiation Therapy, NOS
TCGA-C8-A12X	Radiation Therapy, NOS
TCGA-C8-A12X	Pharmaceutical Therapy, NOS
TCGA-AR-A24X	Pharmaceutical Therapy, NOS
TCGA-AR-A24X	Radiation Therapy, NOS
TCGA-D8-A1XY	Pharmaceutical Therapy, NOS
TCGA-D8-A1XY	Radiation Therapy, NOS
TCGA-A8-A08F	Radiation Therapy, NOS
TCGA-A8-A08F	Pharmaceutical Therapy, NOS
TCGA-AR-A1AV	Radiation Therapy, NOS
TCGA-AR-A1AV	Pharmaceutical Therapy, NOS
TCGA-EW-A6S9	Pharmaceutical Therapy, NOS
TCGA-EW-A6S9	Radiation Therapy, NOS
TCGA-A2-A25F	Pharmaceutical Therapy, NOS
TCGA-A2-A25F	Radiation Therapy, NOS
TCGA-AR-A24V	Pharmaceutical Therapy, NOS
TCGA-AR-A24V	Radiation Therapy, NOS
TCGA-C8-A26W	Pharmaceutical Therapy, NOS
TCGA-C8-A26W	Radiation Therapy, NOS
TCGA-A2-A0D4	Pharmaceutical Therapy, NOS
TCGA-A2-A0D4	Radiation Therapy, NOS
TCGA-D8-A140	Radiation Therapy, NOS
TCGA-D8-A140	Pharmaceutical Therapy, NOS
TCGA-OL-A66I	Pharmaceutical Therapy, NOS
TCGA-OL-A66I	Radiation Therapy, NOS
TCGA-A2-A0YM	Radiation Therapy, NOS
TCGA-A2-A0YM	Pharmaceutical Therapy, NOS
TCGA-A8-A081	Pharmaceutical Therapy, NOS
TCGA-A8-A081	Radiation Therapy, NOS
TCGA-GM-A2D9	Radiation Therapy, NOS
TCGA-GM-A2D9	Pharmaceutical Therapy, NOS
TCGA-E9-A1N9	Radiation Therapy, NOS
TCGA-E9-A1N9	Pharmaceutical Therapy, NOS
TCGA-AO-A0JF	Radiation Therapy, NOS
TCGA-AO-A0JF	Pharmaceutical Therapy, NOS
TCGA-B6-A0RQ	Radiation Therapy, NOS
TCGA-B6-A0RQ	Pharmaceutical Therapy, NOS
TCGA-EW-A1P3	Pharmaceutical Therapy, NOS
TCGA-EW-A1P3	Radiation Therapy, NOS
TCGA-A7-A5ZV	Radiation Therapy, NOS
TCGA-A7-A5ZV	Pharmaceutical Therapy, NOS
TCGA-AO-A03V	Pharmaceutical Therapy, NOS
TCGA-AO-A03V	Radiation Therapy, NOS
TCGA-LL-A6FP	Pharmaceutical Therapy, NOS
TCGA-LL-A6FP	Radiation Therapy, NOS
TCGA-A2-A3XV	Pharmaceutical Therapy, NOS
TCGA-A2-A3XV	Radiation Therapy, NOS
TCGA-E9-A1NG	Pharmaceutical Therapy, NOS
TCGA-E9-A1NG	Radiation Therapy, NOS
TCGA-AN-A0FL	Pharmaceutical Therapy, NOS
TCGA-AN-A0FL	Radiation Therapy, NOS
TCGA-BH-A0H6	Radiation Therapy, NOS
TCGA-BH-A0H6	Pharmaceutical Therapy, NOS
TCGA-E2-A158	Pharmaceutical Therapy, NOS
TCGA-E2-A158	Radiation Therapy, NOS
TCGA-JL-A3YW	Radiation Therapy, NOS
TCGA-JL-A3YW	Pharmaceutical Therapy, NOS
TCGA-A7-A26J	Pharmaceutical Therapy, NOS
TCGA-A7-A26J	Radiation Therapy, NOS
TCGA-BH-A0B4	Pharmaceutical Therapy, NOS
TCGA-BH-A0B4	Radiation Therapy, NOS
TCGA-BH-A1F8	Radiation Therapy, NOS
TCGA-BH-A1F8	Pharmaceutical Therapy, NOS
TCGA-D8-A1X5	Pharmaceutical Therapy, NOS
TCGA-D8-A1X5	Radiation Therapy, NOS
TCGA-D8-A73U	Radiation Therapy, NOS
TCGA-D8-A73U	Pharmaceutical Therapy, NOS
TCGA-EW-A1PA	Pharmaceutical Therapy, NOS
TCGA-EW-A1PA	Radiation Therapy, NOS
TCGA-AC-A3W7	Pharmaceutical Therapy, NOS
TCGA-AC-A3W7	Radiation Therapy, NOS
TCGA-B6-A0IM	Pharmaceutical Therapy, NOS
TCGA-B6-A0IM	Radiation Therapy, NOS
TCGA-E9-A1N8	Radiation Therapy, NOS
TCGA-E9-A1N8	Pharmaceutical Therapy, NOS
TCGA-D8-A27E	Radiation Therapy, NOS
TCGA-D8-A27E	Pharmaceutical Therapy, NOS
TCGA-AN-A0XS	Pharmaceutical Therapy, NOS
TCGA-AN-A0XS	Radiation Therapy, NOS
TCGA-E2-A1B6	Radiation Therapy, NOS
TCGA-E2-A1B6	Pharmaceutical Therapy, NOS
TCGA-BH-A0AU	Radiation Therapy, NOS
TCGA-BH-A0AU	Pharmaceutical Therapy, NOS
TCGA-BH-A0BO	Pharmaceutical Therapy, NOS
TCGA-BH-A0BO	Radiation Therapy, NOS
TCGA-PE-A5DC	Radiation Therapy, NOS
TCGA-PE-A5DC	Pharmaceutical Therapy, NOS
TCGA-A2-A0CO	Radiation Therapy, NOS
TCGA-A2-A0CO	Pharmaceutical Therapy, NOS
TCGA-A7-A56D	Pharmaceutical Therapy, NOS
TCGA-A7-A56D	Radiation Therapy, NOS
TCGA-E2-A1B0	Pharmaceutical Therapy, NOS
TCGA-E2-A1B0	Radiation Therapy, NOS
TCGA-E2-A154	Radiation Therapy, NOS
TCGA-E2-A154	Pharmaceutical Therapy, NOS
TCGA-GM-A3XG	Radiation Therapy, NOS
TCGA-GM-A3XG	Pharmaceutical Therapy, NOS
TCGA-AO-A12B	Pharmaceutical Therapy, NOS
TCGA-AO-A12B	Radiation Therapy, NOS
TCGA-B6-A0RV	Radiation Therapy, NOS
TCGA-B6-A0RV	Pharmaceutical Therapy, NOS
TCGA-AC-A3OD	Radiation Therapy, NOS
TCGA-AC-A3OD	Pharmaceutical Therapy, NOS
TCGA-LL-A740	Radiation Therapy, NOS
TCGA-LL-A740	Pharmaceutical Therapy, NOS
TCGA-A7-A0CE	Radiation Therapy, NOS
TCGA-A7-A0CE	Pharmaceutical Therapy, NOS
TCGA-E9-A5UP	Radiation Therapy, NOS
TCGA-E9-A5UP	Pharmaceutical Therapy, NOS
TCGA-BH-A0C3	Radiation Therapy, NOS
TCGA-BH-A0C3	Pharmaceutical Therapy, NOS
TCGA-AR-A24N	Pharmaceutical Therapy, NOS
TCGA-AR-A24N	Radiation Therapy, NOS
TCGA-BH-A0BM	Radiation Therapy, NOS
TCGA-BH-A0BM	Pharmaceutical Therapy, NOS
TCGA-3C-AALK	Pharmaceutical Therapy, NOS
TCGA-3C-AALK	Radiation Therapy, NOS
TCGA-A2-A1FW	Pharmaceutical Therapy, NOS
TCGA-A2-A1FW	Radiation Therapy, NOS
TCGA-A2-A0D2	Radiation Therapy, NOS
TCGA-A2-A0D2	Pharmaceutical Therapy, NOS
TCGA-C8-A1HO	Radiation Therapy, NOS
TCGA-C8-A1HO	Pharmaceutical Therapy, NOS
TCGA-E2-A108	Pharmaceutical Therapy, NOS
TCGA-E2-A108	Radiation Therapy, NOS
TCGA-BH-A0DD	Pharmaceutical Therapy, NOS
TCGA-BH-A0DD	Radiation Therapy, NOS
TCGA-AR-A24U	Pharmaceutical Therapy, NOS
TCGA-AR-A24U	Radiation Therapy, NOS
TCGA-A2-A3XW	Radiation Therapy, NOS
TCGA-A2-A3XW	Pharmaceutical Therapy, NOS
TCGA-OL-A5RX	Pharmaceutical Therapy, NOS
TCGA-OL-A5RX	Radiation Therapy, NOS
TCGA-EW-A424	Radiation Therapy, NOS
TCGA-EW-A424	Pharmaceutical Therapy, NOS
TCGA-AN-A0AR	Radiation Therapy, NOS
TCGA-AN-A0AR	Pharmaceutical Therapy, NOS
TCGA-D8-A1XT	Pharmaceutical Therapy, NOS
TCGA-D8-A1XT	Radiation Therapy, NOS
TCGA-AN-A0XP	Pharmaceutical Therapy, NOS
TCGA-AN-A0XP	Radiation Therapy, NOS
TCGA-E9-A3Q9	Radiation Therapy, NOS
TCGA-E9-A3Q9	Pharmaceutical Therapy, NOS
TCGA-A8-A09K	Pharmaceutical Therapy, NOS
TCGA-A8-A09K	Radiation Therapy, NOS
TCGA-D8-A27P	Pharmaceutical Therapy, NOS
TCGA-D8-A27P	Radiation Therapy, NOS
TCGA-V7-A7HQ	Radiation Therapy, NOS
TCGA-V7-A7HQ	Pharmaceutical Therapy, NOS
TCGA-AC-A7VB	Radiation Therapy, NOS
TCGA-AC-A7VB	Pharmaceutical Therapy, NOS
TCGA-E2-A15G	Radiation Therapy, NOS
TCGA-E2-A15G	Pharmaceutical Therapy, NOS
TCGA-EW-A6SD	Pharmaceutical Therapy, NOS
TCGA-EW-A6SD	Radiation Therapy, NOS
TCGA-E9-A22G	Radiation Therapy, NOS
TCGA-E9-A22G	Pharmaceutical Therapy, NOS
TCGA-EW-A1OV	Radiation Therapy, NOS
TCGA-EW-A1OV	Pharmaceutical Therapy, NOS
TCGA-BH-A0B3	Radiation Therapy, NOS
TCGA-BH-A0B3	Pharmaceutical Therapy, NOS
TCGA-D8-A27I	Pharmaceutical Therapy, NOS
TCGA-D8-A27I	Radiation Therapy, NOS
TCGA-BH-A0C0	Pharmaceutical Therapy, NOS
TCGA-BH-A0C0	Radiation Therapy, NOS
TCGA-B6-A0IO	Pharmaceutical Therapy, NOS
TCGA-B6-A0IO	Radiation Therapy, NOS
TCGA-BH-A0H0	Pharmaceutical Therapy, NOS
TCGA-BH-A0H0	Radiation Therapy, NOS
TCGA-B6-A0I5	Pharmaceutical Therapy, NOS
TCGA-B6-A0I5	Radiation Therapy, NOS
TCGA-BH-A8FY	Pharmaceutical Therapy, NOS
TCGA-BH-A8FY	Radiation Therapy, NOS
TCGA-AO-A12D	Pharmaceutical Therapy, NOS
TCGA-AO-A12D	Radiation Therapy, NOS
TCGA-AO-A0J2	Radiation Therapy, NOS
TCGA-AO-A0J2	Pharmaceutical Therapy, NOS
TCGA-AO-A128	Radiation Therapy, NOS
TCGA-AO-A128	Pharmaceutical Therapy, NOS
TCGA-E2-A15H	Pharmaceutical Therapy, NOS
TCGA-E2-A15H	Radiation Therapy, NOS
TCGA-OL-A5D6	Radiation Therapy, NOS
TCGA-OL-A5D6	Pharmaceutical Therapy, NOS
TCGA-OK-A5Q2	Radiation Therapy, NOS
TCGA-OK-A5Q2	Pharmaceutical Therapy, NOS
TCGA-A1-A0SJ	Radiation Therapy, NOS
TCGA-A1-A0SJ	Pharmaceutical Therapy, NOS
TCGA-PL-A8LX	Pharmaceutical Therapy, NOS
TCGA-PL-A8LX	Radiation Therapy, NOS
TCGA-AR-A5QM	Pharmaceutical Therapy, NOS
TCGA-AR-A5QM	Radiation Therapy, NOS
TCGA-E2-A14Y	Pharmaceutical Therapy, NOS
TCGA-E2-A14Y	Radiation Therapy, NOS
TCGA-D8-A142	Pharmaceutical Therapy, NOS
TCGA-D8-A142	Radiation Therapy, NOS
TCGA-AO-A12A	Pharmaceutical Therapy, NOS
TCGA-AO-A12A	Radiation Therapy, NOS
TCGA-BH-A0DL	Radiation Therapy, NOS
TCGA-BH-A0DL	Pharmaceutical Therapy, NOS
TCGA-A8-A0A7	Pharmaceutical Therapy, NOS
TCGA-A8-A0A7	Radiation Therapy, NOS
TCGA-D8-A1X6	Pharmaceutical Therapy, NOS
TCGA-D8-A1X6	Radiation Therapy, NOS
TCGA-A2-A0SW	Radiation Therapy, NOS
TCGA-A2-A0SW	Pharmaceutical Therapy, NOS
TCGA-AR-A1AW	Pharmaceutical Therapy, NOS
TCGA-AR-A1AW	Radiation Therapy, NOS
TCGA-E2-A15T	Radiation Therapy, NOS
TCGA-E2-A15T	Pharmaceutical Therapy, NOS
TCGA-C8-A12N	Pharmaceutical Therapy, NOS
TCGA-C8-A12N	Radiation Therapy, NOS
TCGA-A2-A0SV	Pharmaceutical Therapy, NOS
TCGA-A2-A0SV	Radiation Therapy, NOS
TCGA-E9-A1RG	Pharmaceutical Therapy, NOS
TCGA-E9-A1RG	Radiation Therapy, NOS
TCGA-AR-A2LK	Radiation Therapy, NOS
TCGA-AR-A2LK	Pharmaceutical Therapy, NOS
TCGA-A8-A09D	Radiation Therapy, NOS
TCGA-A8-A09D	Pharmaceutical Therapy, NOS
TCGA-AR-A1AO	Pharmaceutical Therapy, NOS
TCGA-AR-A1AO	Radiation Therapy, NOS
TCGA-A8-A076	Radiation Therapy, NOS
TCGA-A8-A076	Pharmaceutical Therapy, NOS
TCGA-A7-A6VV	Pharmaceutical Therapy, NOS
TCGA-A7-A6VV	Radiation Therapy, NOS
TCGA-AO-A126	Pharmaceutical Therapy, NOS
TCGA-AO-A126	Radiation Therapy, NOS
TCGA-E2-A14W	Radiation Therapy, NOS
TCGA-E2-A14W	Pharmaceutical Therapy, NOS
TCGA-C8-A1HF	Pharmaceutical Therapy, NOS
TCGA-C8-A1HF	Radiation Therapy, NOS
TCGA-E2-A156	Radiation Therapy, NOS
TCGA-E2-A156	Pharmaceutical Therapy, NOS
TCGA-AQ-A54N	Pharmaceutical Therapy, NOS
TCGA-AQ-A54N	Radiation Therapy, NOS
TCGA-AN-A0AT	Pharmaceutical Therapy, NOS
TCGA-AN-A0AT	Radiation Therapy, NOS
TCGA-WT-AB44	Pharmaceutical Therapy, NOS
TCGA-WT-AB44	Radiation Therapy, NOS
TCGA-A2-A0CL	Pharmaceutical Therapy, NOS
TCGA-A2-A0CL	Radiation Therapy, NOS
TCGA-EW-A2FW	Radiation Therapy, NOS
TCGA-EW-A2FW	Pharmaceutical Therapy, NOS
TCGA-A8-A0A1	Radiation Therapy, NOS
TCGA-A8-A0A1	Pharmaceutical Therapy, NOS
TCGA-A2-A1G1	Radiation Therapy, NOS
TCGA-A2-A1G1	Pharmaceutical Therapy, NOS
TCGA-BH-A1F2	Pharmaceutical Therapy, NOS
TCGA-BH-A1F2	Radiation Therapy, NOS
TCGA-3C-AALJ	Radiation Therapy, NOS
TCGA-3C-AALJ	Pharmaceutical Therapy, NOS
TCGA-E2-A1B5	Pharmaceutical Therapy, NOS
TCGA-E2-A1B5	Radiation Therapy, NOS
TCGA-AR-A255	Radiation Therapy, NOS
TCGA-AR-A255	Pharmaceutical Therapy, NOS
TCGA-A1-A0SB	Pharmaceutical Therapy, NOS
TCGA-A1-A0SB	Radiation Therapy, NOS
TCGA-E9-A1R5	Radiation Therapy, NOS
TCGA-E9-A1R5	Pharmaceutical Therapy, NOS
TCGA-BH-A0EI	Pharmaceutical Therapy, NOS
TCGA-BH-A0EI	Radiation Therapy, NOS
TCGA-E9-A2JT	Pharmaceutical Therapy, NOS
TCGA-E9-A2JT	Radiation Therapy, NOS
TCGA-EW-A1J1	Pharmaceutical Therapy, NOS
TCGA-EW-A1J1	Radiation Therapy, NOS
TCGA-A1-A0SH	Radiation Therapy, NOS
TCGA-A1-A0SH	Pharmaceutical Therapy, NOS
TCGA-B6-A0X5	Radiation Therapy, NOS
TCGA-B6-A0X5	Pharmaceutical Therapy, NOS
TCGA-AO-A0J3	Pharmaceutical Therapy, NOS
TCGA-AO-A0J3	Radiation Therapy, NOS
TCGA-E9-A1R6	Pharmaceutical Therapy, NOS
TCGA-E9-A1R6	Radiation Therapy, NOS
TCGA-EW-A6SA	Pharmaceutical Therapy, NOS
TCGA-EW-A6SA	Radiation Therapy, NOS
TCGA-GM-A2DD	Radiation Therapy, NOS
TCGA-GM-A2DD	Pharmaceutical Therapy, NOS
TCGA-E2-A107	Radiation Therapy, NOS
TCGA-E2-A107	Pharmaceutical Therapy, NOS
TCGA-B6-A0I2	Radiation Therapy, NOS
TCGA-B6-A0I2	Pharmaceutical Therapy, NOS
TCGA-AC-A8OP	Radiation Therapy, NOS
TCGA-AC-A8OP	Pharmaceutical Therapy, NOS
TCGA-BH-A209	Radiation Therapy, NOS
TCGA-BH-A209	Pharmaceutical Therapy, NOS
TCGA-OL-A66H	Radiation Therapy, NOS
TCGA-OL-A66H	Pharmaceutical Therapy, NOS
TCGA-S3-A6ZF	Radiation Therapy, NOS
TCGA-S3-A6ZF	Pharmaceutical Therapy, NOS
TCGA-A2-A0EY	Pharmaceutical Therapy, NOS
TCGA-A2-A0EY	Radiation Therapy, NOS
TCGA-A8-A08X	Pharmaceutical Therapy, NOS
TCGA-A8-A08X	Radiation Therapy, NOS
TCGA-E2-A15J	Radiation Therapy, NOS
TCGA-E2-A15J	Pharmaceutical Therapy, NOS
TCGA-AN-A0FT	Radiation Therapy, NOS
TCGA-AN-A0FT	Pharmaceutical Therapy, NOS
TCGA-A7-A3J1	Radiation Therapy, NOS
TCGA-A7-A3J1	Pharmaceutical Therapy, NOS
TCGA-A2-A04T	Pharmaceutical Therapy, NOS
TCGA-A2-A04T	Radiation Therapy, NOS
TCGA-AC-A8OQ	Radiation Therapy, NOS
TCGA-AC-A8OQ	Pharmaceutical Therapy, NOS
TCGA-A2-A0CW	Pharmaceutical Therapy, NOS
TCGA-A2-A0CW	Radiation Therapy, NOS
TCGA-AN-A0G0	Radiation Therapy, NOS
TCGA-AN-A0G0	Pharmaceutical Therapy, NOS
TCGA-EW-A1P0	Radiation Therapy, NOS
TCGA-EW-A1P0	Pharmaceutical Therapy, NOS
TCGA-OL-A5S0	Radiation Therapy, NOS
TCGA-OL-A5S0	Pharmaceutical Therapy, NOS
TCGA-C8-A8HR	Radiation Therapy, NOS
TCGA-C8-A8HR	Pharmaceutical Therapy, NOS
TCGA-D8-A1JG	Pharmaceutical Therapy, NOS
TCGA-D8-A1JG	Radiation Therapy, NOS
TCGA-AR-A1AQ	Radiation Therapy, NOS
TCGA-AR-A1AQ	Pharmaceutical Therapy, NOS
TCGA-BH-A5J0	Radiation Therapy, NOS
TCGA-BH-A5J0	Pharmaceutical Therapy, NOS
TCGA-LD-A7W5	Pharmaceutical Therapy, NOS
TCGA-LD-A7W5	Radiation Therapy, NOS
TCGA-C8-A12O	Pharmaceutical Therapy, NOS
TCGA-C8-A12O	Radiation Therapy, NOS
TCGA-BH-A0C1	Pharmaceutical Therapy, NOS
TCGA-BH-A0C1	Radiation Therapy, NOS
TCGA-E9-A22A	Pharmaceutical Therapy, NOS
TCGA-E9-A22A	Radiation Therapy, NOS
TCGA-BH-A0HA	Pharmaceutical Therapy, NOS
TCGA-BH-A0HA	Radiation Therapy, NOS
TCGA-A8-A09I	Radiation Therapy, NOS
TCGA-A8-A09I	Pharmaceutical Therapy, NOS
TCGA-C8-A12W	Radiation Therapy, NOS
TCGA-C8-A12W	Pharmaceutical Therapy, NOS
TCGA-AN-A03X	Radiation Therapy, NOS
TCGA-AN-A03X	Pharmaceutical Therapy, NOS
TCGA-E2-A9RU	Radiation Therapy, NOS
TCGA-E2-A9RU	Pharmaceutical Therapy, NOS
TCGA-BH-A0E0	Pharmaceutical Therapy, NOS
TCGA-BH-A0E0	Radiation Therapy, NOS
TCGA-AC-A5EI	Pharmaceutical Therapy, NOS
TCGA-AC-A5EI	Radiation Therapy, NOS
TCGA-A8-A084	Radiation Therapy, NOS
TCGA-A8-A084	Pharmaceutical Therapy, NOS
TCGA-A8-A07J	Pharmaceutical Therapy, NOS
TCGA-A8-A07J	Radiation Therapy, NOS
TCGA-A8-A07O	Radiation Therapy, NOS
TCGA-A8-A07O	Pharmaceutical Therapy, NOS
TCGA-AO-A12E	Pharmaceutical Therapy, NOS
TCGA-AO-A12E	Radiation Therapy, NOS
TCGA-A8-A08P	Pharmaceutical Therapy, NOS
TCGA-A8-A08P	Radiation Therapy, NOS
TCGA-BH-A0AZ	Radiation Therapy, NOS
TCGA-BH-A0AZ	Pharmaceutical Therapy, NOS
TCGA-AN-A0XN	Pharmaceutical Therapy, NOS
TCGA-AN-A0XN	Radiation Therapy, NOS
TCGA-D8-A1XW	Radiation Therapy, NOS
TCGA-D8-A1XW	Pharmaceutical Therapy, NOS
TCGA-B6-A0I6	Radiation Therapy, NOS
TCGA-B6-A0I6	Pharmaceutical Therapy, NOS
TCGA-AN-A03Y	Radiation Therapy, NOS
TCGA-AN-A03Y	Pharmaceutical Therapy, NOS
TCGA-C8-A132	Radiation Therapy, NOS
TCGA-C8-A132	Pharmaceutical Therapy, NOS
TCGA-E2-A14Q	Radiation Therapy, NOS
TCGA-E2-A14Q	Pharmaceutical Therapy, NOS
TCGA-B6-A0I1	Pharmaceutical Therapy, NOS
TCGA-B6-A0I1	Radiation Therapy, NOS
TCGA-AC-A2FE	Radiation Therapy, NOS
TCGA-AC-A2FE	Pharmaceutical Therapy, NOS
TCGA-C8-A138	Radiation Therapy, NOS
TCGA-C8-A138	Pharmaceutical Therapy, NOS
TCGA-BH-A0E7	Pharmaceutical Therapy, NOS
TCGA-BH-A0E7	Radiation Therapy, NOS
TCGA-GM-A3NW	Radiation Therapy, NOS
TCGA-GM-A3NW	Pharmaceutical Therapy, NOS
TCGA-AN-A0XU	Pharmaceutical Therapy, NOS
TCGA-AN-A0XU	Radiation Therapy, NOS
TCGA-BH-A18L	Radiation Therapy, NOS
TCGA-BH-A18L	Pharmaceutical Therapy, NOS
TCGA-BH-A1EW	Pharmaceutical Therapy, NOS
TCGA-BH-A1EW	Radiation Therapy, NOS
TCGA-AC-A8OR	Radiation Therapy, NOS
TCGA-AC-A8OR	Pharmaceutical Therapy, NOS
TCGA-B6-A402	Radiation Therapy, NOS
TCGA-B6-A402	Pharmaceutical Therapy, NOS
TCGA-A2-A0CZ	Radiation Therapy, NOS
TCGA-A2-A0CZ	Pharmaceutical Therapy, NOS
TCGA-BH-A0HY	Pharmaceutical Therapy, NOS
TCGA-BH-A0HY	Radiation Therapy, NOS
TCGA-BH-A0DZ	Pharmaceutical Therapy, NOS
TCGA-BH-A0DZ	Radiation Therapy, NOS
TCGA-AR-A2LN	Radiation Therapy, NOS
TCGA-AR-A2LN	Pharmaceutical Therapy, NOS
TCGA-GM-A2DL	Pharmaceutical Therapy, NOS
TCGA-GM-A2DL	Radiation Therapy, NOS
TCGA-BH-A0DI	Radiation Therapy, NOS
TCGA-BH-A0DI	Pharmaceutical Therapy, NOS
TCGA-A2-A0CP	Pharmaceutical Therapy, NOS
TCGA-A2-A0CP	Radiation Therapy, NOS
TCGA-A8-A07U	Radiation Therapy, NOS
TCGA-A8-A07U	Pharmaceutical Therapy, NOS
TCGA-AO-A129	Pharmaceutical Therapy, NOS
TCGA-AO-A129	Radiation Therapy, NOS
TCGA-AO-A0J7	Pharmaceutical Therapy, NOS
TCGA-AO-A0J7	Radiation Therapy, NOS
TCGA-E9-A244	Radiation Therapy, NOS
TCGA-E9-A244	Pharmaceutical Therapy, NOS
TCGA-EW-A1IW	Radiation Therapy, NOS
TCGA-EW-A1IW	Pharmaceutical Therapy, NOS
TCGA-C8-A1HL	Radiation Therapy, NOS
TCGA-C8-A1HL	Pharmaceutical Therapy, NOS
TCGA-AC-A62V	Radiation Therapy, NOS
TCGA-AC-A62V	Pharmaceutical Therapy, NOS
TCGA-C8-A1HM	Radiation Therapy, NOS
TCGA-C8-A1HM	Pharmaceutical Therapy, NOS
TCGA-BH-A0DV	Radiation Therapy, NOS
TCGA-BH-A0DV	Pharmaceutical Therapy, NOS
TCGA-E2-A1IG	Radiation Therapy, NOS
TCGA-E2-A1IG	Pharmaceutical Therapy, NOS
TCGA-GM-A2DA	Pharmaceutical Therapy, NOS
TCGA-GM-A2DA	Radiation Therapy, NOS
TCGA-A7-A3J0	Radiation Therapy, NOS
TCGA-A7-A3J0	Pharmaceutical Therapy, NOS
TCGA-BH-A1EX	Pharmaceutical Therapy, NOS
TCGA-BH-A1EX	Radiation Therapy, NOS
TCGA-BH-A1FE	Pharmaceutical Therapy, NOS
TCGA-BH-A1FE	Radiation Therapy, NOS
TCGA-E2-A1IN	Pharmaceutical Therapy, NOS
TCGA-E2-A1IN	Radiation Therapy, NOS
TCGA-A2-A4RY	Pharmaceutical Therapy, NOS
TCGA-A2-A4RY	Radiation Therapy, NOS
TCGA-AC-A8OS	Radiation Therapy, NOS
TCGA-AC-A8OS	Pharmaceutical Therapy, NOS
TCGA-BH-A0H7	Radiation Therapy, NOS
TCGA-BH-A0H7	Pharmaceutical Therapy, NOS
TCGA-A7-A4SF	Pharmaceutical Therapy, NOS
TCGA-A7-A4SF	Radiation Therapy, NOS
TCGA-E9-A22B	Radiation Therapy, NOS
TCGA-E9-A22B	Pharmaceutical Therapy, NOS
TCGA-E2-A10E	Radiation Therapy, NOS
TCGA-E2-A10E	Pharmaceutical Therapy, NOS
TCGA-BH-A0DK	Pharmaceutical Therapy, NOS
TCGA-BH-A0DK	Radiation Therapy, NOS
TCGA-BH-A1FR	Pharmaceutical Therapy, NOS
TCGA-BH-A1FR	Radiation Therapy, NOS
TCGA-B6-A0WZ	Radiation Therapy, NOS
TCGA-B6-A0WZ	Pharmaceutical Therapy, NOS
TCGA-AN-A0FN	Radiation Therapy, NOS
TCGA-AN-A0FN	Pharmaceutical Therapy, NOS
TCGA-AR-A2LH	Pharmaceutical Therapy, NOS
TCGA-AR-A2LH	Radiation Therapy, NOS
TCGA-D8-A1JD	Radiation Therapy, NOS
TCGA-D8-A1JD	Pharmaceutical Therapy, NOS
TCGA-E2-A1B4	Pharmaceutical Therapy, NOS
TCGA-E2-A1B4	Radiation Therapy, NOS
TCGA-A2-A0EM	Radiation Therapy, NOS
TCGA-A2-A0EM	Pharmaceutical Therapy, NOS
TCGA-A7-A0CH	Pharmaceutical Therapy, NOS
TCGA-A7-A0CH	Radiation Therapy, NOS
TCGA-A8-A0A6	Radiation Therapy, NOS
TCGA-A8-A0A6	Pharmaceutical Therapy, NOS
TCGA-A7-A6VY	Radiation Therapy, NOS
TCGA-A7-A6VY	Pharmaceutical Therapy, NOS
TCGA-EW-A6SC	Radiation Therapy, NOS
TCGA-EW-A6SC	Pharmaceutical Therapy, NOS
TCGA-AC-A3W6	Pharmaceutical Therapy, NOS
TCGA-AC-A3W6	Radiation Therapy, NOS
TCGA-EW-A1PF	Radiation Therapy, NOS
TCGA-EW-A1PF	Pharmaceutical Therapy, NOS
TCGA-A8-A07W	Pharmaceutical Therapy, NOS
TCGA-A8-A07W	Radiation Therapy, NOS
TCGA-B6-A0WW	Pharmaceutical Therapy, NOS
TCGA-B6-A0WW	Radiation Therapy, NOS
TCGA-E9-A1N3	Radiation Therapy, NOS
TCGA-E9-A1N3	Pharmaceutical Therapy, NOS
TCGA-A7-A4SE	Radiation Therapy, NOS
TCGA-A7-A4SE	Pharmaceutical Therapy, NOS
TCGA-EW-A1OZ	Pharmaceutical Therapy, NOS
TCGA-EW-A1OZ	Radiation Therapy, NOS
TCGA-A2-A04Y	Pharmaceutical Therapy, NOS
TCGA-A2-A04Y	Radiation Therapy, NOS
TCGA-LD-A9QF	Pharmaceutical Therapy, NOS
TCGA-LD-A9QF	Radiation Therapy, NOS
TCGA-AO-A12G	Radiation Therapy, NOS
TCGA-AO-A12G	Pharmaceutical Therapy, NOS
TCGA-XX-A899	Pharmaceutical Therapy, NOS
TCGA-XX-A899	Radiation Therapy, NOS
TCGA-OL-A5RY	Radiation Therapy, NOS
TCGA-OL-A5RY	Pharmaceutical Therapy, NOS
TCGA-AC-A6IW	Pharmaceutical Therapy, NOS
TCGA-AC-A6IW	Radiation Therapy, NOS
TCGA-UL-AAZ6	Radiation Therapy, NOS
TCGA-UL-AAZ6	Pharmaceutical Therapy, NOS
TCGA-AR-A1AY	Radiation Therapy, NOS
TCGA-AR-A1AY	Pharmaceutical Therapy, NOS
TCGA-OL-A5RU	Radiation Therapy, NOS
TCGA-OL-A5RU	Pharmaceutical Therapy, NOS
TCGA-D8-A1JA	Radiation Therapy, NOS
TCGA-D8-A1JA	Pharmaceutical Therapy, NOS
TCGA-E2-A14X	Pharmaceutical Therapy, NOS
TCGA-E2-A14X	Radiation Therapy, NOS
TCGA-BH-A18K	Pharmaceutical Therapy, NOS
TCGA-BH-A18K	Radiation Therapy, NOS
TCGA-A1-A0SN	Radiation Therapy, NOS
TCGA-A1-A0SN	Pharmaceutical Therapy, NOS
TCGA-BH-A6R8	Radiation Therapy, NOS
TCGA-BH-A6R8	Pharmaceutical Therapy, NOS
TCGA-A2-A04X	Radiation Therapy, NOS
TCGA-A2-A04X	Pharmaceutical Therapy, NOS
TCGA-A2-A0YT	Radiation Therapy, NOS
TCGA-A2-A0YT	Pharmaceutical Therapy, NOS
TCGA-D8-A1XS	Pharmaceutical Therapy, NOS
TCGA-D8-A1XS	Radiation Therapy, NOS
TCGA-A2-A259	Radiation Therapy, NOS
TCGA-A2-A259	Pharmaceutical Therapy, NOS
TCGA-D8-A1JC	Pharmaceutical Therapy, NOS
TCGA-D8-A1JC	Radiation Therapy, NOS
TCGA-EW-A1PD	Pharmaceutical Therapy, NOS
TCGA-EW-A1PD	Radiation Therapy, NOS
TCGA-BH-A0BV	Pharmaceutical Therapy, NOS
TCGA-BH-A0BV	Radiation Therapy, NOS
TCGA-BH-A0BA	Pharmaceutical Therapy, NOS
TCGA-BH-A0BA	Radiation Therapy, NOS
TCGA-E9-A22H	Pharmaceutical Therapy, NOS
TCGA-E9-A22H	Radiation Therapy, NOS
TCGA-MS-A51U	Radiation Therapy, NOS
TCGA-MS-A51U	Pharmaceutical Therapy, NOS
TCGA-GM-A2DK	Pharmaceutical Therapy, NOS
TCGA-GM-A2DK	Radiation Therapy, NOS
TCGA-D8-A27F	Pharmaceutical Therapy, NOS
TCGA-D8-A27F	Radiation Therapy, NOS
TCGA-AR-A0TP	Pharmaceutical Therapy, NOS
TCGA-AR-A0TP	Radiation Therapy, NOS
TCGA-E9-A1QZ	Pharmaceutical Therapy, NOS
TCGA-E9-A1QZ	Radiation Therapy, NOS
TCGA-BH-A0DQ	Radiation Therapy, NOS
TCGA-BH-A0DQ	Pharmaceutical Therapy, NOS
TCGA-A8-A093	Radiation Therapy, NOS
TCGA-A8-A093	Pharmaceutical Therapy, NOS
TCGA-D8-A27T	Radiation Therapy, NOS
TCGA-D8-A27T	Pharmaceutical Therapy, NOS
TCGA-E2-A15K	Radiation Therapy, NOS
TCGA-E2-A15K	Pharmaceutical Therapy, NOS
TCGA-E9-A3QA	Radiation Therapy, NOS
TCGA-E9-A3QA	Pharmaceutical Therapy, NOS
TCGA-EW-A1P1	Pharmaceutical Therapy, NOS
TCGA-EW-A1P1	Radiation Therapy, NOS
TCGA-AO-A03M	Radiation Therapy, NOS
TCGA-AO-A03M	Pharmaceutical Therapy, NOS
TCGA-E2-A15D	Radiation Therapy, NOS
TCGA-E2-A15D	Pharmaceutical Therapy, NOS
TCGA-AR-A24S	Pharmaceutical Therapy, NOS
TCGA-AR-A24S	Radiation Therapy, NOS
TCGA-A8-A09G	Radiation Therapy, NOS
TCGA-A8-A09G	Pharmaceutical Therapy, NOS
TCGA-E2-A1IE	Radiation Therapy, NOS
TCGA-E2-A1IE	Pharmaceutical Therapy, NOS
TCGA-A2-A0T7	Pharmaceutical Therapy, NOS
TCGA-A2-A0T7	Radiation Therapy, NOS
TCGA-A2-A0EP	Radiation Therapy, NOS
TCGA-A2-A0EP	Pharmaceutical Therapy, NOS
TCGA-A2-A0YC	Pharmaceutical Therapy, NOS
TCGA-A2-A0YC	Radiation Therapy, NOS
TCGA-GM-A2DM	Radiation Therapy, NOS
TCGA-GM-A2DM	Pharmaceutical Therapy, NOS
TCGA-E2-A1B1	Radiation Therapy, NOS
TCGA-E2-A1B1	Pharmaceutical Therapy, NOS
TCGA-OL-A97C	Pharmaceutical Therapy, NOS
TCGA-OL-A97C	Radiation Therapy, NOS
TCGA-D8-A1JE	Radiation Therapy, NOS
TCGA-D8-A1JE	Pharmaceutical Therapy, NOS
TCGA-E2-A1IH	Pharmaceutical Therapy, NOS
TCGA-E2-A1IH	Radiation Therapy, NOS
TCGA-A2-A3XX	Radiation Therapy, NOS
TCGA-A2-A3XX	Pharmaceutical Therapy, NOS
TCGA-AC-A2FF	Radiation Therapy, NOS
TCGA-AC-A2FF	Pharmaceutical Therapy, NOS
TCGA-EW-A2FS	Pharmaceutical Therapy, NOS
TCGA-EW-A2FS	Radiation Therapy, NOS
TCGA-E2-A1LK	Radiation Therapy, NOS
TCGA-E2-A1LK	Pharmaceutical Therapy, NOS
TCGA-AC-A3EH	Radiation Therapy, NOS
TCGA-AC-A3EH	Pharmaceutical Therapy, NOS
TCGA-AN-A0FV	Radiation Therapy, NOS
TCGA-AN-A0FV	Pharmaceutical Therapy, NOS
TCGA-A8-A08G	Radiation Therapy, NOS
TCGA-A8-A08G	Pharmaceutical Therapy, NOS
TCGA-A2-A4S0	Radiation Therapy, NOS
TCGA-A2-A4S0	Pharmaceutical Therapy, NOS
TCGA-B6-A0X0	Pharmaceutical Therapy, NOS
TCGA-B6-A0X0	Radiation Therapy, NOS
TCGA-E9-A243	Radiation Therapy, NOS
TCGA-E9-A243	Pharmaceutical Therapy, NOS
TCGA-AC-A2QI	Pharmaceutical Therapy, NOS
TCGA-AC-A2QI	Radiation Therapy, NOS
TCGA-LL-A5YP	Pharmaceutical Therapy, NOS
TCGA-LL-A5YP	Radiation Therapy, NOS
TCGA-D8-A1XC	Radiation Therapy, NOS
TCGA-D8-A1XC	Pharmaceutical Therapy, NOS
TCGA-AC-A23G	Pharmaceutical Therapy, NOS
TCGA-AC-A23G	Radiation Therapy, NOS
TCGA-AR-A24O	Pharmaceutical Therapy, NOS
TCGA-AR-A24O	Radiation Therapy, NOS
TCGA-B6-A1KC	Radiation Therapy, NOS
TCGA-B6-A1KC	Pharmaceutical Therapy, NOS
TCGA-BH-A0EB	Pharmaceutical Therapy, NOS
TCGA-BH-A0EB	Radiation Therapy, NOS
TCGA-D8-A1JP	Pharmaceutical Therapy, NOS
TCGA-D8-A1JP	Radiation Therapy, NOS
TCGA-GM-A2DC	Radiation Therapy, NOS
TCGA-GM-A2DC	Pharmaceutical Therapy, NOS
TCGA-A2-A0CK	Pharmaceutical Therapy, NOS
TCGA-A2-A0CK	Radiation Therapy, NOS
TCGA-AO-A124	Radiation Therapy, NOS
TCGA-AO-A124	Pharmaceutical Therapy, NOS
TCGA-BH-A18U	Radiation Therapy, NOS
TCGA-BH-A18U	Pharmaceutical Therapy, NOS
TCGA-E2-A10B	Pharmaceutical Therapy, NOS
TCGA-E2-A10B	Radiation Therapy, NOS
TCGA-A2-A3KD	Radiation Therapy, NOS
TCGA-A2-A3KD	Pharmaceutical Therapy, NOS
TCGA-E9-A1R7	Pharmaceutical Therapy, NOS
TCGA-E9-A1R7	Radiation Therapy, NOS
TCGA-E2-A10A	Pharmaceutical Therapy, NOS
TCGA-E2-A10A	Radiation Therapy, NOS
TCGA-A1-A0SQ	Radiation Therapy, NOS
TCGA-A1-A0SQ	Pharmaceutical Therapy, NOS
TCGA-AN-A0XT	Radiation Therapy, NOS
TCGA-AN-A0XT	Pharmaceutical Therapy, NOS
TCGA-D8-A1JK	Pharmaceutical Therapy, NOS
TCGA-D8-A1JK	Radiation Therapy, NOS
TCGA-E2-A1IO	Radiation Therapy, NOS
TCGA-E2-A1IO	Pharmaceutical Therapy, NOS
TCGA-A8-A06P	Radiation Therapy, NOS
TCGA-A8-A06P	Pharmaceutical Therapy, NOS
TCGA-C8-A1HG	Radiation Therapy, NOS
TCGA-C8-A1HG	Pharmaceutical Therapy, NOS
TCGA-AR-A1AR	Radiation Therapy, NOS
TCGA-AR-A1AR	Pharmaceutical Therapy, NOS
TCGA-E9-A1N5	Pharmaceutical Therapy, NOS
TCGA-E9-A1N5	Radiation Therapy, NOS
TCGA-D8-A1XQ	Pharmaceutical Therapy, NOS
TCGA-D8-A1XQ	Radiation Therapy, NOS
TCGA-AN-A0XO	Radiation Therapy, NOS
TCGA-AN-A0XO	Pharmaceutical Therapy, NOS
TCGA-EW-A1P7	Radiation Therapy, NOS
TCGA-EW-A1P7	Pharmaceutical Therapy, NOS
TCGA-E2-A1IJ	Pharmaceutical Therapy, NOS
TCGA-E2-A1IJ	Radiation Therapy, NOS
TCGA-AR-A24Q	Radiation Therapy, NOS
TCGA-AR-A24Q	Pharmaceutical Therapy, NOS
TCGA-AR-A0TU	Pharmaceutical Therapy, NOS
TCGA-AR-A0TU	Radiation Therapy, NOS
TCGA-E2-A1L8	Pharmaceutical Therapy, NOS
TCGA-E2-A1L8	Radiation Therapy, NOS
TCGA-D8-A1XF	Pharmaceutical Therapy, NOS
TCGA-D8-A1XF	Radiation Therapy, NOS
TCGA-AR-A250	Radiation Therapy, NOS
TCGA-AR-A250	Pharmaceutical Therapy, NOS
TCGA-A2-A0EU	Radiation Therapy, NOS
TCGA-A2-A0EU	Pharmaceutical Therapy, NOS
TCGA-AR-A251	Pharmaceutical Therapy, NOS
TCGA-AR-A251	Radiation Therapy, NOS
TCGA-E2-A14N	Radiation Therapy, NOS
TCGA-E2-A14N	Pharmaceutical Therapy, NOS
TCGA-E2-A15S	Radiation Therapy, NOS
TCGA-E2-A15S	Pharmaceutical Therapy, NOS
TCGA-A2-A0D3	Radiation Therapy, NOS
TCGA-A2-A0D3	Pharmaceutical Therapy, NOS
TCGA-B6-A0IG	Radiation Therapy, NOS
TCGA-B6-A0IG	Pharmaceutical Therapy, NOS
TCGA-BH-A0BF	Pharmaceutical Therapy, NOS
TCGA-BH-A0BF	Radiation Therapy, NOS
TCGA-BH-A0E9	Radiation Therapy, NOS
TCGA-BH-A0E9	Pharmaceutical Therapy, NOS
TCGA-BH-A1FJ	Pharmaceutical Therapy, NOS
TCGA-BH-A1FJ	Radiation Therapy, NOS
TCGA-AC-A2FG	Radiation Therapy, NOS
TCGA-AC-A2FG	Pharmaceutical Therapy, NOS
TCGA-A8-A07P	Radiation Therapy, NOS
TCGA-A8-A07P	Pharmaceutical Therapy, NOS
TCGA-A8-A08T	Pharmaceutical Therapy, NOS
TCGA-A8-A08T	Radiation Therapy, NOS
TCGA-A7-A2KD	Radiation Therapy, NOS
TCGA-A7-A2KD	Pharmaceutical Therapy, NOS
TCGA-B6-A0RG	Pharmaceutical Therapy, NOS
TCGA-B6-A0RG	Radiation Therapy, NOS
TCGA-AR-A0TX	Radiation Therapy, NOS
TCGA-AR-A0TX	Pharmaceutical Therapy, NOS
TCGA-BH-A1EU	Pharmaceutical Therapy, NOS
TCGA-BH-A1EU	Radiation Therapy, NOS
TCGA-S3-AA12	Pharmaceutical Therapy, NOS
TCGA-S3-AA12	Radiation Therapy, NOS
TCGA-AC-A3TM	Radiation Therapy, NOS
TCGA-AC-A3TM	Pharmaceutical Therapy, NOS
TCGA-D8-A1XM	Pharmaceutical Therapy, NOS
TCGA-D8-A1XM	Radiation Therapy, NOS
TCGA-BH-A0HL	Radiation Therapy, NOS
TCGA-BH-A0HL	Pharmaceutical Therapy, NOS
TCGA-A8-A07I	Pharmaceutical Therapy, NOS
TCGA-A8-A07I	Radiation Therapy, NOS
TCGA-D8-A73X	Pharmaceutical Therapy, NOS
TCGA-D8-A73X	Radiation Therapy, NOS
TCGA-A2-A0YE	Pharmaceutical Therapy, NOS
TCGA-A2-A0YE	Radiation Therapy, NOS
TCGA-A8-A085	Radiation Therapy, NOS
TCGA-A8-A085	Pharmaceutical Therapy, NOS
TCGA-BH-A6R9	Pharmaceutical Therapy, NOS
TCGA-BH-A6R9	Radiation Therapy, NOS
TCGA-S3-AA14	Radiation Therapy, NOS
TCGA-S3-AA14	Pharmaceutical Therapy, NOS
TCGA-GM-A2DI	Radiation Therapy, NOS
TCGA-GM-A2DI	Pharmaceutical Therapy, NOS
TCGA-E2-A15A	Pharmaceutical Therapy, NOS
TCGA-E2-A15A	Radiation Therapy, NOS
TCGA-C8-A273	Radiation Therapy, NOS
TCGA-C8-A273	Pharmaceutical Therapy, NOS
TCGA-A2-A04N	Radiation Therapy, NOS
TCGA-A2-A04N	Pharmaceutical Therapy, NOS
TCGA-AC-A3YJ	Radiation Therapy, NOS
TCGA-AC-A3YJ	Pharmaceutical Therapy, NOS
TCGA-AN-A041	Radiation Therapy, NOS
TCGA-AN-A041	Pharmaceutical Therapy, NOS
TCGA-AR-A0U0	Radiation Therapy, NOS
TCGA-AR-A0U0	Pharmaceutical Therapy, NOS
TCGA-AC-A2FK	Radiation Therapy, NOS
TCGA-AC-A2FK	Pharmaceutical Therapy, NOS
TCGA-B6-A0X1	Radiation Therapy, NOS
TCGA-B6-A0X1	Pharmaceutical Therapy, NOS
TCGA-D8-A1Y2	Radiation Therapy, NOS
TCGA-D8-A1Y2	Pharmaceutical Therapy, NOS
TCGA-D8-A27G	Radiation Therapy, NOS
TCGA-D8-A27G	Pharmaceutical Therapy, NOS
TCGA-A8-A09W	Radiation Therapy, NOS
TCGA-A8-A09W	Pharmaceutical Therapy, NOS
TCGA-LL-A73Y	Pharmaceutical Therapy, NOS
TCGA-LL-A73Y	Radiation Therapy, NOS
TCGA-AN-A0FS	Pharmaceutical Therapy, NOS
TCGA-AN-A0FS	Radiation Therapy, NOS
TCGA-BH-A0HU	Radiation Therapy, NOS
TCGA-BH-A0HU	Pharmaceutical Therapy, NOS
TCGA-A8-A090	Pharmaceutical Therapy, NOS
TCGA-A8-A090	Radiation Therapy, NOS
TCGA-BH-A1FU	Pharmaceutical Therapy, NOS
TCGA-BH-A1FU	Radiation Therapy, NOS
TCGA-B6-A0RE	Pharmaceutical Therapy, NOS
TCGA-B6-A0RE	Radiation Therapy, NOS
TCGA-AO-A03L	Radiation Therapy, NOS
TCGA-AO-A03L	Pharmaceutical Therapy, NOS
TCGA-A8-A06O	Radiation Therapy, NOS
TCGA-A8-A06O	Pharmaceutical Therapy, NOS
TCGA-A8-A08L	Radiation Therapy, NOS
TCGA-A8-A08L	Pharmaceutical Therapy, NOS
TCGA-AC-A2BK	Pharmaceutical Therapy, NOS
TCGA-AC-A2BK	Radiation Therapy, NOS
TCGA-A2-A0EQ	Pharmaceutical Therapy, NOS
TCGA-A2-A0EQ	Radiation Therapy, NOS
TCGA-GM-A2DN	Pharmaceutical Therapy, NOS
TCGA-GM-A2DN	Radiation Therapy, NOS
TCGA-D8-A13Y	Radiation Therapy, NOS
TCGA-D8-A13Y	Pharmaceutical Therapy, NOS
TCGA-UU-A93S	Pharmaceutical Therapy, NOS
TCGA-UU-A93S	Radiation Therapy, NOS
TCGA-E2-A1LS	Radiation Therapy, NOS
TCGA-E2-A1LS	Pharmaceutical Therapy, NOS
TCGA-A8-A094	Pharmaceutical Therapy, NOS
TCGA-A8-A094	Radiation Therapy, NOS
TCGA-E2-A1IL	Radiation Therapy, NOS
TCGA-E2-A1IL	Pharmaceutical Therapy, NOS
TCGA-E2-A15O	Radiation Therapy, NOS
TCGA-E2-A15O	Pharmaceutical Therapy, NOS
TCGA-EW-A1PG	Pharmaceutical Therapy, NOS
TCGA-EW-A1PG	Radiation Therapy, NOS
TCGA-GM-A3NY	Pharmaceutical Therapy, NOS
TCGA-GM-A3NY	Radiation Therapy, NOS
TCGA-A2-A0EV	Radiation Therapy, NOS
TCGA-A2-A0EV	Pharmaceutical Therapy, NOS
TCGA-AC-A62Y	Radiation Therapy, NOS
TCGA-AC-A62Y	Pharmaceutical Therapy, NOS
TCGA-AR-A0U2	Radiation Therapy, NOS
TCGA-AR-A0U2	Pharmaceutical Therapy, NOS
TCGA-A2-A0ES	Pharmaceutical Therapy, NOS
TCGA-A2-A0ES	Radiation Therapy, NOS
TCGA-A2-A0T5	Pharmaceutical Therapy, NOS
TCGA-A2-A0T5	Radiation Therapy, NOS
TCGA-B6-A0IJ	Radiation Therapy, NOS
TCGA-B6-A0IJ	Pharmaceutical Therapy, NOS
TCGA-D8-A145	Pharmaceutical Therapy, NOS
TCGA-D8-A145	Radiation Therapy, NOS
TCGA-AC-A23E	Radiation Therapy, NOS
TCGA-AC-A23E	Pharmaceutical Therapy, NOS
TCGA-EW-A2FR	Pharmaceutical Therapy, NOS
TCGA-EW-A2FR	Radiation Therapy, NOS
TCGA-AC-A3HN	Pharmaceutical Therapy, NOS
TCGA-AC-A3HN	Radiation Therapy, NOS
TCGA-E2-A1LL	Radiation Therapy, NOS
TCGA-E2-A1LL	Pharmaceutical Therapy, NOS
TCGA-C8-A12V	Pharmaceutical Therapy, NOS
TCGA-C8-A12V	Radiation Therapy, NOS
TCGA-AR-A0TV	Radiation Therapy, NOS
TCGA-AR-A0TV	Pharmaceutical Therapy, NOS
TCGA-LD-A7W6	Pharmaceutical Therapy, NOS
TCGA-LD-A7W6	Radiation Therapy, NOS
TCGA-OL-A5DA	Radiation Therapy, NOS
TCGA-OL-A5DA	Pharmaceutical Therapy, NOS
TCGA-BH-A0DH	Radiation Therapy, NOS
TCGA-BH-A0DH	Pharmaceutical Therapy, NOS
TCGA-EW-A3E8	Pharmaceutical Therapy, NOS
TCGA-EW-A3E8	Radiation Therapy, NOS
TCGA-E9-A1NC	Radiation Therapy, NOS
TCGA-E9-A1NC	Pharmaceutical Therapy, NOS
TCGA-BH-A1EO	Pharmaceutical Therapy, NOS
TCGA-BH-A1EO	Radiation Therapy, NOS
TCGA-E9-A1R2	Radiation Therapy, NOS
TCGA-E9-A1R2	Pharmaceutical Therapy, NOS
TCGA-B6-A0IK	Pharmaceutical Therapy, NOS
TCGA-B6-A0IK	Radiation Therapy, NOS
TCGA-A8-A06Q	Pharmaceutical Therapy, NOS
TCGA-A8-A06Q	Radiation Therapy, NOS
TCGA-AN-A0XV	Pharmaceutical Therapy, NOS
TCGA-AN-A0XV	Radiation Therapy, NOS
TCGA-BH-A0DG	Pharmaceutical Therapy, NOS
TCGA-BH-A0DG	Radiation Therapy, NOS
TCGA-B6-A0IE	Pharmaceutical Therapy, NOS
TCGA-B6-A0IE	Radiation Therapy, NOS
TCGA-D8-A1JN	Pharmaceutical Therapy, NOS
TCGA-D8-A1JN	Radiation Therapy, NOS
TCGA-AR-A2LO	Pharmaceutical Therapy, NOS
TCGA-AR-A2LO	Radiation Therapy, NOS
TCGA-C8-A137	Radiation Therapy, NOS
TCGA-C8-A137	Pharmaceutical Therapy, NOS
TCGA-LL-A7T0	Radiation Therapy, NOS
TCGA-LL-A7T0	Pharmaceutical Therapy, NOS
TCGA-A2-A0CX	Pharmaceutical Therapy, NOS
TCGA-A2-A0CX	Radiation Therapy, NOS
TCGA-EW-A1P5	Pharmaceutical Therapy, NOS
TCGA-EW-A1P5	Radiation Therapy, NOS
TCGA-AO-A0JJ	Radiation Therapy, NOS
TCGA-AO-A0JJ	Pharmaceutical Therapy, NOS
TCGA-A2-A04W	Pharmaceutical Therapy, NOS
TCGA-A2-A04W	Radiation Therapy, NOS
TCGA-E9-A1RA	Pharmaceutical Therapy, NOS
TCGA-E9-A1RA	Radiation Therapy, NOS
TCGA-BH-A0B6	Radiation Therapy, NOS
TCGA-BH-A0B6	Pharmaceutical Therapy, NOS
TCGA-E2-A56Z	Pharmaceutical Therapy, NOS
TCGA-E2-A56Z	Radiation Therapy, NOS
TCGA-A7-A426	Pharmaceutical Therapy, NOS
TCGA-A7-A426	Radiation Therapy, NOS
TCGA-E2-A159	Pharmaceutical Therapy, NOS
TCGA-E2-A159	Radiation Therapy, NOS
TCGA-A8-A08R	Radiation Therapy, NOS
TCGA-A8-A08R	Pharmaceutical Therapy, NOS
TCGA-A8-A06N	Pharmaceutical Therapy, NOS
TCGA-A8-A06N	Radiation Therapy, NOS
TCGA-A8-A07S	Radiation Therapy, NOS
TCGA-A8-A07S	Pharmaceutical Therapy, NOS
TCGA-GM-A2DH	Pharmaceutical Therapy, NOS
TCGA-GM-A2DH	Radiation Therapy, NOS
TCGA-BH-A0B0	Radiation Therapy, NOS
TCGA-BH-A0B0	Pharmaceutical Therapy, NOS
TCGA-AR-A24H	Pharmaceutical Therapy, NOS
TCGA-AR-A24H	Radiation Therapy, NOS
TCGA-A1-A0SP	Radiation Therapy, NOS
TCGA-A1-A0SP	Pharmaceutical Therapy, NOS
TCGA-A7-A26H	Pharmaceutical Therapy, NOS
TCGA-A7-A26H	Radiation Therapy, NOS
TCGA-E2-A573	Pharmaceutical Therapy, NOS
TCGA-E2-A573	Radiation Therapy, NOS
TCGA-BH-A0BG	Pharmaceutical Therapy, NOS
TCGA-BH-A0BG	Radiation Therapy, NOS
TCGA-LL-A6FR	Pharmaceutical Therapy, NOS
TCGA-LL-A6FR	Radiation Therapy, NOS
TCGA-GM-A2DF	Radiation Therapy, NOS
TCGA-GM-A2DF	Pharmaceutical Therapy, NOS
TCGA-A2-A4RW	Pharmaceutical Therapy, NOS
TCGA-A2-A4RW	Radiation Therapy, NOS
TCGA-E9-A5FK	Pharmaceutical Therapy, NOS
TCGA-E9-A5FK	Radiation Therapy, NOS
TCGA-E2-A1IF	Pharmaceutical Therapy, NOS
TCGA-E2-A1IF	Radiation Therapy, NOS
TCGA-AR-A1AL	Radiation Therapy, NOS
TCGA-AR-A1AL	Pharmaceutical Therapy, NOS
TCGA-AC-A23H	Radiation Therapy, NOS
TCGA-AC-A23H	Pharmaceutical Therapy, NOS
TCGA-AQ-A1H3	Radiation Therapy, NOS
TCGA-AQ-A1H3	Pharmaceutical Therapy, NOS
TCGA-AR-A1AM	Radiation Therapy, NOS
TCGA-AR-A1AM	Pharmaceutical Therapy, NOS
TCGA-A7-A0CD	Radiation Therapy, NOS
TCGA-A7-A0CD	Pharmaceutical Therapy, NOS
TCGA-AR-A2LJ	Radiation Therapy, NOS
TCGA-AR-A2LJ	Pharmaceutical Therapy, NOS
TCGA-EW-A6SB	Pharmaceutical Therapy, NOS
TCGA-EW-A6SB	Radiation Therapy, NOS
TCGA-B6-A0RU	Radiation Therapy, NOS
TCGA-B6-A0RU	Pharmaceutical Therapy, NOS
TCGA-D8-A27W	Pharmaceutical Therapy, NOS
TCGA-D8-A27W	Radiation Therapy, NOS
TCGA-D8-A3Z6	Radiation Therapy, NOS
TCGA-D8-A3Z6	Pharmaceutical Therapy, NOS
TCGA-AC-A2QJ	Pharmaceutical Therapy, NOS
TCGA-AC-A2QJ	Radiation Therapy, NOS
TCGA-BH-A1FC	Pharmaceutical Therapy, NOS
TCGA-BH-A1FC	Radiation Therapy, NOS
TCGA-AQ-A7U7	Radiation Therapy, NOS
TCGA-AQ-A7U7	Pharmaceutical Therapy, NOS
TCGA-A8-A08S	Radiation Therapy, NOS
TCGA-A8-A08S	Pharmaceutical Therapy, NOS
TCGA-A8-A08I	Radiation Therapy, NOS
TCGA-A8-A08I	Pharmaceutical Therapy, NOS
TCGA-BH-A0EE	Pharmaceutical Therapy, NOS
TCGA-BH-A0EE	Radiation Therapy, NOS
TCGA-AC-A3BB	Pharmaceutical Therapy, NOS
TCGA-AC-A3BB	Radiation Therapy, NOS
TCGA-A2-A1G0	Radiation Therapy, NOS
TCGA-A2-A1G0	Pharmaceutical Therapy, NOS
TCGA-AR-A0TZ	Radiation Therapy, NOS
TCGA-AR-A0TZ	Pharmaceutical Therapy, NOS
TCGA-E2-A152	Radiation Therapy, NOS
TCGA-E2-A152	Pharmaceutical Therapy, NOS
TCGA-C8-A1HN	Radiation Therapy, NOS
TCGA-C8-A1HN	Pharmaceutical Therapy, NOS
TCGA-A2-A4S2	Radiation Therapy, NOS
TCGA-A2-A4S2	Pharmaceutical Therapy, NOS
TCGA-D8-A1XK	Radiation Therapy, NOS
TCGA-D8-A1XK	Pharmaceutical Therapy, NOS
TCGA-BH-A0HQ	Pharmaceutical Therapy, NOS
TCGA-BH-A0HQ	Radiation Therapy, NOS
TCGA-AN-A0AK	Radiation Therapy, NOS
TCGA-AN-A0AK	Pharmaceutical Therapy, NOS
TCGA-A8-A09T	Radiation Therapy, NOS
TCGA-A8-A09T	Pharmaceutical Therapy, NOS
TCGA-OL-A66O	Pharmaceutical Therapy, NOS
TCGA-OL-A66O	Radiation Therapy, NOS
TCGA-AR-A24P	Radiation Therapy, NOS
TCGA-AR-A24P	Pharmaceutical Therapy, NOS
TCGA-B6-A0RI	Pharmaceutical Therapy, NOS
TCGA-B6-A0RI	Radiation Therapy, NOS
TCGA-B6-A0RM	Radiation Therapy, NOS
TCGA-B6-A0RM	Pharmaceutical Therapy, NOS
TCGA-A1-A0SK	Radiation Therapy, NOS
TCGA-A1-A0SK	Pharmaceutical Therapy, NOS
TCGA-AN-A0FX	Pharmaceutical Therapy, NOS
TCGA-AN-A0FX	Radiation Therapy, NOS
TCGA-AO-A0JI	Pharmaceutical Therapy, NOS
TCGA-AO-A0JI	Radiation Therapy, NOS
TCGA-AO-A125	Pharmaceutical Therapy, NOS
TCGA-AO-A125	Radiation Therapy, NOS
TCGA-AR-A2LE	Radiation Therapy, NOS
TCGA-AR-A2LE	Pharmaceutical Therapy, NOS
TCGA-A8-A07L	Pharmaceutical Therapy, NOS
TCGA-A8-A07L	Radiation Therapy, NOS
TCGA-AN-A0XR	Radiation Therapy, NOS
TCGA-AN-A0XR	Pharmaceutical Therapy, NOS
TCGA-A8-A09V	Radiation Therapy, NOS
TCGA-A8-A09V	Pharmaceutical Therapy, NOS
TCGA-BH-A0BZ	Pharmaceutical Therapy, NOS
TCGA-BH-A0BZ	Radiation Therapy, NOS
TCGA-BH-A0H3	Radiation Therapy, NOS
TCGA-BH-A0H3	Pharmaceutical Therapy, NOS
TCGA-E9-A1R3	Pharmaceutical Therapy, NOS
TCGA-E9-A1R3	Radiation Therapy, NOS
TCGA-OL-A5D8	Pharmaceutical Therapy, NOS
TCGA-OL-A5D8	Radiation Therapy, NOS
TCGA-A8-A06X	Radiation Therapy, NOS
TCGA-A8-A06X	Pharmaceutical Therapy, NOS
TCGA-A2-A0EO	Radiation Therapy, NOS
TCGA-A2-A0EO	Pharmaceutical Therapy, NOS
TCGA-BH-A0BR	Radiation Therapy, NOS
TCGA-BH-A0BR	Pharmaceutical Therapy, NOS
TCGA-BH-A1FM	Radiation Therapy, NOS
TCGA-BH-A1FM	Pharmaceutical Therapy, NOS
TCGA-E2-A1AZ	Radiation Therapy, NOS
TCGA-E2-A1AZ	Pharmaceutical Therapy, NOS
TCGA-A2-A0YL	Pharmaceutical Therapy, NOS
TCGA-A2-A0YL	Radiation Therapy, NOS
TCGA-A2-A0CY	Radiation Therapy, NOS
TCGA-A2-A0CY	Pharmaceutical Therapy, NOS
TCGA-A2-A04P	Radiation Therapy, NOS
TCGA-A2-A04P	Pharmaceutical Therapy, NOS
TCGA-AC-A6IX	Radiation Therapy, NOS
TCGA-AC-A6IX	Pharmaceutical Therapy, NOS
TCGA-BH-A1ES	Radiation Therapy, NOS
TCGA-BH-A1ES	Pharmaceutical Therapy, NOS
TCGA-EW-A1IY	Pharmaceutical Therapy, NOS
TCGA-EW-A1IY	Radiation Therapy, NOS
TCGA-AQ-A0Y5	Radiation Therapy, NOS
TCGA-AQ-A0Y5	Pharmaceutical Therapy, NOS
TCGA-AN-A0FY	Pharmaceutical Therapy, NOS
TCGA-AN-A0FY	Radiation Therapy, NOS
TCGA-A8-A0A2	Pharmaceutical Therapy, NOS
TCGA-A8-A0A2	Radiation Therapy, NOS
TCGA-A8-A075	Pharmaceutical Therapy, NOS
TCGA-A8-A075	Radiation Therapy, NOS
TCGA-EW-A1OX	Pharmaceutical Therapy, NOS
TCGA-EW-A1OX	Radiation Therapy, NOS
TCGA-E9-A228	Pharmaceutical Therapy, NOS
TCGA-E9-A228	Radiation Therapy, NOS
TCGA-A8-A08B	Radiation Therapy, NOS
TCGA-A8-A08B	Pharmaceutical Therapy, NOS
TCGA-E2-A10C	Radiation Therapy, NOS
TCGA-E2-A10C	Pharmaceutical Therapy, NOS
TCGA-E9-A249	Radiation Therapy, NOS
TCGA-E9-A249	Pharmaceutical Therapy, NOS
TCGA-BH-A18S	Radiation Therapy, NOS
TCGA-BH-A18S	Pharmaceutical Therapy, NOS
TCGA-BH-AB28	Pharmaceutical Therapy, NOS
TCGA-BH-AB28	Radiation Therapy, NOS
TCGA-AO-A0JB	Radiation Therapy, NOS
TCGA-AO-A0JB	Pharmaceutical Therapy, NOS
TCGA-AR-A24R	Pharmaceutical Therapy, NOS
TCGA-AR-A24R	Radiation Therapy, NOS
TCGA-A2-A0YH	Pharmaceutical Therapy, NOS
TCGA-A2-A0YH	Radiation Therapy, NOS
TCGA-A2-A3XS	Radiation Therapy, NOS
TCGA-A2-A3XS	Pharmaceutical Therapy, NOS
TCGA-A7-A26G	Pharmaceutical Therapy, NOS
TCGA-A7-A26G	Radiation Therapy, NOS
TCGA-E9-A54X	Radiation Therapy, NOS
TCGA-E9-A54X	Pharmaceutical Therapy, NOS
TCGA-D8-A1JL	Radiation Therapy, NOS
TCGA-D8-A1JL	Pharmaceutical Therapy, NOS
TCGA-AN-A0AS	Pharmaceutical Therapy, NOS
TCGA-AN-A0AS	Radiation Therapy, NOS
TCGA-AO-A0JA	Pharmaceutical Therapy, NOS
TCGA-AO-A0JA	Radiation Therapy, NOS
TCGA-C8-A131	Radiation Therapy, NOS
TCGA-C8-A131	Pharmaceutical Therapy, NOS
TCGA-E9-A5FL	Pharmaceutical Therapy, NOS
TCGA-E9-A5FL	Radiation Therapy, NOS
TCGA-BH-A1EN	Pharmaceutical Therapy, NOS
TCGA-BH-A1EN	Radiation Therapy, NOS
TCGA-LL-A5YM	Pharmaceutical Therapy, NOS
TCGA-LL-A5YM	Radiation Therapy, NOS
TCGA-BH-A1FL	Radiation Therapy, NOS
TCGA-BH-A1FL	Pharmaceutical Therapy, NOS
TCGA-BH-A42V	Pharmaceutical Therapy, NOS
TCGA-BH-A42V	Radiation Therapy, NOS
TCGA-A2-A1FX	Pharmaceutical Therapy, NOS
TCGA-A2-A1FX	Radiation Therapy, NOS
TCGA-LL-A9Q3	Radiation Therapy, NOS
TCGA-LL-A9Q3	Pharmaceutical Therapy, NOS
TCGA-AQ-A1H2	Radiation Therapy, NOS
TCGA-AQ-A1H2	Pharmaceutical Therapy, NOS
TCGA-S3-AA15	Pharmaceutical Therapy, NOS
TCGA-S3-AA15	Radiation Therapy, NOS
TCGA-B6-A409	Radiation Therapy, NOS
TCGA-B6-A409	Pharmaceutical Therapy, NOS
TCGA-AO-A0JE	Pharmaceutical Therapy, NOS
TCGA-AO-A0JE	Radiation Therapy, NOS
TCGA-BH-A18P	Pharmaceutical Therapy, NOS
TCGA-BH-A18P	Radiation Therapy, NOS
TCGA-A2-A0ER	Radiation Therapy, NOS
TCGA-A2-A0ER	Pharmaceutical Therapy, NOS
TCGA-BH-A0BP	Radiation Therapy, NOS
TCGA-BH-A0BP	Pharmaceutical Therapy, NOS
TCGA-E2-A14O	Pharmaceutical Therapy, NOS
TCGA-E2-A14O	Radiation Therapy, NOS
TCGA-D8-A1XV	Pharmaceutical Therapy, NOS
TCGA-D8-A1XV	Radiation Therapy, NOS
TCGA-GM-A4E0	Pharmaceutical Therapy, NOS
TCGA-GM-A4E0	Radiation Therapy, NOS
TCGA-BH-A18G	Radiation Therapy, NOS
TCGA-BH-A18G	Pharmaceutical Therapy, NOS
TCGA-EW-A1J6	Radiation Therapy, NOS
TCGA-EW-A1J6	Pharmaceutical Therapy, NOS
TCGA-BH-A0H9	Pharmaceutical Therapy, NOS
TCGA-BH-A0H9	Radiation Therapy, NOS
TCGA-BH-A0DO	Radiation Therapy, NOS
TCGA-BH-A0DO	Pharmaceutical Therapy, NOS
TCGA-E9-A247	Pharmaceutical Therapy, NOS
TCGA-E9-A247	Radiation Therapy, NOS
TCGA-OL-A66L	Radiation Therapy, NOS
TCGA-OL-A66L	Pharmaceutical Therapy, NOS
TCGA-BH-A1F6	Pharmaceutical Therapy, NOS
TCGA-BH-A1F6	Radiation Therapy, NOS
TCGA-A8-A099	Radiation Therapy, NOS
TCGA-A8-A099	Pharmaceutical Therapy, NOS
TCGA-E9-A226	Pharmaceutical Therapy, NOS
TCGA-E9-A226	Radiation Therapy, NOS
TCGA-AO-A0JD	Radiation Therapy, NOS
TCGA-AO-A0JD	Pharmaceutical Therapy, NOS
TCGA-D8-A1JS	Pharmaceutical Therapy, NOS
TCGA-D8-A1JS	Radiation Therapy, NOS
TCGA-AC-A2FO	Radiation Therapy, NOS
TCGA-AC-A2FO	Pharmaceutical Therapy, NOS
TCGA-E2-A106	Radiation Therapy, NOS
TCGA-E2-A106	Pharmaceutical Therapy, NOS
TCGA-PL-A8LV	Pharmaceutical Therapy, NOS
TCGA-PL-A8LV	Radiation Therapy, NOS
TCGA-A2-A0T0	Pharmaceutical Therapy, NOS
TCGA-A2-A0T0	Radiation Therapy, NOS
TCGA-AR-A2LM	Pharmaceutical Therapy, NOS
TCGA-AR-A2LM	Radiation Therapy, NOS
TCGA-BH-A1EY	Radiation Therapy, NOS
TCGA-BH-A1EY	Pharmaceutical Therapy, NOS
TCGA-AQ-A04H	Radiation Therapy, NOS
TCGA-AQ-A04H	Pharmaceutical Therapy, NOS
TCGA-A2-A0CR	Pharmaceutical Therapy, NOS
TCGA-A2-A0CR	Radiation Therapy, NOS
TCGA-AR-A5QP	Pharmaceutical Therapy, NOS
TCGA-AR-A5QP	Radiation Therapy, NOS
TCGA-A7-A13E	Pharmaceutical Therapy, NOS
TCGA-A7-A13E	Radiation Therapy, NOS
TCGA-E2-A15C	Pharmaceutical Therapy, NOS
TCGA-E2-A15C	Radiation Therapy, NOS
TCGA-A2-A3XZ	Pharmaceutical Therapy, NOS
TCGA-A2-A3XZ	Radiation Therapy, NOS
TCGA-E2-A1LA	Pharmaceutical Therapy, NOS
TCGA-E2-A1LA	Radiation Therapy, NOS
TCGA-BH-A8G0	Pharmaceutical Therapy, NOS
TCGA-BH-A8G0	Radiation Therapy, NOS
TCGA-A2-A0YG	Pharmaceutical Therapy, NOS
TCGA-A2-A0YG	Radiation Therapy, NOS
TCGA-BH-A1ET	Radiation Therapy, NOS
TCGA-BH-A1ET	Pharmaceutical Therapy, NOS
TCGA-S3-AA10	Radiation Therapy, NOS
TCGA-S3-AA10	Pharmaceutical Therapy, NOS
TCGA-BH-A0H5	Pharmaceutical Therapy, NOS
TCGA-BH-A0H5	Radiation Therapy, NOS
TCGA-B6-A0RH	Pharmaceutical Therapy, NOS
TCGA-B6-A0RH	Radiation Therapy, NOS
TCGA-E9-A1RD	Pharmaceutical Therapy, NOS
TCGA-E9-A1RD	Radiation Therapy, NOS
TCGA-AN-A04C	Pharmaceutical Therapy, NOS
TCGA-AN-A04C	Radiation Therapy, NOS
TCGA-A2-A0ET	Radiation Therapy, NOS
TCGA-A2-A0ET	Pharmaceutical Therapy, NOS
TCGA-AR-A256	Pharmaceutical Therapy, NOS
TCGA-AR-A256	Radiation Therapy, NOS
TCGA-C8-A130	Pharmaceutical Therapy, NOS
TCGA-C8-A130	Radiation Therapy, NOS
TCGA-C8-A12T	Pharmaceutical Therapy, NOS
TCGA-C8-A12T	Radiation Therapy, NOS
TCGA-A8-A0AB	Pharmaceutical Therapy, NOS
TCGA-A8-A0AB	Radiation Therapy, NOS
TCGA-A8-A09E	Pharmaceutical Therapy, NOS
TCGA-A8-A09E	Radiation Therapy, NOS
TCGA-AN-A0AM	Pharmaceutical Therapy, NOS
TCGA-AN-A0AM	Radiation Therapy, NOS
TCGA-A8-A06R	Pharmaceutical Therapy, NOS
TCGA-A8-A06R	Radiation Therapy, NOS
TCGA-BH-A1FG	Pharmaceutical Therapy, NOS
TCGA-BH-A1FG	Radiation Therapy, NOS
TCGA-BH-A0BD	Pharmaceutical Therapy, NOS
TCGA-BH-A0BD	Radiation Therapy, NOS
TCGA-A7-A0DA	Pharmaceutical Therapy, NOS
TCGA-A7-A0DA	Radiation Therapy, NOS
TCGA-AO-A1KT	Radiation Therapy, NOS
TCGA-AO-A1KT	Pharmaceutical Therapy, NOS
TCGA-B6-A0IB	Pharmaceutical Therapy, NOS
TCGA-B6-A0IB	Radiation Therapy, NOS
TCGA-A8-A06Y	Radiation Therapy, NOS
TCGA-A8-A06Y	Pharmaceutical Therapy, NOS
TCGA-BH-A1F0	Radiation Therapy, NOS
TCGA-BH-A1F0	Pharmaceutical Therapy, NOS
TCGA-AC-A3QP	Radiation Therapy, NOS
TCGA-AC-A3QP	Pharmaceutical Therapy, NOS
TCGA-AC-A3QQ	Pharmaceutical Therapy, NOS
TCGA-AC-A3QQ	Radiation Therapy, NOS
TCGA-D8-A73W	Pharmaceutical Therapy, NOS
TCGA-D8-A73W	Radiation Therapy, NOS
TCGA-B6-A40B	Radiation Therapy, NOS
TCGA-B6-A40B	Pharmaceutical Therapy, NOS
TCGA-LL-A5YO	Pharmaceutical Therapy, NOS
TCGA-LL-A5YO	Radiation Therapy, NOS
TCGA-E9-A1NF	Pharmaceutical Therapy, NOS
TCGA-E9-A1NF	Radiation Therapy, NOS
TCGA-GM-A5PX	Pharmaceutical Therapy, NOS
TCGA-GM-A5PX	Radiation Therapy, NOS
TCGA-EW-A1P4	Pharmaceutical Therapy, NOS
TCGA-EW-A1P4	Radiation Therapy, NOS
TCGA-C8-A1HJ	Radiation Therapy, NOS
TCGA-C8-A1HJ	Pharmaceutical Therapy, NOS
TCGA-A2-A1FZ	Radiation Therapy, NOS
TCGA-A2-A1FZ	Pharmaceutical Therapy, NOS
TCGA-A2-A3KC	Pharmaceutical Therapy, NOS
TCGA-A2-A3KC	Radiation Therapy, NOS
TCGA-BH-A18Q	Pharmaceutical Therapy, NOS
TCGA-BH-A18Q	Radiation Therapy, NOS
TCGA-AR-A24L	Pharmaceutical Therapy, NOS
TCGA-AR-A24L	Radiation Therapy, NOS
TCGA-E2-A1LI	Pharmaceutical Therapy, NOS
TCGA-E2-A1LI	Radiation Therapy, NOS
TCGA-A2-A0CM	Pharmaceutical Therapy, NOS
TCGA-A2-A0CM	Radiation Therapy, NOS
TCGA-BH-A0HI	Pharmaceutical Therapy, NOS
TCGA-BH-A0HI	Radiation Therapy, NOS
TCGA-BH-A0B8	Pharmaceutical Therapy, NOS
TCGA-BH-A0B8	Radiation Therapy, NOS
TCGA-PL-A8LY	Pharmaceutical Therapy, NOS
TCGA-PL-A8LY	Radiation Therapy, NOS
TCGA-A2-A0CV	Radiation Therapy, NOS
TCGA-A2-A0CV	Pharmaceutical Therapy, NOS
TCGA-EW-A1J2	Radiation Therapy, NOS
TCGA-EW-A1J2	Pharmaceutical Therapy, NOS
TCGA-BH-A18R	Pharmaceutical Therapy, NOS
TCGA-BH-A18R	Radiation Therapy, NOS
TCGA-AO-A0JG	Radiation Therapy, NOS
TCGA-AO-A0JG	Pharmaceutical Therapy, NOS
TCGA-S3-AA0Z	Pharmaceutical Therapy, NOS
TCGA-S3-AA0Z	Radiation Therapy, NOS
TCGA-BH-A0B7	Pharmaceutical Therapy, NOS
TCGA-BH-A0B7	Radiation Therapy, NOS
TCGA-E2-A153	Pharmaceutical Therapy, NOS
TCGA-E2-A153	Radiation Therapy, NOS
TCGA-A7-A0D9	Pharmaceutical Therapy, NOS
TCGA-A7-A0D9	Radiation Therapy, NOS
TCGA-E9-A1R0	Pharmaceutical Therapy, NOS
TCGA-E9-A1R0	Radiation Therapy, NOS
TCGA-LL-A442	Radiation Therapy, NOS
TCGA-LL-A442	Pharmaceutical Therapy, NOS
TCGA-E9-A1R4	Pharmaceutical Therapy, NOS
TCGA-E9-A1R4	Radiation Therapy, NOS
TCGA-B6-A0WX	Pharmaceutical Therapy, NOS
TCGA-B6-A0WX	Radiation Therapy, NOS
TCGA-OL-A66J	Pharmaceutical Therapy, NOS
TCGA-OL-A66J	Radiation Therapy, NOS
TCGA-AR-A2LL	Radiation Therapy, NOS
TCGA-AR-A2LL	Pharmaceutical Therapy, NOS
TCGA-GM-A3XN	Radiation Therapy, NOS
TCGA-GM-A3XN	Pharmaceutical Therapy, NOS
TCGA-AC-A6NO	Pharmaceutical Therapy, NOS
TCGA-AC-A6NO	Radiation Therapy, NOS
TCGA-AR-A0TW	Radiation Therapy, NOS
TCGA-AR-A0TW	Pharmaceutical Therapy, NOS
TCGA-BH-A0HK	Radiation Therapy, NOS
TCGA-BH-A0HK	Pharmaceutical Therapy, NOS
TCGA-BH-A0DS	Pharmaceutical Therapy, NOS
TCGA-BH-A0DS	Radiation Therapy, NOS
TCGA-E2-A14T	Radiation Therapy, NOS
TCGA-E2-A14T	Pharmaceutical Therapy, NOS
TCGA-WT-AB41	Radiation Therapy, NOS
TCGA-WT-AB41	Pharmaceutical Therapy, NOS
TCGA-AO-A03R	Pharmaceutical Therapy, NOS
TCGA-AO-A03R	Radiation Therapy, NOS
TCGA-E9-A1RF	Radiation Therapy, NOS
TCGA-E9-A1RF	Pharmaceutical Therapy, NOS
TCGA-S3-AA11	Radiation Therapy, NOS
TCGA-S3-AA11	Pharmaceutical Therapy, NOS
TCGA-D8-A1XB	Radiation Therapy, NOS
TCGA-D8-A1XB	Pharmaceutical Therapy, NOS
TCGA-A2-A0SX	Pharmaceutical Therapy, NOS
TCGA-A2-A0SX	Radiation Therapy, NOS
TCGA-A2-A0SU	Radiation Therapy, NOS
TCGA-A2-A0SU	Pharmaceutical Therapy, NOS
TCGA-BH-A18V	Radiation Therapy, NOS
TCGA-BH-A18V	Pharmaceutical Therapy, NOS
TCGA-E2-A1II	Pharmaceutical Therapy, NOS
TCGA-E2-A1II	Radiation Therapy, NOS
TCGA-AR-A5QN	Pharmaceutical Therapy, NOS
TCGA-AR-A5QN	Radiation Therapy, NOS
TCGA-A7-A26F	Pharmaceutical Therapy, NOS
TCGA-A7-A26F	Radiation Therapy, NOS
TCGA-C8-A12Z	Radiation Therapy, NOS
TCGA-C8-A12Z	Pharmaceutical Therapy, NOS
TCGA-A2-A0CQ	Pharmaceutical Therapy, NOS
TCGA-A2-A0CQ	Radiation Therapy, NOS
TCGA-C8-A275	Pharmaceutical Therapy, NOS
TCGA-C8-A275	Radiation Therapy, NOS
TCGA-AR-A1AI	Radiation Therapy, NOS
TCGA-AR-A1AI	Pharmaceutical Therapy, NOS
TCGA-E2-A1L6	Radiation Therapy, NOS
TCGA-E2-A1L6	Pharmaceutical Therapy, NOS
TCGA-OL-A6VR	Pharmaceutical Therapy, NOS
TCGA-OL-A6VR	Radiation Therapy, NOS
TCGA-A2-A25D	Radiation Therapy, NOS
TCGA-A2-A25D	Pharmaceutical Therapy, NOS
TCGA-AO-A03T	Pharmaceutical Therapy, NOS
TCGA-AO-A03T	Radiation Therapy, NOS
TCGA-B6-A0RO	Radiation Therapy, NOS
TCGA-B6-A0RO	Pharmaceutical Therapy, NOS
TCGA-BH-A0HB	Pharmaceutical Therapy, NOS
TCGA-BH-A0HB	Radiation Therapy, NOS
TCGA-D8-A1JB	Radiation Therapy, NOS
TCGA-D8-A1JB	Pharmaceutical Therapy, NOS
TCGA-A8-A07F	Pharmaceutical Therapy, NOS
TCGA-A8-A07F	Radiation Therapy, NOS
TCGA-OL-A5RZ	Pharmaceutical Therapy, NOS
TCGA-OL-A5RZ	Radiation Therapy, NOS
TCGA-C8-A1HE	Radiation Therapy, NOS
TCGA-C8-A1HE	Pharmaceutical Therapy, NOS
TCGA-BH-A0BL	Radiation Therapy, NOS
TCGA-BH-A0BL	Pharmaceutical Therapy, NOS
TCGA-D8-A27M	Pharmaceutical Therapy, NOS
TCGA-D8-A27M	Radiation Therapy, NOS
TCGA-AR-A2LQ	Pharmaceutical Therapy, NOS
TCGA-AR-A2LQ	Radiation Therapy, NOS
TCGA-BH-A0GY	Radiation Therapy, NOS
TCGA-BH-A0GY	Pharmaceutical Therapy, NOS
TCGA-EW-A1OW	Pharmaceutical Therapy, NOS
TCGA-EW-A1OW	Radiation Therapy, NOS
TCGA-A8-A091	Pharmaceutical Therapy, NOS
TCGA-A8-A091	Radiation Therapy, NOS
TCGA-AR-A0U4	Pharmaceutical Therapy, NOS
TCGA-AR-A0U4	Radiation Therapy, NOS
TCGA-A2-A0T6	Radiation Therapy, NOS
TCGA-A2-A0T6	Pharmaceutical Therapy, NOS
TCGA-A2-A0CS	Radiation Therapy, NOS
TCGA-A2-A0CS	Pharmaceutical Therapy, NOS
TCGA-BH-A0W4	Pharmaceutical Therapy, NOS
TCGA-BH-A0W4	Radiation Therapy, NOS
TCGA-C8-A133	Radiation Therapy, NOS
TCGA-C8-A133	Pharmaceutical Therapy, NOS
TCGA-D8-A1JU	Radiation Therapy, NOS
TCGA-D8-A1JU	Pharmaceutical Therapy, NOS
TCGA-HN-A2NL	Pharmaceutical Therapy, NOS
TCGA-HN-A2NL	Radiation Therapy, NOS
TCGA-GM-A5PV	Pharmaceutical Therapy, NOS
TCGA-GM-A5PV	Radiation Therapy, NOS
TCGA-A8-A09X	Radiation Therapy, NOS
TCGA-A8-A09X	Pharmaceutical Therapy, NOS
TCGA-B6-A408	Pharmaceutical Therapy, NOS
TCGA-B6-A408	Radiation Therapy, NOS
TCGA-A8-A09C	Pharmaceutical Therapy, NOS
TCGA-A8-A09C	Radiation Therapy, NOS
TCGA-BH-A0AV	Radiation Therapy, NOS
TCGA-BH-A0AV	Pharmaceutical Therapy, NOS
TCGA-BH-A0DT	Pharmaceutical Therapy, NOS
TCGA-BH-A0DT	Radiation Therapy, NOS
TCGA-A7-A3IZ	Pharmaceutical Therapy, NOS
TCGA-A7-A3IZ	Radiation Therapy, NOS
TCGA-E2-A1LH	Pharmaceutical Therapy, NOS
TCGA-E2-A1LH	Radiation Therapy, NOS
TCGA-AN-A049	Pharmaceutical Therapy, NOS
TCGA-AN-A049	Radiation Therapy, NOS
TCGA-B6-A0IQ	Pharmaceutical Therapy, NOS
TCGA-B6-A0IQ	Radiation Therapy, NOS
TCGA-D8-A27H	Radiation Therapy, NOS
TCGA-D8-A27H	Pharmaceutical Therapy, NOS
TCGA-AR-A0TT	Radiation Therapy, NOS
TCGA-AR-A0TT	Pharmaceutical Therapy, NOS
TCGA-AN-A0FW	Radiation Therapy, NOS
TCGA-AN-A0FW	Pharmaceutical Therapy, NOS
TCGA-E2-A15F	Pharmaceutical Therapy, NOS
TCGA-E2-A15F	Radiation Therapy, NOS
TCGA-AN-A046	Radiation Therapy, NOS
TCGA-AN-A046	Pharmaceutical Therapy, NOS
TCGA-E2-A14Z	Pharmaceutical Therapy, NOS
TCGA-E2-A14Z	Radiation Therapy, NOS
TCGA-EW-A1PC	Pharmaceutical Therapy, NOS
TCGA-EW-A1PC	Radiation Therapy, NOS
TCGA-B6-A400	Radiation Therapy, NOS
TCGA-B6-A400	Pharmaceutical Therapy, NOS
TCGA-A8-A07R	Pharmaceutical Therapy, NOS
TCGA-A8-A07R	Radiation Therapy, NOS
TCGA-E9-A22E	Pharmaceutical Therapy, NOS
TCGA-E9-A22E	Radiation Therapy, NOS
TCGA-D8-A1J8	Radiation Therapy, NOS
TCGA-D8-A1J8	Pharmaceutical Therapy, NOS
TCGA-S3-A6ZH	Pharmaceutical Therapy, NOS
TCGA-S3-A6ZH	Radiation Therapy, NOS
TCGA-AR-A1AU	Radiation Therapy, NOS
TCGA-AR-A1AU	Pharmaceutical Therapy, NOS
TCGA-A7-A13G	Pharmaceutical Therapy, NOS
TCGA-A7-A13G	Radiation Therapy, NOS
TCGA-A8-A08O	Radiation Therapy, NOS
TCGA-A8-A08O	Pharmaceutical Therapy, NOS
TCGA-GM-A3XL	Radiation Therapy, NOS
TCGA-GM-A3XL	Pharmaceutical Therapy, NOS
TCGA-Z7-A8R5	Radiation Therapy, NOS
TCGA-Z7-A8R5	Pharmaceutical Therapy, NOS
TCGA-A8-A096	Radiation Therapy, NOS
TCGA-A8-A096	Pharmaceutical Therapy, NOS
TCGA-A7-A425	Pharmaceutical Therapy, NOS
TCGA-A7-A425	Radiation Therapy, NOS
TCGA-E2-A576	Pharmaceutical Therapy, NOS
TCGA-E2-A576	Radiation Therapy, NOS
TCGA-LQ-A4E4	Pharmaceutical Therapy, NOS
TCGA-LQ-A4E4	Radiation Therapy, NOS
TCGA-E2-A14S	Pharmaceutical Therapy, NOS
TCGA-E2-A14S	Radiation Therapy, NOS
TCGA-BH-A18H	Pharmaceutical Therapy, NOS
TCGA-BH-A18H	Radiation Therapy, NOS
TCGA-A8-A09N	Pharmaceutical Therapy, NOS
TCGA-A8-A09N	Radiation Therapy, NOS
TCGA-C8-A27B	Radiation Therapy, NOS
TCGA-C8-A27B	Pharmaceutical Therapy, NOS
TCGA-AC-A3YI	Pharmaceutical Therapy, NOS
TCGA-AC-A3YI	Radiation Therapy, NOS
TCGA-A8-A083	Pharmaceutical Therapy, NOS
TCGA-A8-A083	Radiation Therapy, NOS
TCGA-EW-A1P8	Pharmaceutical Therapy, NOS
TCGA-EW-A1P8	Radiation Therapy, NOS
TCGA-E2-A15M	Pharmaceutical Therapy, NOS
TCGA-E2-A15M	Radiation Therapy, NOS
TCGA-AO-A0J4	Pharmaceutical Therapy, NOS
TCGA-AO-A0J4	Radiation Therapy, NOS
TCGA-EW-A1J3	Pharmaceutical Therapy, NOS
TCGA-EW-A1J3	Radiation Therapy, NOS
TCGA-AC-A23C	Radiation Therapy, NOS
TCGA-AC-A23C	Pharmaceutical Therapy, NOS
TCGA-D8-A1XZ	Radiation Therapy, NOS
TCGA-D8-A1XZ	Pharmaceutical Therapy, NOS
TCGA-C8-A26Y	Pharmaceutical Therapy, NOS
TCGA-C8-A26Y	Radiation Therapy, NOS
TCGA-PE-A5DE	Radiation Therapy, NOS
TCGA-PE-A5DE	Pharmaceutical Therapy, NOS
TCGA-BH-A18T	Radiation Therapy, NOS
TCGA-BH-A18T	Pharmaceutical Therapy, NOS
TCGA-LL-A5YL	Radiation Therapy, NOS
TCGA-LL-A5YL	Pharmaceutical Therapy, NOS
TCGA-A8-A07C	Radiation Therapy, NOS
TCGA-A8-A07C	Pharmaceutical Therapy, NOS
TCGA-E2-A105	Radiation Therapy, NOS
TCGA-E2-A105	Pharmaceutical Therapy, NOS
TCGA-AO-A03U	Radiation Therapy, NOS
TCGA-AO-A03U	Pharmaceutical Therapy, NOS
TCGA-EW-A2FV	Radiation Therapy, NOS
TCGA-EW-A2FV	Pharmaceutical Therapy, NOS
TCGA-BH-A0DX	Radiation Therapy, NOS
TCGA-BH-A0DX	Pharmaceutical Therapy, NOS
TCGA-A8-A082	Radiation Therapy, NOS
TCGA-A8-A082	Pharmaceutical Therapy, NOS
TCGA-D8-A1X9	Pharmaceutical Therapy, NOS
TCGA-D8-A1X9	Radiation Therapy, NOS
TCGA-AC-A62X	Radiation Therapy, NOS
TCGA-AC-A62X	Pharmaceutical Therapy, NOS
TCGA-BH-A1EV	Radiation Therapy, NOS
TCGA-BH-A1EV	Pharmaceutical Therapy, NOS
TCGA-JL-A3YX	Pharmaceutical Therapy, NOS
TCGA-JL-A3YX	Radiation Therapy, NOS
TCGA-B6-A0IH	Pharmaceutical Therapy, NOS
TCGA-B6-A0IH	Radiation Therapy, NOS
TCGA-A7-A13H	Radiation Therapy, NOS
TCGA-A7-A13H	Pharmaceutical Therapy, NOS
TCGA-E2-A1BD	Pharmaceutical Therapy, NOS
TCGA-E2-A1BD	Radiation Therapy, NOS
TCGA-EW-A3U0	Pharmaceutical Therapy, NOS
TCGA-EW-A3U0	Radiation Therapy, NOS
TCGA-BH-A42T	Pharmaceutical Therapy, NOS
TCGA-BH-A42T	Radiation Therapy, NOS
TCGA-BH-A201	Radiation Therapy, NOS
TCGA-BH-A201	Pharmaceutical Therapy, NOS
TCGA-A7-A5ZX	Radiation Therapy, NOS
TCGA-A7-A5ZX	Pharmaceutical Therapy, NOS
TCGA-D8-A1XJ	Radiation Therapy, NOS
TCGA-D8-A1XJ	Pharmaceutical Therapy, NOS
TCGA-A2-A0D1	Radiation Therapy, NOS
TCGA-A2-A0D1	Pharmaceutical Therapy, NOS
TCGA-E2-A2P6	Radiation Therapy, NOS
TCGA-E2-A2P6	Pharmaceutical Therapy, NOS
TCGA-E2-A15P	Radiation Therapy, NOS
TCGA-E2-A15P	Pharmaceutical Therapy, NOS
TCGA-D8-A1JF	Radiation Therapy, NOS
TCGA-D8-A1JF	Pharmaceutical Therapy, NOS
TCGA-A8-A095	Pharmaceutical Therapy, NOS
TCGA-A8-A095	Radiation Therapy, NOS
TCGA-A2-A4S1	Pharmaceutical Therapy, NOS
TCGA-A2-A4S1	Radiation Therapy, NOS
TCGA-E2-A572	Pharmaceutical Therapy, NOS
TCGA-E2-A572	Radiation Therapy, NOS
TCGA-A2-A25E	Radiation Therapy, NOS
TCGA-A2-A25E	Pharmaceutical Therapy, NOS
TCGA-E9-A1N4	Radiation Therapy, NOS
TCGA-E9-A1N4	Pharmaceutical Therapy, NOS
TCGA-BH-A203	Pharmaceutical Therapy, NOS
TCGA-BH-A203	Radiation Therapy, NOS
TCGA-D8-A1X8	Pharmaceutical Therapy, NOS
TCGA-D8-A1X8	Radiation Therapy, NOS
TCGA-XX-A89A	Radiation Therapy, NOS
TCGA-XX-A89A	Pharmaceutical Therapy, NOS
TCGA-E2-A109	Radiation Therapy, NOS
TCGA-E2-A109	Pharmaceutical Therapy, NOS
TCGA-A2-A0T1	Pharmaceutical Therapy, NOS
TCGA-A2-A0T1	Radiation Therapy, NOS
TCGA-A8-A0A4	Pharmaceutical Therapy, NOS
TCGA-A8-A0A4	Radiation Therapy, NOS
TCGA-E9-A54Y	Pharmaceutical Therapy, NOS
TCGA-E9-A54Y	Radiation Therapy, NOS
TCGA-B6-A1KN	Pharmaceutical Therapy, NOS
TCGA-B6-A1KN	Radiation Therapy, NOS
TCGA-E9-A5UO	Radiation Therapy, NOS
TCGA-E9-A5UO	Pharmaceutical Therapy, NOS
TCGA-E2-A15L	Pharmaceutical Therapy, NOS
TCGA-E2-A15L	Radiation Therapy, NOS
TCGA-A8-A09R	Radiation Therapy, NOS
TCGA-A8-A09R	Pharmaceutical Therapy, NOS
TCGA-B6-A0WT	Pharmaceutical Therapy, NOS
TCGA-B6-A0WT	Radiation Therapy, NOS
TCGA-AR-A24Z	Pharmaceutical Therapy, NOS
TCGA-AR-A24Z	Radiation Therapy, NOS
TCGA-AR-A24T	Pharmaceutical Therapy, NOS
TCGA-AR-A24T	Radiation Therapy, NOS
TCGA-AO-A1KO	Pharmaceutical Therapy, NOS
TCGA-AO-A1KO	Radiation Therapy, NOS
TCGA-A2-A0YI	Radiation Therapy, NOS
TCGA-A2-A0YI	Pharmaceutical Therapy, NOS
TCGA-E2-A570	Pharmaceutical Therapy, NOS
TCGA-E2-A570	Radiation Therapy, NOS
TCGA-E9-A1NA	Pharmaceutical Therapy, NOS
TCGA-E9-A1NA	Radiation Therapy, NOS
TCGA-BH-A0B5	Pharmaceutical Therapy, NOS
TCGA-BH-A0B5	Radiation Therapy, NOS
TCGA-C8-A274	Radiation Therapy, NOS
TCGA-C8-A274	Pharmaceutical Therapy, NOS
TCGA-A8-A07Z	Radiation Therapy, NOS
TCGA-A8-A07Z	Pharmaceutical Therapy, NOS
TCGA-AO-A12H	Radiation Therapy, NOS
TCGA-AO-A12H	Pharmaceutical Therapy, NOS
TCGA-AN-A04A	Radiation Therapy, NOS
TCGA-AN-A04A	Pharmaceutical Therapy, NOS
TCGA-A8-A086	Radiation Therapy, NOS
TCGA-A8-A086	Pharmaceutical Therapy, NOS
TCGA-EW-A423	Radiation Therapy, NOS
TCGA-EW-A423	Pharmaceutical Therapy, NOS
TCGA-AO-A03O	Pharmaceutical Therapy, NOS
TCGA-AO-A03O	Radiation Therapy, NOS
TCGA-BH-A0HX	Radiation Therapy, NOS
TCGA-BH-A0HX	Pharmaceutical Therapy, NOS
TCGA-HN-A2OB	Radiation Therapy, NOS
TCGA-HN-A2OB	Pharmaceutical Therapy, NOS
TCGA-C8-A26V	Radiation Therapy, NOS
TCGA-C8-A26V	Pharmaceutical Therapy, NOS
TCGA-B6-A0IN	Pharmaceutical Therapy, NOS
TCGA-B6-A0IN	Radiation Therapy, NOS
TCGA-A2-A04Q	Pharmaceutical Therapy, NOS
TCGA-A2-A04Q	Radiation Therapy, NOS
TCGA-A2-A0ST	Pharmaceutical Therapy, NOS
TCGA-A2-A0ST	Radiation Therapy, NOS
TCGA-AC-A2FB	Pharmaceutical Therapy, NOS
TCGA-AC-A2FB	Radiation Therapy, NOS
TCGA-OL-A5RV	Pharmaceutical Therapy, NOS
TCGA-OL-A5RV	Radiation Therapy, NOS
TCGA-EW-A1J5	Pharmaceutical Therapy, NOS
TCGA-EW-A1J5	Radiation Therapy, NOS
TCGA-E9-A3X8	Pharmaceutical Therapy, NOS
TCGA-E9-A3X8	Radiation Therapy, NOS
TCGA-C8-A3M7	Radiation Therapy, NOS
TCGA-C8-A3M7	Pharmaceutical Therapy, NOS
TCGA-D8-A27V	Pharmaceutical Therapy, NOS
TCGA-D8-A27V	Radiation Therapy, NOS
TCGA-A8-A09A	Pharmaceutical Therapy, NOS
TCGA-A8-A09A	Radiation Therapy, NOS
TCGA-E9-A245	Radiation Therapy, NOS
TCGA-E9-A245	Pharmaceutical Therapy, NOS
TCGA-EW-A1PE	Radiation Therapy, NOS
TCGA-EW-A1PE	Pharmaceutical Therapy, NOS
TCGA-BH-A0AW	Radiation Therapy, NOS
TCGA-BH-A0AW	Pharmaceutical Therapy, NOS
TCGA-AQ-A04L	Radiation Therapy, NOS
TCGA-AQ-A04L	Pharmaceutical Therapy, NOS
TCGA-AO-A0JC	Pharmaceutical Therapy, NOS
TCGA-AO-A0JC	Radiation Therapy, NOS
TCGA-C8-A8HP	Radiation Therapy, NOS
TCGA-C8-A8HP	Pharmaceutical Therapy, NOS
TCGA-GI-A2C8	Pharmaceutical Therapy, NOS
TCGA-GI-A2C8	Radiation Therapy, NOS
TCGA-A7-A4SB	Pharmaceutical Therapy, NOS
TCGA-A7-A4SB	Radiation Therapy, NOS
TCGA-BH-A0E2	Pharmaceutical Therapy, NOS
TCGA-BH-A0E2	Radiation Therapy, NOS
TCGA-BH-A0RX	Radiation Therapy, NOS
TCGA-BH-A0RX	Pharmaceutical Therapy, NOS
TCGA-BH-A204	Pharmaceutical Therapy, NOS
TCGA-BH-A204	Radiation Therapy, NOS
TCGA-A7-A26E	Radiation Therapy, NOS
TCGA-A7-A26E	Pharmaceutical Therapy, NOS
TCGA-AR-A1AX	Radiation Therapy, NOS
TCGA-AR-A1AX	Pharmaceutical Therapy, NOS
TCGA-3C-AALI	Pharmaceutical Therapy, NOS
TCGA-3C-AALI	Radiation Therapy, NOS
TCGA-S3-AA17	Pharmaceutical Therapy, NOS
TCGA-S3-AA17	Radiation Therapy, NOS
TCGA-E2-A10F	Pharmaceutical Therapy, NOS
TCGA-E2-A10F	Radiation Therapy, NOS
TCGA-D8-A1JI	Radiation Therapy, NOS
TCGA-D8-A1JI	Pharmaceutical Therapy, NOS
TCGA-A8-A07B	Radiation Therapy, NOS
TCGA-A8-A07B	Pharmaceutical Therapy, NOS
TCGA-A8-A079	Radiation Therapy, NOS
TCGA-A8-A079	Pharmaceutical Therapy, NOS
TCGA-BH-A0DE	Pharmaceutical Therapy, NOS
TCGA-BH-A0DE	Radiation Therapy, NOS
TCGA-AO-A03N	Radiation Therapy, NOS
TCGA-AO-A03N	Pharmaceutical Therapy, NOS
TCGA-E9-A227	Radiation Therapy, NOS
TCGA-E9-A227	Pharmaceutical Therapy, NOS
TCGA-W8-A86G	Radiation Therapy, NOS
TCGA-W8-A86G	Pharmaceutical Therapy, NOS
TCGA-C8-A12Y	Pharmaceutical Therapy, NOS
TCGA-C8-A12Y	Radiation Therapy, NOS
TCGA-BH-A0GZ	Radiation Therapy, NOS
TCGA-BH-A0GZ	Pharmaceutical Therapy, NOS
TCGA-D8-A1XO	Radiation Therapy, NOS
TCGA-D8-A1XO	Pharmaceutical Therapy, NOS
TCGA-AC-A6IV	Radiation Therapy, NOS
TCGA-AC-A6IV	Pharmaceutical Therapy, NOS
TCGA-C8-A27A	Radiation Therapy, NOS
TCGA-C8-A27A	Pharmaceutical Therapy, NOS
TCGA-B6-A0RL	Pharmaceutical Therapy, NOS
TCGA-B6-A0RL	Radiation Therapy, NOS
TCGA-BH-A18N	Radiation Therapy, NOS
TCGA-BH-A18N	Pharmaceutical Therapy, NOS
TCGA-5T-A9QA	Radiation Therapy, NOS
TCGA-5T-A9QA	Pharmaceutical Therapy, NOS
TCGA-4H-AAAK	Pharmaceutical Therapy, NOS
TCGA-4H-AAAK	Radiation Therapy, NOS
TCGA-A7-A3RF	Radiation Therapy, NOS
TCGA-A7-A3RF	Pharmaceutical Therapy, NOS
TCGA-E9-A6HE	Pharmaceutical Therapy, NOS
TCGA-E9-A6HE	Radiation Therapy, NOS
TCGA-E9-A1ND	Pharmaceutical Therapy, NOS
TCGA-E9-A1ND	Radiation Therapy, NOS
TCGA-BH-A0BT	Radiation Therapy, NOS
TCGA-BH-A0BT	Pharmaceutical Therapy, NOS
TCGA-D8-A1Y1	Radiation Therapy, NOS
TCGA-D8-A1Y1	Pharmaceutical Therapy, NOS
TCGA-BH-A0C7	Radiation Therapy, NOS
TCGA-BH-A0C7	Pharmaceutical Therapy, NOS
TCGA-AC-A3W5	Pharmaceutical Therapy, NOS
TCGA-AC-A3W5	Radiation Therapy, NOS
TCGA-A8-A06Z	Pharmaceutical Therapy, NOS
TCGA-A8-A06Z	Radiation Therapy, NOS
TCGA-AR-A1AJ	Pharmaceutical Therapy, NOS
TCGA-AR-A1AJ	Radiation Therapy, NOS
TCGA-BH-A0B1	Pharmaceutical Therapy, NOS
TCGA-BH-A0B1	Radiation Therapy, NOS
TCGA-AC-A2BM	Pharmaceutical Therapy, NOS
TCGA-AC-A2BM	Radiation Therapy, NOS
TCGA-E2-A1IU	Pharmaceutical Therapy, NOS
TCGA-E2-A1IU	Radiation Therapy, NOS
TCGA-AN-A0AJ	Pharmaceutical Therapy, NOS
TCGA-AN-A0AJ	Radiation Therapy, NOS
TCGA-S3-A6ZG	Radiation Therapy, NOS
TCGA-S3-A6ZG	Pharmaceutical Therapy, NOS
TCGA-BH-A202	Pharmaceutical Therapy, NOS
TCGA-BH-A202	Radiation Therapy, NOS
TCGA-A7-A0DB	Pharmaceutical Therapy, NOS
TCGA-A7-A0DB	Radiation Therapy, NOS
TCGA-E9-A248	Radiation Therapy, NOS
TCGA-E9-A248	Pharmaceutical Therapy, NOS
TCGA-BH-A1FB	Radiation Therapy, NOS
TCGA-BH-A1FB	Pharmaceutical Therapy, NOS
TCGA-AO-A1KQ	Radiation Therapy, NOS
TCGA-AO-A1KQ	Pharmaceutical Therapy, NOS
TCGA-D8-A1JM	Radiation Therapy, NOS
TCGA-D8-A1JM	Pharmaceutical Therapy, NOS
TCGA-D8-A27L	Pharmaceutical Therapy, NOS
TCGA-D8-A27L	Radiation Therapy, NOS
TCGA-AO-A0J6	Pharmaceutical Therapy, NOS
TCGA-AO-A0J6	Radiation Therapy, NOS
TCGA-BH-A0HO	Pharmaceutical Therapy, NOS
TCGA-BH-A0HO	Radiation Therapy, NOS
TCGA-E9-A24A	Radiation Therapy, NOS
TCGA-E9-A24A	Pharmaceutical Therapy, NOS
TCGA-A7-A5ZW	Radiation Therapy, NOS
TCGA-A7-A5ZW	Pharmaceutical Therapy, NOS
TCGA-AR-A1AK	Radiation Therapy, NOS
TCGA-AR-A1AK	Pharmaceutical Therapy, NOS
TCGA-A8-A06U	Pharmaceutical Therapy, NOS
TCGA-A8-A06U	Radiation Therapy, NOS
TCGA-A7-A6VX	Pharmaceutical Therapy, NOS
TCGA-A7-A6VX	Radiation Therapy, NOS
TCGA-B6-A0RS	Pharmaceutical Therapy, NOS
TCGA-B6-A0RS	Radiation Therapy, NOS
TCGA-A8-A0A9	Radiation Therapy, NOS
TCGA-A8-A0A9	Pharmaceutical Therapy, NOS
TCGA-C8-A26X	Radiation Therapy, NOS
TCGA-C8-A26X	Pharmaceutical Therapy, NOS
TCGA-EW-A1PH	Radiation Therapy, NOS
TCGA-EW-A1PH	Pharmaceutical Therapy, NOS
TCGA-AR-A1AT	Pharmaceutical Therapy, NOS
TCGA-AR-A1AT	Radiation Therapy, NOS
TCGA-AN-A0XL	Pharmaceutical Therapy, NOS
TCGA-AN-A0XL	Radiation Therapy, NOS
TCGA-GI-A2C9	Radiation Therapy, NOS
TCGA-GI-A2C9	Pharmaceutical Therapy, NOS
TCGA-AR-A1AN	Radiation Therapy, NOS
TCGA-AR-A1AN	Pharmaceutical Therapy, NOS
TCGA-A8-A06T	Radiation Therapy, NOS
TCGA-A8-A06T	Pharmaceutical Therapy, NOS
TCGA-D8-A146	Pharmaceutical Therapy, NOS
TCGA-D8-A146	Radiation Therapy, NOS
TCGA-A7-A4SC	Radiation Therapy, NOS
TCGA-A7-A4SC	Pharmaceutical Therapy, NOS
TCGA-A7-A13F	Radiation Therapy, NOS
TCGA-A7-A13F	Pharmaceutical Therapy, NOS
TCGA-D8-A1XU	Radiation Therapy, NOS
TCGA-D8-A1XU	Pharmaceutical Therapy, NOS
TCGA-BH-A18I	Pharmaceutical Therapy, NOS
TCGA-BH-A18I	Radiation Therapy, NOS
TCGA-BH-A0BS	Radiation Therapy, NOS
TCGA-BH-A0BS	Pharmaceutical Therapy, NOS
TCGA-BH-A0E1	Pharmaceutical Therapy, NOS
TCGA-BH-A0E1	Radiation Therapy, NOS
TCGA-A7-A0DC	Pharmaceutical Therapy, NOS
TCGA-A7-A0DC	Radiation Therapy, NOS
TCGA-D8-A1XL	Pharmaceutical Therapy, NOS
TCGA-D8-A1XL	Radiation Therapy, NOS
TCGA-AC-A5EH	Radiation Therapy, NOS
TCGA-AC-A5EH	Pharmaceutical Therapy, NOS
TCGA-AQ-A04J	Radiation Therapy, NOS
TCGA-AQ-A04J	Pharmaceutical Therapy, NOS
TCGA-E9-A229	Pharmaceutical Therapy, NOS
TCGA-E9-A229	Radiation Therapy, NOS
TCGA-C8-A12L	Radiation Therapy, NOS
TCGA-C8-A12L	Pharmaceutical Therapy, NOS
TCGA-D8-A1XD	Pharmaceutical Therapy, NOS
TCGA-D8-A1XD	Radiation Therapy, NOS
TCGA-A1-A0SD	Pharmaceutical Therapy, NOS
TCGA-A1-A0SD	Radiation Therapy, NOS
TCGA-OL-A6VQ	Pharmaceutical Therapy, NOS
TCGA-OL-A6VQ	Radiation Therapy, NOS
TCGA-BH-A28O	Pharmaceutical Therapy, NOS
TCGA-BH-A28O	Radiation Therapy, NOS
TCGA-AR-A1AS	Pharmaceutical Therapy, NOS
TCGA-AR-A1AS	Radiation Therapy, NOS
[truncated: 198 more rows]
