# Supplementary material for: Comprehensive Analysis of Splicing Factor and Alternative Splicing Event to Construct Subtype-Specific Prognosis-Predicting Models for Breast Cancer
Source: Front Genet. 2021 Sep 24;12:736423. doi: 10.3389/fgene.2021.736423 (PMC8497829; doi:10.3389/fgene.2021.736423)
Supplement: Supplementary file 13 [file Table5.XLSX]

## Sheet: Luminal-A
Supplementary Table S5. Gene set enrichment analysis of SF-risk-models using KEGG gene set (Luminal-A).
ID	Description	Size	Enrichment score	NES	P value	Leading edge	Core enrichment
KEGG_OLFACTORY_TRANSDUCTION	KEGG_OLFACTORY_TRANSDUCTION	380	-0.699044	-2.97	0.0166667	tags=45%, list=7%, signal=43%	OR4F3/OR2T4/OR52I2/OR11A1/OR6K6/OR6X1/OR4D5/OR2B11/OR7A10/OR5J2/OR2J2/OR13C2/OR9Q1/OR2T3/OR4F15/CALML3/OR6F1/OR52B4/OR2M3/OR5B21/OR13A1/OR2A14/OR2M7/OR5K1/OR52N2/GUCA1C/OR4C6/OR5H2/OR2B3/OR5AK2/OR4F4/OR10R2/OR2T10/OR4A15/OR52N1/OR6B1/OR2AK2/OR9A4/OR5AC2/OR2A2/OR52K2/OR6C70/OR13C4/OR11G2/OR52I1/OR2S2/OR52A1/OR10G3/OR4K14/OR52L1/OR6C3/OR10A5/OR52E6/OR4B1/OR5T3/OR6M1/OR6C68/OR5P3/OR56A3/OR4C12/OR2M2…
KEGG_SYSTEMIC_LUPUS_ERYTHEMATOSUS	KEGG_SYSTEMIC_LUPUS_ERYTHEMATOSUS	133	-0.620841	-2.34033	0.0217391	tags=39%, list=12%, signal=35%	HLA-DOB/CTSG/H2AW/H2AB1/HLA-DMA/H3Y1/H4C11/H3C4/H2BC9/H2AC7/H2AC8/C1QC/HLA-DQB1/C1QB/HLA-DRB1/HLA-DRB5/H3Y2/HLA-DPB1/H3C12/H2BC6/C9/C2/C1QA/C8B/H2AC17/H4C4/H2AC18/H2BC13/H2BC17/H3C1/H2AC16/ACTN3/H2AC20/H2AC4/H2BC3/H4C5/H2AC1/H2BC14/H3C7/ACTN2/H2AC14/H2AC21/H2AC12/H2BC10/H3C11/H4C1/H4C3/H4C2/H4C13/H4C6/H3C14
KEGG_GRAFT_VERSUS_HOST_DISEASE	KEGG_GRAFT_VERSUS_HOST_DISEASE	37	-0.693446	-2.10325	0.0227273	tags=70%, list=19%, signal=57%	HLA-DMB/HLA-DQA2/IFNG/HLA-DPA1/HLA-E/HLA-DQA1/HLA-DRA/KLRD1/HLA-B/HLA-C/HLA-DOB/HLA-F/HLA-DMA/HLA-A/HLA-DQB1/PRF1/HLA-DRB1/HLA-DRB5/HLA-G/HLA-DPB1/GZMB/KIR3DL2/IL6/KIR3DL1/KIR2DL1
KEGG_PATHWAYS_IN_CANCER	KEGG_PATHWAYS_IN_CANCER	325	0.324411	1.47353	0.0227273	tags=47%, list=43%, signal=27%	FGF4/FGF3/FGF9/ITGA2/WNT3/IGF1R/KITLG/COL4A6/FGFR1/BCL2/VHL/FZD6/PRKCG/GLI3/FGFR3/WNT8A/BRCA2/PIK3CA/APC/FZD3/SMAD3/CCNE2/XIAP/SHH/MDM2/NTRK1/BRAF/WNT8B/FGF19/PIK3CB/TGFB2/PIAS1/TPR/NCOA4/CCND1/CHUK/APPL1/SOS2/SOS1/LAMA3/MAPK8/EP300/E2F3/GSK3B/KRAS/CDH1/AR/MSH3/LAMC2/FLT3/IKBKB/WNT11/PTCH1/SMAD4/TRAF6/CTNNA3/CREBBP/PTK2/PIAS2/CBL/MSH2/STK4/MAPK9/CUL2/RALBP1/BIRC2/CCNE1/HSP90AA1/STK36/CTNNB1/PIK3R…
KEGG_CARDIAC_MUSCLE_CONTRACTION	KEGG_CARDIAC_MUSCLE_CONTRACTION	77	-0.55354	-1.93636	0.0238095	tags=19%, list=8%, signal=18%	UQCRQ/CACNB2/CACNG3/CACNG5/MYL3/COX7A1/COX6A2/ACTC1/TNNC1/MYH6/ATP1B4/CACNA1S/MYL2/MYH7
KEGG_COMPLEMENT_AND_COAGULATION_CASCADES	KEGG_COMPLEMENT_AND_COAGULATION_CASCADES	69	-0.530266	-1.80281	0.0238095	tags=46%, list=10%, signal=42%	C8G/SERPING1/VWF/BDKRB1/MBL2/PLAUR/C1R/PROC/C3/SERPINC1/CFD/SERPINA1/F10/CR2/F13B/C1QC/C1QB/PLG/F5/C9/C2/C1QA/C8B/F12/F2/SERPIND1/KNG1/FGG/F9/FGB/FGA
KEGG_METABOLISM_OF_XENOBIOTICS_BY_CYTOCHROME_P450	KEGG_METABOLISM_OF_XENOBIOTICS_BY_CYTOCHROME_P450	68	-0.479676	-1.61111	0.0238095	tags=24%, list=8%, signal=22%	AKR1C4/GSTP1/CYP1A1/AKR1C2/DHDH/GSTA5/UGT1A6/GSTA1/UGT1A10/GSTM5/UGT1A1/UGT1A3/GSTA2/UGT1A4/UGT1A5
KEGG_PPAR_SIGNALING_PATHWAY	KEGG_PPAR_SIGNALING_PATHWAY	69	-0.449162	-1.52707	0.0238095	tags=32%, list=8%, signal=30%	CYP27A1/FABP1/FABP6/FABP5/PLIN1/PLTP/CD36/FABP2/AQP7/FABP4/FADS2/ANGPTL4/HMGCS2/CYP8B1/APOA1/UCP1/CYP4A11/GK2/APOC3/APOA2/FABP7
KEGG_VIRAL_MYOCARDITIS	KEGG_VIRAL_MYOCARDITIS	68	-0.570675	-1.91676	0.0238095	tags=38%, list=15%, signal=33%	HLA-DQA1/HLA-DRA/CD40/RAC3/RAC2/HLA-B/HLA-C/HLA-DOB/HLA-F/HLA-DMA/HLA-A/HLA-DQB1/ITGB2/PRF1/HLA-DRB1/MYH4/HLA-DRB5/HLA-G/HLA-DPB1/SGCA/MYH8/MYH6/MYH1/MYH2/MYH7
KEGG_DRUG_METABOLISM_CYTOCHROME_P450	KEGG_DRUG_METABOLISM_CYTOCHROME_P450	70	-0.476903	-1.63108	0.0243902	tags=17%, list=5%, signal=16%	UGT1A6/CYP2A7/GSTA1/CYP2A13/UGT1A10/GSTM5/UGT1A1/UGT1A3/GSTA2/UGT1A4/UGT1A5
KEGG_HYPERTROPHIC_CARDIOMYOPATHY_HCM	KEGG_HYPERTROPHIC_CARDIOMYOPATHY_HCM	83	-0.496974	-1.76063	0.0243902	tags=18%, list=6%, signal=17%	CACNB2/CACNG3/IL6/CACNG5/TTN/MYL3/PRKAG3/ACTC1/TNNC1/MYBPC3/MYH6/CACNA1S/MYL2/MYH7
KEGG_RETINOL_METABOLISM	KEGG_RETINOL_METABOLISM	64	-0.456487	-1.51308	0.0243902	tags=19%, list=7%, signal=17%	CYP2A6/UGT1A6/CYP2A7/CYP4A11/CYP2A13/DHRS9/UGT1A10/UGT1A1/UGT1A3/UGT1A4/UGT1A5
KEGG_DILATED_CARDIOMYOPATHY	KEGG_DILATED_CARDIOMYOPATHY	90	-0.480565	-1.61839	0.025	tags=17%, list=7%, signal=16%	ADCY8/CACNB2/CACNG3/CACNG5/TTN/MYL3/ADRB1/ACTC1/TNNC1/MYBPC3/MYH6/CACNA1S/MYL2/MYH7
KEGG_RIBOSOME	KEGG_RIBOSOME	87	-0.59079	-2.0225	0.025	tags=83%, list=21%, signal=65%	RPS27A/RPS4X/RPL10A/RPL26/RPL7/RPL23A/RPL35A/RPS15A/RPS13/RPL39/RPS25/RPS27/RPL30/RPLP0/RPL10/RPSA/RPS7/RPS26/RPS24/RPL14/RPS12/RPS17/RPS6/RPL19/RPL41/RPS5/RPL9/RPL27/RPL36A/RPL32/RPL7A/RPS29/RPL36AL/RPL34/RPS10/RPS18/RPL3/UBA52/RPS8/RPL31/RPL24/RPL37/RPL38/RPL11/RPL29/RPS11/RPLP1/RPL13A/RPS4Y1/RPL37A/RPL10L/RPL27A/RPL12/RPS20/RPS2/RPS19/RPS16/RPS9/RPS21/RPL8/RPL36/RPS3/RPL18/FAU/RPS15/RPLP2/RPL2…
KEGG_ERBB_SIGNALING_PATHWAY	KEGG_ERBB_SIGNALING_PATHWAY	87	0.424872	1.56265	0.0322581	tags=62%, list=42%, signal=36%	SHC4/EREG/CAMK2B/PRKCG/PAK3/ERBB4/AREG/PIK3CA/PAK5/PAK6/BRAF/PIK3CB/MAP2K4/SOS2/SOS1/MAPK8/GAB1/GSK3B/KRAS/PTK2/PAK2/CBL/BTC/MAPK9/ERBB3/ABL2/PIK3R1/NRG3/MTOR/CBLB/STAT5B/PLCG1/RAF1/NCK1/GRB2/MAPK1/TGFA/AKT3/MAP2K1/NRAS/CRKL/CAMK2G/CDKN1B/RPS6KB1/NRG4/ERBB2/NRG1/CRK/EGFR/SHC3/ABL1/PIK3CG/PIK3R3/MYC
KEGG_MELANOMA	KEGG_MELANOMA	71	0.453441	1.60021	0.0327869	tags=20%, list=13%, signal=17%	FGF4/FGF3/FGF9/IGF1R/FGFR1/PIK3CA/MDM2/BRAF/FGF19/PIK3CB/CCND1/E2F3/KRAS/CDH1
KEGG_UBIQUITIN_MEDIATED_PROTEOLYSIS	KEGG_UBIQUITIN_MEDIATED_PROTEOLYSIS	133	0.385287	1.54868	0.0357143	tags=50%, list=34%, signal=33%	VHL/BRCA1/HERC1/WWP1/BIRC6/ANAPC1/XIAP/UBR5/UBE3A/FBXW11/MDM2/HUWE1/PIAS1/UBE4A/BTRC/CUL5/NEDD4/ITCH/HERC2/CUL4B/KLHL9/UBE3B/FANCL/MAP3K1/HERC4/UBA6/KLHL13/DET1/TRAF6/CDC27/PIAS2/CBL/UBE2G1/HERC3/TRIP12/CUL3/CUL2/FBXW8/UBE2H/BIRC2/CDC23/NEDD4L/SKP2/UBE2W/UBE2D1/UBE2Q2/UBE2K/FBXW7/UBA3/ANAPC4/TRIM37/RCHY1/UBE3C/ERCC8/CBLB/UBA2/TRIM32/UBE2A/UBE4B/CUL4A/SMURF2/SMURF1/UBE2D3/UBE2G2/UBE2B/SKP1/ANAPC10
KEGG_AXON_GUIDANCE	KEGG_AXON_GUIDANCE	129	0.363635	1.43823	0.0363636	tags=23%, list=17%, signal=19%	UNC5D/SLIT1/DPYSL5/EPHA6/EPHA7/L1CAM/EFNA2/SRGAP1/NFAT5/PAK3/SEMA3E/PAK5/ROCK1/PAK6/NTN3/NTN1/SEMA3C/ARHGEF12/ROCK2/SEMA4G/PLXNB3/GSK3B/KRAS/UNC5C/RASA1/NFATC3/PTK2/PAK2/EFNB3/SEMA4C
KEGG_CELL_CYCLE	KEGG_CELL_CYCLE	124	0.402051	1.57019	0.037037	tags=61%, list=43%, signal=35%	CCNB3/RBL2/ATR/SMAD3/STAG2/CCNE2/PRKDC/ANAPC1/SMC1A/RAD21/MDM2/TGFB2/STAG1/SMC3/ORC6/CCND1/SMC1B/TFDP2/RBL1/EP300/E2F3/GSK3B/BUB1B/ATM/SMAD4/WEE1/ORC2/CREBBP/CDC27/CDC14B/MAD2L1/CDC23/CDC7/ESPL1/ORC3/CCNE1/BUB1/MCM4/E2F5/ORC4/CDK2/SKP2/ANAPC4/SMAD2/WEE2/YWHAB/RB1/YWHAZ/DBF4/TTK/YWHAG/TFDP1/MCM2/ORC5/ORC1/HDAC2/BUB3/SKP1/ANAPC10/CCNA2/CDKN1B/CDC25B/MCM3/CUL1/CDK7/CDC25A/CDC16/MCM6/YWHAQ/E2F1/E2F2/…
KEGG_TIGHT_JUNCTION	KEGG_TIGHT_JUNCTION	132	-0.45316	-1.71717	0.0416667	tags=9%, list=5%, signal=9%	CLDN5/CLDN2/CLDN17/ACTN3/MYH6/ACTN2/MYLPF/MYH1/MYH2/MYL2/MYH7
KEGG_ALLOGRAFT_REJECTION	KEGG_ALLOGRAFT_REJECTION	35	-0.616625	-1.83649	0.0434783	tags=66%, list=19%, signal=53%	HLA-DMB/HLA-DQA2/IFNG/HLA-DPA1/HLA-E/HLA-DQA1/HLA-DRA/CD40/HLA-B/IL12A/HLA-C/HLA-DOB/HLA-F/HLA-DMA/HLA-A/HLA-DQB1/PRF1/HLA-DRB1/HLA-DRB5/HLA-G/HLA-DPB1/GZMB
KEGG_PORPHYRIN_AND_CHLOROPHYLL_METABOLISM	KEGG_PORPHYRIN_AND_CHLOROPHYLL_METABOLISM	41	-0.505453	-1.63715	0.0434783	tags=15%, list=2%, signal=14%	UGT1A10/UGT1A1/UGT1A3/UGT1A4/UGT1A5
KEGG_PENTOSE_AND_GLUCURONATE_INTERCONVERSIONS	KEGG_PENTOSE_AND_GLUCURONATE_INTERCONVERSIONS	28	-0.544118	-1.58804	0.0444444	tags=25%, list=6%, signal=24%	UGT1A6/UGT1A10/UGT1A1/UGT1A3/UGT1A4/UGT1A5
KEGG_INTESTINAL_IMMUNE_NETWORK_FOR_IGA_PRODUCTION	KEGG_INTESTINAL_IMMUNE_NETWORK_FOR_IGA_PRODUCTION	46	-0.515485	-1.67182	0.0454545	tags=50%, list=19%, signal=40%	CD40LG/HLA-DMB/HLA-DQA2/CCL28/HLA-DPA1/HLA-DQA1/HLA-DRA/TNFRSF13C/CD40/TGFB1/HLA-DOB/HLA-DMA/CCR10/HLA-DQB1/HLA-DRB1/HLA-DRB5/HLA-DPB1/PIGR/TNFRSF17/CCL27/IL6/TNFRSF13B
KEGG_NEUROACTIVE_LIGAND_RECEPTOR_INTERACTION	KEGG_NEUROACTIVE_LIGAND_RECEPTOR_INTERACTION	271	0.295259	1.3044	0.0465116	tags=15%, list=8%, signal=14%	GABRA1/GABRG2/HRH3/CHRNA6/NPY1R/NPY5R/OPRD1/GABBR2/GABRB1/P2RY4/CHRNA3/HCRTR2/PRSS2/TAAR8/NPY4R/ADRA1D/GABRA4/GRPR/GRIA2/FSHB/GABRA2/GRIK3/OXTR/BRS3/PTGDR/MCHR2/SSTR5/GRIA4/LPAR4/GCGR/PTGER2/S1PR3/GLP1R/PRLR/AGTR2/GRIA1/SSTR2/HTR2A/NMUR2/SSTR1/ADRA1A
KEGG_ASCORBATE_AND_ALDARATE_METABOLISM	KEGG_ASCORBATE_AND_ALDARATE_METABOLISM	25	-0.572269	-1.62335	0.047619	tags=24%, list=5%, signal=23%	UGT1A10/UGT1A1/UGT1A3/UGT1A4/UGT1A5
KEGG_DRUG_METABOLISM_OTHER_ENZYMES	KEGG_DRUG_METABOLISM_OTHER_ENZYMES	51	-0.494563	-1.66177	0.047619	tags=18%, list=5%, signal=17%	CYP2A7/CES5A/CYP2A13/UGT1A10/UGT1A1/UGT1A3/UGT1A4/UGT1A5
KEGG_TASTE_TRANSDUCTION	KEGG_TASTE_TRANSDUCTION	51	-0.505343	-1.69799	0.047619	tags=33%, list=10%, signal=30%	TAS2R9/TAS2R8/TAS2R3/ADCY8/TAS2R43/TAS2R40/TAS2R42/TAS2R16/TAS2R60/TAS2R46/TAS2R50/TRPM5/GNAT3/TAS2R13/TAS2R41/TAS2R39
KEGG_SMALL_CELL_LUNG_CANCER	KEGG_SMALL_CELL_LUNG_CANCER	84	0.382037	1.40479	0.0483871	tags=60%, list=46%, signal=32%	ITGA2/COL4A6/BCL2/APAF1/PIK3CA/CCNE2/XIAP/PIK3CB/PIAS1/CCND1/CHUK/LAMA3/E2F3/LAMC2/IKBKB/TRAF6/PTK2/PIAS2/BIRC2/CCNE1/PIK3R1/ITGB1/CDK2/SKP2/RARB/LAMA1/RB1/ITGAV/LAMA5/PTEN/AKT3/CDKN1B/ITGA6/NFKB1/PIAS3/E2F1/LAMC1/TRAF3/E2F2/TP53/PIK3CG/PIK3R3/MYC/ITGA2B/ITGA3/PTGS2/TRAF5/LAMB3/FHIT/LAMA2
KEGG_CHRONIC_MYELOID_LEUKEMIA	KEGG_CHRONIC_MYELOID_LEUKEMIA	73	0.400328	1.42442	0.0491803	tags=60%, list=42%, signal=35%	SHC4/PIK3CA/SMAD3/PTPN11/MDM2/BRAF/PIK3CB/TGFB2/CCND1/CHUK/SOS2/SOS1/E2F3/KRAS/IKBKB/SMAD4/CBL/PIK3R1/CBLB/STAT5B/RB1/RAF1/GRB2/MAPK1/HDAC2/AKT3/MAP2K1/NRAS/CRKL/RUNX1/CDKN1B/TGFBR1/NFKB1/CTBP2/CRK/SHC3/MECOM/E2F1/E2F2/TP53/ABL1/PIK3CG/PIK3R3/MYC
KEGG_HEDGEHOG_SIGNALING_PATHWAY	KEGG_HEDGEHOG_SIGNALING_PATHWAY	56	0.453732	1.52999	0.0491803	tags=36%, list=21%, signal=28%	WNT3/BMP5/BMP7/GLI3/WNT8A/CSNK1A1L/SHH/FBXW11/WNT8B/CSNK1G1/BTRC/CSNK1G3/PRKX/CSNK1A1/GSK3B/WNT11/PTCH1/RAB23/STK36/BMP8A

## Sheet: Luminal-B
Supplementary Table S5. Gene set enrichment analysis of SF-risk-models using KEGG gene set (Luminal-B).
ID	Description	Size	Enrichment score	NES	P value	Leading edge	Core enrichment
KEGG_OLFACTORY_TRANSDUCTION	KEGG_OLFACTORY_TRANSDUCTION	380	-0.564176	-1.92348	0.00119048	tags=31%, list=6%, signal=29%	OR13J1/OR6C6/OR10A4/CAMK2B/OR6V1/OR1L6/OR1N2/OR52K1/OR12D3/OR10AD1/OR5T1/OR52N4/OR6C68/OR5D14/OR2A25/OR4C6/OR5H2/OR4A5/OR7C2/OR10C1/OR5T3/OR5B21/OR1K1/OR4A16/OR13C9/PRKACG/OR1I1/OR1D2/OR5K1/OR6S1/OR13G1/OR6C76/OR13H1/OR5V1/OR2T4/OR4D9/OR2A5/OR4F17/OR10AG1/OR2M2/OR2F1/OR5P3/OR2T12/OR10H2/OR11L1/OR6C1/OR5A2/OR10S1/OR13C4/OR2T1/OR5AP2/OR6C4/OR2B3/OR5AC2/OR1A1/OR7G2/OR52B4/OR6C3/OR10K1/OR4D11/OR6C2/O…
KEGG_CYTOKINE_CYTOKINE_RECEPTOR_INTERACTION	KEGG_CYTOKINE_CYTOKINE_RECEPTOR_INTERACTION	263	-0.493321	-1.62578	0.00123153	tags=19%, list=12%, signal=17%	CRLF2/CCL19/LTB/IL22RA1/IFNB1/AMHR2/CXCL14/ACVR2B/IFNLR1/IFNA5/CCR7/CXCL5/IFNL1/IL2RB/CCL16/CXCR5/INHBE/IL23R/IL26/IFNW1/CCR6/BMPR1B/CSF3/PPBP/IFNK/IFNA7/CNTFR/GDF5/FLT3/TNFRSF13B/IL22/TNFRSF13C/IFNA16/BMP7/GH1/CCL1/IFNA21/CCL15/IFNA4/IFNA8/IFNA17/IFNA6/IFNA2/IFNA1/IFNA14/IFNA13/CCL27/IFNA10
KEGG_ANTIGEN_PROCESSING_AND_PRESENTATION	KEGG_ANTIGEN_PROCESSING_AND_PRESENTATION	80	-0.707393	-2.00932	0.00140845	tags=15%, list=5%, signal=14%	IFNA16/IFNA21/IFNA4/IFNA8/IFNA17/IFNA6/IFNA2/IFNA1/IFNA14/IFNA13/IFNA10
KEGG_RIG_I_LIKE_RECEPTOR_SIGNALING_PATHWAY	KEGG_RIG_I_LIKE_RECEPTOR_SIGNALING_PATHWAY	71	-0.682171	-1.90538	0.00142248	tags=20%, list=6%, signal=19%	IFNK/IFNA7/IFNA16/IFNA21/IFNA4/IFNA8/IFNA17/IFNA6/IFNA2/IFNA1/IFNA14/IFNA13/IFNA10
KEGG_REGULATION_OF_AUTOPHAGY	KEGG_REGULATION_OF_AUTOPHAGY	34	-0.83476	-2.08726	0.00146843	tags=38%, list=5%, signal=36%	IFNA7/IFNA16/IFNA21/IFNA4/IFNA8/IFNA17/IFNA6/IFNA2/IFNA1/IFNA14/IFNA13/IFNA10
KEGG_AUTOIMMUNE_THYROID_DISEASE	KEGG_AUTOIMMUNE_THYROID_DISEASE	50	-0.830713	-2.18354	0.00147493	tags=24%, list=5%, signal=23%	IFNA16/IFNA21/IFNA4/IFNA8/IFNA17/IFNA6/IFNA2/IFNA1/IFNA14/IFNA13/IFNA10
KEGG_CYTOSOLIC_DNA_SENSING_PATHWAY	KEGG_CYTOSOLIC_DNA_SENSING_PATHWAY	55	-0.758434	-2.01376	0.00147493	tags=24%, list=5%, signal=23%	IFNA7/IFNA16/IFNA21/IFNA4/IFNA8/IFNA17/IFNA6/IFNA2/IFNA1/IFNA14/IFNA13/IFNA10
KEGG_JAK_STAT_SIGNALING_PATHWAY	KEGG_JAK_STAT_SIGNALING_PATHWAY	155	-0.534331	-1.64264	0.00262123	tags=21%, list=12%, signal=18%	CRLF2/SOCS2/IL22RA1/IFNB1/IFNLR1/IFNA5/SOCS7/IRF9/IFNL1/IL2RB/IL23R/IL26/IFNW1/CSF3/IFNK/IFNA7/CNTFR/CCND1/IL22/IFNA16/GH1/IFNA21/IFNA4/IFNA8/IFNA17/IFNA6/IFNA2/IFNA1/IFNA14/IFNA13/IFNA10
KEGG_NATURAL_KILLER_CELL_MEDIATED_CYTOTOXICITY	KEGG_NATURAL_KILLER_CELL_MEDIATED_CYTOTOXICITY	131	-0.557128	-1.68767	0.00267738	tags=11%, list=5%, signal=11%	NCR3/IFNA16/IFNA21/CHP2/PRKCG/IFNA4/IFNA8/IFNA17/IFNA6/IFNA2/IFNA1/IFNA14/IFNA13/IFNA10
KEGG_TOLL_LIKE_RECEPTOR_SIGNALING_PATHWAY	KEGG_TOLL_LIKE_RECEPTOR_SIGNALING_PATHWAY	101	-0.594422	-1.75919	0.00271003	tags=12%, list=5%, signal=11%	IFNA16/IFNA21/IFNA4/IFNA8/IFNA17/IFNA6/IFNA2/IFNA1/IFNA14/IFNA13/IFNA10
KEGG_ASCORBATE_AND_ALDARATE_METABOLISM	KEGG_ASCORBATE_AND_ALDARATE_METABOLISM	25	0.815747	2.10452	0.00303951	tags=68%, list=10%, signal=61%	UGT2A1/UGT1A7/UGT1A8/UGT2B28/UGT2A3/UGT2B11/UGT2B10/UGT1A1/UGT1A6/UGT2B7/UGT1A5/UGT1A10/UGT2B17/UGT1A3/UGT2B4/UGT2B15/MIOX
KEGG_PENTOSE_AND_GLUCURONATE_INTERCONVERSIONS	KEGG_PENTOSE_AND_GLUCURONATE_INTERCONVERSIONS	28	0.793008	2.06433	0.00306748	tags=57%, list=10%, signal=52%	UGT2A1/UGT1A7/UGT1A8/UGT2B28/UGT2A3/UGT2B11/UGT2B10/UGT1A1/UGT1A6/UGT2B7/UGT1A5/UGT1A10/UGT2B17/UGT1A3/UGT2B4/UGT2B15
KEGG_PORPHYRIN_AND_CHLOROPHYLL_METABOLISM	KEGG_PORPHYRIN_AND_CHLOROPHYLL_METABOLISM	41	0.714615	1.99435	0.003125	tags=44%, list=10%, signal=40%	UGT2A1/UGT1A7/UGT1A8/UGT2B28/UGT2A3/UGT2B11/UGT2B10/UGT1A1/UGT1A6/CP/UGT2B7/UGT1A5/UGT1A10/UGT2B17/UGT1A3/UGT2B4/UGT2B15/HCCS
KEGG_METABOLISM_OF_XENOBIOTICS_BY_CYTOCHROME_P450	KEGG_METABOLISM_OF_XENOBIOTICS_BY_CYTOCHROME_P450	68	0.726083	2.21876	0.00333333	tags=51%, list=10%, signal=47%	UGT2A1/GSTA1/ADH7/UGT1A7/UGT1A8/ALDH3A1/GSTA2/UGT2B28/UGT2A3/UGT2B11/UGT2B10/UGT1A1/CYP2F1/ADH1B/AKR1C1/ADH1C/AKR1C2/CYP2C18/UGT1A6/CYP1A2/ADH1A/CYP1B1/UGT2B7/UGT1A5/UGT1A10/CYP3A5/GSTA5/ALDH1A3/UGT2B17/MGST1/GSTP1/UGT1A3/UGT2B4/GSTA3/UGT2B15
KEGG_DRUG_METABOLISM_CYTOCHROME_P450	KEGG_DRUG_METABOLISM_CYTOCHROME_P450	70	0.684501	2.10727	0.00334448	tags=50%, list=10%, signal=45%	UGT2A1/GSTA1/ADH7/UGT1A7/UGT1A8/ALDH3A1/GSTA2/UGT2B28/CYP2A6/UGT2A3/UGT2B11/UGT2B10/UGT1A1/ADH1B/ADH1C/CYP2C18/UGT1A6/CYP1A2/AOX1/ADH1A/UGT2B7/UGT1A5/UGT1A10/CYP3A5/GSTA5/ALDH1A3/FMO1/UGT2B17/MGST1/GSTP1/MAOB/UGT1A3/UGT2B4/GSTA3/UGT2B15
KEGG_COMPLEMENT_AND_COAGULATION_CASCADES	KEGG_COMPLEMENT_AND_COAGULATION_CASCADES	69	0.618881	1.9035	0.0033557	tags=19%, list=7%, signal=18%	FGA/C8B/FGG/FGB/C9/C6/TFPI/CPB2/F13B/SERPIND1/SERPINA1/MASP1/F12
KEGG_RIBOSOME	KEGG_RIBOSOME	87	0.535217	1.71687	0.00353357	tags=99%, list=44%, signal=55%	RPL10L/RPS4Y1/RPL3L/RPS12/RPS2/RPL18A/RPS3/RPS20/RPL22L1/RPS28/RPL39/RPL13/RPL19/RPS17/RPL7/RPS15A/UBA52/RPS16/RPS25/RPL36/RPL37/RPLP1/RPS27L/RPL36A/RPL32/RPS27A/RPL24/RPS5/RPL4/RPL35/RPS15/RPS7/RPS19/RPL30/RPL12/RPL6/RPL18/RPS21/RPLP0/RPS10/RPL26L1/RPL9/RPL8/RPS18/RPL34/MRPL13/RPS11/RPL13A/RPL38/RPL28/RPL31/RPS26/RPL35A/RPL10/RPS8/RPS4X/RPL27/RPL11/RPL29/RPL10A/RPSA/RPL15/RPS23/RPL36AL/RPL3/RPL3…
KEGG_STEROID_HORMONE_BIOSYNTHESIS	KEGG_STEROID_HORMONE_BIOSYNTHESIS	55	0.625809	1.8763	0.00617284	tags=47%, list=10%, signal=43%	UGT2A1/UGT1A7/UGT1A8/AKR1D1/UGT2B28/UGT2A3/UGT2B11/UGT2B10/UGT1A1/AKR1C1/AKR1C2/SULT1E1/UGT1A6/CYP1B1/UGT2B7/UGT1A5/UGT1A10/CYP3A5/UGT2B17/HSD17B2/SRD5A3/SRD5A2/UGT1A3/UGT2B4/SRD5A1/UGT2B15
KEGG_STARCH_AND_SUCROSE_METABOLISM	KEGG_STARCH_AND_SUCROSE_METABOLISM	51	0.66482	1.94417	0.00621118	tags=47%, list=10%, signal=42%	UGT2A1/UGT1A7/UGT1A8/UGT2B28/UGT2A3/UGT2B11/UGT2B10/UGT1A1/UGT1A6/G6PC2/SI/AMY1B/UGT2B7/UGT1A5/G6PC/UGT1A10/PYGM/UGT2B17/ENPP3/UGT1A3/UGT2B4/GCK/UGT2B15/GYS2
KEGG_RETINOL_METABOLISM	KEGG_RETINOL_METABOLISM	64	0.601252	1.84839	0.00630915	tags=44%, list=9%, signal=40%	UGT2A1/ADH7/UGT1A7/UGT1A8/UGT2B28/CYP2A6/UGT2A3/UGT2B11/UGT2B10/UGT1A1/ADH1B/AWAT2/RDH10/ADH1C/CYP2C18/UGT1A6/CYP26A1/CYP1A2/ADH1A/UGT2B7/UGT1A5/UGT1A10/CYP3A5/UGT2B17/RPE65/CYP26C1/UGT1A3/UGT2B4
KEGG_FOLATE_BIOSYNTHESIS	KEGG_FOLATE_BIOSYNTHESIS	11	-0.79051	-1.65913	0.024024	tags=36%, list=4%, signal=35%	ALPG/ALPP/ALPI
KEGG_MELANOMA	KEGG_MELANOMA	71	-0.530044	-1.48047	0.0256046	tags=15%, list=5%, signal=15%	FGF10/FGF21/FGF6/FGFR1/CCND1/IGF1R/FGF23/FGF9/FGF3/FGF4
KEGG_NEUROACTIVE_LIGAND_RECEPTOR_INTERACTION	KEGG_NEUROACTIVE_LIGAND_RECEPTOR_INTERACTION	271	-0.415818	-1.37722	0.027027	tags=31%, list=13%, signal=27%	ADRA1B/NTSR1/HCRTR1/CHRNA10/GRM3/SSTR4/ADORA1/LTB4R/ADRA2B/NMBR/HTR1D/OXTR/NPFFR2/GLRA1/PTGER1/GLRA3/TRPV1/LTB4R2/VIPR2/NMUR1/CHRNA9/VIPR1/NPBWR1/HTR6/GABRA5/GABRB3/PTGDR/SSTR2/PTGER3/CHRNA6/SSTR3/GABRR1/GRIN2C/MCHR1/GALR3/GABRB1/HRH3/CHRNA2/CHRNA3/TAAR2/HTR1A/PTGER2/P2RX2/CNR2/GRM5/RXFP2/MTNR1A/P2RX5/HTR1B/ADRA1D/CHRNA4/GABRP/MC2R/CHRNB2/GRM2/AGTR1/ADORA2A/GRID2/CCKBR/ADRB1/DRD2/GRIA2/MAS1/GH1/M…
KEGG_DRUG_METABOLISM_OTHER_ENZYMES	KEGG_DRUG_METABOLISM_OTHER_ENZYMES	51	0.535815	1.56692	0.0341615	tags=29%, list=6%, signal=28%	UGT2A1/UGT1A7/UGT1A8/UGT2B28/CYP2A6/UGT2A3/UGT2B11/UGT2B10/UGT1A1/UGT1A6/CES1/UGT2B7/UGT1A5/UGT1A10/CYP3A5
KEGG_TIGHT_JUNCTION	KEGG_TIGHT_JUNCTION	132	0.39943	1.37582	0.0354331	tags=6%, list=3%, signal=6%	CLDN17/MYH2/MYL2/MYH7/CLDN2/MYH1/ACTN3/MYLPF
KEGG_OXIDATIVE_PHOSPHORYLATION	KEGG_OXIDATIVE_PHOSPHORYLATION	129	0.404978	1.38217	0.0357143	tags=45%, list=19%, signal=37%	ATP4A/COX8C/COX7B2/MT-ND3/COX7A1/MT-CO3/MT-CO2/MT-CYB/MT-ATP6/ATP6V1G3/MT-ND2/MT-CO1/MT-ND4/ATP6V0A4/UQCR11/COX8A/COX7B/SDHD/MT-ND4L/MT-ND1/NDUFA7/MT-ATP8/NDUFB10/ATP5MG/NDUFA4L2/ATP5F1D/NDUFA2/NDUFA4/COX6B1/NDUFB9/UQCRQ/NDUFV2/NDUFAB1/COX5A/NDUFA1/ATP5PO/ATP6V0E1/LHPP/NDUFB8/NDUFA11/COX7C/COX5B/NDUFC2/ATP5PF/ATP5MF/UQCRB/MT-ND6/COX4I1/NDUFA3/COX4I2/NDUFS7/NDUFB4/COX7A2/PPA1/ATP5F1E/COX6A1/NDUFS8…
KEGG_GLYCOLYSIS_GLUCONEOGENESIS	KEGG_GLYCOLYSIS_GLUCONEOGENESIS	62	0.49311	1.50062	0.0438871	tags=19%, list=9%, signal=18%	ADH7/ALDH3A1/PCK1/ADH1B/ADH1C/G6PC2/ADH1A/G6PC/ALDH1A3/PGK2/ALDOA/GCK
KEGG_INTESTINAL_IMMUNE_NETWORK_FOR_IGA_PRODUCTION	KEGG_INTESTINAL_IMMUNE_NETWORK_FOR_IGA_PRODUCTION	46	-0.551921	-1.42465	0.0469208	tags=9%, list=4%, signal=8%	TNFRSF13C/AICDA/CCL27
KEGG_TASTE_TRANSDUCTION	KEGG_TASTE_TRANSDUCTION	51	-0.549071	-1.44898	0.0470588	tags=45%, list=14%, signal=39%	TAS2R43/TAS2R9/TAS2R13/ADCY6/TAS2R4/TAS2R10/TAS2R5/TAS2R31/ADCY8/TAS2R7/PRKX/SCNN1G/TAS2R39/TAS2R8/TAS1R2/TAS2R3/TRPM5/PRKACG/ASIC2/KCNB1/TAS2R41/TAS2R16

## Sheet: Her-2
Supplementary Table S5. Gene set enrichment analysis of SF-risk-models using KEGG gene set (Luminal-B).
ID	Description	Size	Enrichment score	NES	P value	Leading edge	Core enrichment
KEGG_OLFACTORY_TRANSDUCTION	KEGG_OLFACTORY_TRANSDUCTION	380	0.477782	1.75545	0.0015748	tags=24%, list=6%, signal=23%	OR13C4/OR2A25/OR10G8/OR11L1/OR7G2/OR10J1/OR2T10/OR2AG1/OR51M1/OR8D4/OR1A1/OR5M9/OR1L6/OR5V1/OR10A5/OR2T6/OR10H2/OR6C70/OR2M7/OR51A7/OR5A2/OR51D1/OR2M3/OR5I1/OR52A5/OR10A7/OR4A16/OR5D14/OR4A5/OR51B2/OR4X2/OR13C8/OR5J2/OR4D9/OR2Z1/OR6Q1/OR6C1/OR51G1/OR6C74/OR4F6/OR2M2/OR5B17/OR5T3/OR4F17/OR4C12/OR11H4/OR4D11/OR4D6/OR52B2/OR11A1/OR11G2/OR51Q1/OR5AC2/OR1E2/OR52I2/OR2M4/OR51B4/OR5P2/OR2T33/OR13C2/OR4D…
KEGG_ALLOGRAFT_REJECTION	KEGG_ALLOGRAFT_REJECTION	35	-0.782525	-2.06902	0.0025	tags=80%, list=15%, signal=68%	HLA-DQA2/HLA-B/HLA-DRA/HLA-C/HLA-DPA1/IL12B/IL10/HLA-DRB5/TNF/HLA-DMA/HLA-E/IL2/HLA-DRB1/HLA-DMB/HLA-G/HLA-DPB1/HLA-DOA/CD40/IFNG/CD28/CD40LG/GZMB/HLA-DQA1/HLA-DQB1/PRF1/FASLG/HLA-DOB
KEGG_CELL_ADHESION_MOLECULES_CAMS	KEGG_CELL_ADHESION_MOLECULES_CAMS	131	-0.48446	-1.6095	0.00252525	tags=41%, list=15%, signal=35%	HLA-DQA2/ITGA4/CADM3/HLA-B/NRXN3/HLA-DRA/HLA-C/SIGLEC1/HLA-DPA1/HLA-DRB5/SELP/HLA-DMA/HLA-E/HLA-DRB1/MADCAM1/HLA-DMB/CTLA4/CLDN3/CD4/HLA-G/HLA-DPB1/ITGB2/CD226/HLA-DOA/CD40/ICAM2/ICOS/CLDN5/PTPRC/SELPLG/ITGAL/CD28/CD40LG/SPN/CD8A/CLDN14/CD2/HLA-DQA1/HLA-DQB1/SELL/CD8B/ITGB7/CD6/CLDN17/HLA-DOB/PDCD1/ICAM3/CD22/CLDN9/NRXN1/CLDN8/CLDN2/CLDN10
KEGG_GRAFT_VERSUS_HOST_DISEASE	KEGG_GRAFT_VERSUS_HOST_DISEASE	37	-0.753062	-1.99808	0.00252525	tags=86%, list=15%, signal=74%	IL1A/CD86/HLA-F/HLA-DQA2/HLA-B/HLA-DRA/HLA-C/HLA-DPA1/HLA-DRB5/TNF/HLA-DMA/HLA-E/IL2/HLA-DRB1/KIR3DL1/HLA-DMB/HLA-G/HLA-DPB1/HLA-DOA/IFNG/KLRC1/KLRD1/CD28/KIR2DL1/GZMB/HLA-DQA1/HLA-DQB1/PRF1/KIR2DL3/FASLG/HLA-DOB
KEGG_MATURITY_ONSET_DIABETES_OF_THE_YOUNG	KEGG_MATURITY_ONSET_DIABETES_OF_THE_YOUNG	25	0.713858	1.79446	0.00331126	tags=52%, list=10%, signal=47%	NEUROD1/HNF1A/FOXA2/ONECUT1/HNF1B/NEUROG3/HNF4G/SLC2A2/FOXA3/IAPP/INS/MAFA/PAX4
KEGG_HEMATOPOIETIC_CELL_LINEAGE	KEGG_HEMATOPOIETIC_CELL_LINEAGE	85	-0.548873	-1.69689	0.00512821	tags=53%, list=15%, signal=45%	IL3RA/ITGA4/CD33/IL2RA/HLA-DRA/HLA-DRB5/CSF1R/TNF/CD1D/CD14/IL9R/HLA-DRB1/IL7R/ANPEP/CD4/FLT3LG/GP1BA/CSF2RA/IL1R2/CD8A/CR1/GP5/CD2/CD3G/CD8B/CD37/CD3E/CD5/CD7/IL3/CD3D/CR2/CD38/CD1E/CSF2/CD22/CD1C/CD1B/IL5RA/MS4A1/GP9/CD19/FCER2/GYPA
KEGG_TYPE_I_DIABETES_MELLITUS	KEGG_TYPE_I_DIABETES_MELLITUS	41	-0.651317	-1.76699	0.0122549	tags=66%, list=15%, signal=56%	HLA-B/HLA-DRA/HLA-C/HLA-DPA1/IL12B/HLA-DRB5/GAD2/TNF/HLA-DMA/HLA-E/IL2/HLA-DRB1/HLA-DMB/HLA-G/HLA-DPB1/HLA-DOA/GAD1/IFNG/CD28/GZMB/HLA-DQA1/HLA-DQB1/PRF1/LTA/FASLG/HLA-DOB
KEGG_PRIMARY_IMMUNODEFICIENCY	KEGG_PRIMARY_IMMUNODEFICIENCY	35	-0.638829	-1.68909	0.03	tags=63%, list=11%, signal=56%	CD4/CD40/ICOS/CIITA/BTK/PTPRC/CD40LG/CD8A/JAK3/CD8B/IL2RG/CD3E/AIRE/LCK/CD3D/IGLL1/TNFRSF13C/ZAP70/TNFRSF13B/CD79A/CD19
KEGG_ASTHMA	KEGG_ASTHMA	28	-0.663582	-1.67004	0.0306905	tags=71%, list=15%, signal=61%	HLA-DRA/HLA-DPA1/IL10/HLA-DRB5/TNF/HLA-DMA/HLA-DRB1/IL13/HLA-DMB/FCER1A/HLA-DPB1/HLA-DOA/CD40/CD40LG/HLA-DQA1/HLA-DQB1/IL3/RNASE3/HLA-DOB
KEGG_SYSTEMIC_LUPUS_ERYTHEMATOSUS	KEGG_SYSTEMIC_LUPUS_ERYTHEMATOSUS	133	-0.433963	-1.4425	0.0352645	tags=41%, list=17%, signal=35%	H4C12/H3C11/H2AC7/FCGR1A/C1S/H2AJ/HLA-DQA2/C1QC/FCGR2B/HLA-DRA/HLA-DPA1/IL10/HLA-DRB5/C2/H3C6/C1QB/H2BC8/CTSG/TNF/HLA-DMA/H4C4/H2BC10/HLA-DRB1/H3C4/C8G/H3C12/HLA-DMB/H2AC17/HLA-DPB1/C1QA/HLA-DOA/CD40/H4C2/H3C8/IFNG/H2BC14/C3/H2AB3/H2BC6/CD28/CD40LG/GRIN2B/HLA-DQA1/HLA-DQB1/H4C5/H2AC8/HLA-DOB/H3Y2/ELANE/H3Y1/C8B/H3C14/H2BC1/H2AC1
KEGG_LEISHMANIA_INFECTION	KEGG_LEISHMANIA_INFECTION	68	-0.514193	-1.52767	0.0365854	tags=51%, list=18%, signal=42%	TGFB1/FCGR3B/TLR2/MAPK11/TLR4/FCGR1A/ITGAM/HLA-DQA2/ITGA4/HLA-DRA/HLA-DPA1/IL12B/IL10/HLA-DRB5/NCF2/TNF/HLA-DMA/HLA-DRB1/TGFB2/HLA-DMB/HLA-DPB1/ITGB2/HLA-DOA/CYBA/IFNG/C3/NCF4/NFKBIB/CR1/HLA-DQA1/HLA-DQB1/NCF1/PRKCB/HLA-DOB
KEGG_CELL_CYCLE	KEGG_CELL_CYCLE	124	0.427526	1.36785	0.0404722	tags=60%, list=36%, signal=39%	CCNB3/CCNE2/TFDP1/BUB1B/MCM2/CCND1/CDK1/ORC3/SMC1A/CDC6/TTK/CCNB2/MAD2L1/SMC3/CDC45/BUB1/STAG1/RAD21/PLK1/MYC/SMC1B/MCM6/CDKN1B/CDK2/BUB3/CCNA2/CDC25C/ATR/CCNB1/CDC27/CHEK1/CDC7/STAG2/PRKDC/ORC2/HDAC2/MCM4/RBL1/SKP1/EP300/CDC16/ESPL1/MCM3/YWHAQ/CDC25A/ORC1/CHEK2/CDC20/RB1/TFDP2/TGFB3/GSK3B/WEE2/PTTG1/FZR1/ANAPC1/TP53/SMAD2/ORC5/YWHAZ/ORC4/SKP2/E2F1/PCNA/YWHAB/ABL1/CDKN2D/CDKN2C/SFN/CDC14A/YWHAH/C…
KEGG_NEUROACTIVE_LIGAND_RECEPTOR_INTERACTION	KEGG_NEUROACTIVE_LIGAND_RECEPTOR_INTERACTION	271	0.361343	1.27983	0.0451613	tags=21%, list=9%, signal=19%	GPR50/GABRA2/PRSS2/CGA/NPY2R/GRM7/GRPR/GRIK3/HTR5A/CCKBR/SSTR2/NPY1R/GABRQ/MCHR1/DRD5/KISS1R/OPRM1/GABRA3/GLP1R/OXTR/MC2R/PRSS1/NTSR2/HTR1E/CHRNB2/NPBWR2/GPR83/HTR1D/GABRG3/NPFFR2/FSHR/P2RX2/CSH1/MLNR/TACR3/PRL/GHSR/CNR1/CHRNA4/CRHR1/HRH3/HTR6/AVPR1B/VIPR2/MCHR2/AGTR1/CHRNA10/LEP/GRIK1/TRHR/NPY4R/ADORA1/GABRG2/GABRB1/P2RY2/GABRB3/GRIA3

## Sheet: Basal-like
Supplementary Table S5. Gene set enrichment analysis of SF-risk-models using KEGG gene set (Luminal-B).
ID	Description	Size	Enrichment score	NES	P value	Leading edge	Core enrichment
KEGG_OLFACTORY_TRANSDUCTION	KEGG_OLFACTORY_TRANSDUCTION	380	0.723253	2.71734	0.00142857	tags=36%, list=4%, signal=35%	OR9G4/OR2T1/OR4L1/OR4C3/OR10A7/OR9K2/OR5D18/OR5D14/OR10G7/OR10J5/OR6Y1/OR4P4/OR8I2/OR4B1/OR6C75/OR2T2/OR4M1/OR5AS1/OR4K17/OR4A15/OR4F5/OR4C11/OR8H3/OR10H4/OR6C4/OR4A5/OR1S2/OR4X2/OR4N5/OR51L1/OR5M8/OR51A2/OR5AR1/OR51G1/OR51D1/OR4M2/OR7G2/OR10G9/OR6B3/OR10R2/OR8K1/OR2M7/OR2T6/OR10K1/OR4E2/OR4D10/OR6C74/OR6C65/OR52A1/OR10K2/OR4F17/OR10C1/OR5M1/OR5AK2/OR4C15/OR8J3/OR2T12/OR6K3/OR4S2/OR4C13/OR2G6/OR6…
KEGG_MATURITY_ONSET_DIABETES_OF_THE_YOUNG	KEGG_MATURITY_ONSET_DIABETES_OF_THE_YOUNG	25	0.74054	1.85017	0.00212766	tags=40%, list=7%, signal=37%	IAPP/NEUROD1/INS/GCK/PAX4/HNF1A/SLC2A2/NKX2-2/MAFA/FOXA3
KEGG_CELL_ADHESION_MOLECULES_CAMS	KEGG_CELL_ADHESION_MOLECULES_CAMS	131	-0.470128	-1.71425	0.00229885	tags=44%, list=22%, signal=34%	CDH5/NECTIN3/CD6/HLA-DQA1/CD274/JAM3/ITGAM/HLA-DOB/CD86/CD4/CD80/HLA-DMB/HLA-DRA/PECAM1/NCAM2/CLDN18/CTLA4/PDCD1LG2/NCAM1/CADM1/HLA-DPA1/CD8A/CD22/HLA-DOA/NRXN2/ITGA4/ITGA6/ITGAL/CD2/CNTN1/VCAN/SPN/NRXN3/ICOS/HLA-DQA2/NEGR1/CNTN2/CD226/NLGN3/NRCAM/CDH4/PTPRC/PTPRM/CD40LG/CD28/SELL/MPZ/CLDN2/SELP/SELE/NLGN4X/CLDN20/VCAM1/CADM3/NLGN1/CDH15
KEGG_NEUROACTIVE_LIGAND_RECEPTOR_INTERACTION	KEGG_NEUROACTIVE_LIGAND_RECEPTOR_INTERACTION	271	-0.407486	-1.62264	0.00284091	tags=34%, list=12%, signal=30%	LPAR6/P2RY8/PTGER2/PTAFR/SSTR2/PTGFR/CHRNA4/PTGER4/GRIK1/CHRNG/FPR3/CYSLTR2/PTGER3/NPY1R/PRLR/CHRNB3/GABRQ/GRM3/NR3C1/SSTR3/P2RY14/F2RL2/P2RX7/GZMA/GRIA4/P2RY4/P2RY1/CHRM3/TSHR/TACR1/GRIN2B/GRIN2C/HTR2B/GHR/LEP/TRPV1/TAAR1/GRM5/CHRNB4/PRSS2/LPAR1/GRID2/SSTR4/CHRNA6/GRM7/P2RY13/GRIN2A/GABRB3/PRL/GLRA3/NPBWR1/GABRA1/P2RY10/CYSLTR1/AGTR2/CNR1/EDNRB/LPAR4/GLRA1/SSTR5/AVPR1B/CNR2/GLP2R/NMUR2/HCRTR2/NP…
KEGG_CYTOKINE_CYTOKINE_RECEPTOR_INTERACTION	KEGG_CYTOKINE_CYTOKINE_RECEPTOR_INTERACTION	263	-0.377379	-1.4888	0.00289017	tags=38%, list=18%, signal=32%	IL5/IL18R1/CNTF/IL26/CX3CR1/LEPR/TNFRSF9/TNFRSF10A/KDR/TNFRSF10B/CCL5/TNFSF10/CXCL12/BMPR2/CXCL3/CCR1/CCL20/IFNK/TNFRSF13C/IFNE/PDGFC/FAS/CCL15/IL24/IL7/CSF2RA/IL10/CXCL11/TNFRSF13B/IL21R/CXCR3/IL10RA/CCL17/IL13/CXCL13/VEGFD/IL1R1/CCL23/IL12B/HGF/PRLR/IL2RB/CXCL6/OSMR/CXCL5/XCL2/LTA/CXCL9/TNFSF13B/IL1RAP/CXCR6/TNFSF4/CCR9/IL1R2/TNFSF14/TNFRSF19/XCR1/IL6ST/TGFBR2/IL18RAP/GHR/LEP/CXCR5/CCL19/IFNG/T…
KEGG_REGULATION_OF_AUTOPHAGY	KEGG_REGULATION_OF_AUTOPHAGY	34	0.690518	1.82428	0.00421053	tags=26%, list=5%, signal=25%	IFNA2/IFNA17/IFNA6/IFNA16/IFNA13/IFNA21/INS/IFNA10/IFNA4
KEGG_CHEMOKINE_SIGNALING_PATHWAY	KEGG_CHEMOKINE_SIGNALING_PATHWAY	187	-0.384898	-1.45693	0.00529101	tags=46%, list=31%, signal=32%	RAP1B/PREX1/ADCY5/LYN/RAF1/PIK3R3/ROCK2/SOS1/RAC2/PLCB1/CCL27/HCK/CCL8/ADCY1/BRAF/GNG12/ARRB1/FOXO3/CCL4/GNG3/CXCR4/CHUK/CCL13/PIK3CD/TIAM1/GNB5/VAV1/VAV3/NFKB1/ROCK1/FGR/PTK2B/SOS2/GNAI1/CX3CR1/CCL5/CXCL12/PIK3R5/JAK2/JAK3/PIK3R1/CXCL3/CCR1/CCL20/GRK3/ELMO1/CCL15/GNG4/CXCL11/CXCR3/PRKACB/CCL17/CXCL13/STAT1/CCL23/CXCL6/CXCL5/XCL2/CXCL9/SHC3/CXCR6/CCR9/DOCK2/XCR1/CXCR5/CCL19/CCR7/CXCR1/CCR2/CCL14/…
KEGG_SYSTEMIC_LUPUS_ERYTHEMATOSUS	KEGG_SYSTEMIC_LUPUS_ERYTHEMATOSUS	133	-0.44012	-1.60515	0.00689655	tags=26%, list=16%, signal=22%	HLA-DMB/HLA-DRA/H2BC18/H2BC7/C9/CTSG/HLA-DPA1/IL10/H2BC13/HLA-DOA/C7/GRIN2B/H3C14/C4B/HLA-DQA2/IFNG/C4A/H4C4/GRIN2A/CD40LG/CD28/H4C5/H3-4/H2BW2/H2AC14/H3Y2/H2BC3/C6/H4C6/H2BW1/H2AB1/H2BC14/H2BC1
KEGG_VIRAL_MYOCARDITIS	KEGG_VIRAL_MYOCARDITIS	68	-0.51206	-1.66367	0.0104603	tags=46%, list=25%, signal=34%	HLA-DMA/ABL2/FYN/HLA-DQA1/EIF4G2/EIF4G3/HLA-DOB/CD86/CD80/CASP8/HLA-DMB/HLA-DRA/LAMA2/HLA-DPA1/PRF1/HLA-DOA/MYH13/DMD/ITGAL/HLA-DQA2/SGCD/MYH1/CD40LG/CD28/MYH6/MYH4/MYH8/MYH7/MYH2/SGCG
KEGG_ALLOGRAFT_REJECTION	KEGG_ALLOGRAFT_REJECTION	35	-0.613456	-1.7813	0.0114723	tags=63%, list=25%, signal=47%	HLA-DMA/HLA-DQA1/HLA-DOB/CD86/CD80/IL5/GZMB/HLA-DMB/HLA-DRA/HLA-DPA1/FAS/PRF1/IL10/HLA-DOA/IL12B/HLA-DQA2/IFNG/IL2/FASLG/CD40LG/CD28
KEGG_HEMATOPOIETIC_CELL_LINEAGE	KEGG_HEMATOPOIETIC_CELL_LINEAGE	85	-0.460059	-1.55252	0.0147368	tags=46%, list=20%, signal=37%	ITGAM/IL6/ITGA1/CD4/ITGA2/IL5/FCER2/HLA-DRA/CD1A/CD59/CD3D/CD1C/CD38/CD37/IL7/CSF2RA/CD19/CD8A/CD22/CD1E/IL1R1/GP5/CD1B/CD5/ITGA4/CD3E/ITGA6/CD2/CD44/IL1R2/KITLG/CD3G/IL7R/CR2/FLT3/MS4A1/CR1/CD36
KEGG_T_CELL_RECEPTOR_SIGNALING_PATHWAY	KEGG_T_CELL_RECEPTOR_SIGNALING_PATHWAY	108	-0.431335	-1.52912	0.0174292	tags=51%, list=32%, signal=35%	TEC/DLG1/PRKCQ/RAF1/PPP3CA/PIK3R3/SOS1/PDCD1/RASGRP1/PPP3CC/ZAP70/MAP3K7/FYN/CHUK/PIK3CD/MAPK9/VAV1/VAV3/NFATC3/NFKB1/CBL/SOS2/CD4/CBLB/MALT1/IL5/FOS/PIK3R5/PIK3R1/LCK/CD3D/CTLA4/CARD11/LCP2/IL10/CD247/NFAT5/CD8A/GRAP2/NFATC2/CD3E/ICOS/IFNG/IL2/PAK3/CD3G/PTPRC/CD40LG/CD28/NRAS/PIK3CG/ITK/PAK5/CHP2
KEGG_GRAFT_VERSUS_HOST_DISEASE	KEGG_GRAFT_VERSUS_HOST_DISEASE	37	-0.601657	-1.75619	0.0174419	tags=62%, list=26%, signal=46%	HLA-DRB5/HLA-DMA/HLA-DQA1/HLA-DOB/IL6/CD86/CD80/GZMB/HLA-DMB/HLA-DRA/HLA-DPA1/FAS/PRF1/KIR2DL3/HLA-DOA/KLRC1/HLA-DQA2/IFNG/IL2/FASLG/KLRD1/CD28
KEGG_PRIMARY_IMMUNODEFICIENCY	KEGG_PRIMARY_IMMUNODEFICIENCY	35	-0.58439	-1.6969	0.0229446	tags=54%, list=21%, signal=43%	CD4/CIITA/JAK3/LCK/TNFRSF13C/BTK/CD3D/AICDA/TNFRSF13B/CD19/CD8A/CD3E/ICOS/IL2RG/PTPRC/CD40LG/IL7R/RAG1
KEGG_ASTHMA	KEGG_ASTHMA	28	-0.571219	-1.58317	0.0287908	tags=61%, list=25%, signal=45%	HLA-DMA/HLA-DQA1/HLA-DOB/IL5/HLA-DMB/HLA-DRA/FCER1A/HLA-DPA1/IL10/IL13/HLA-DOA/RNASE3/MS4A2/HLA-DQA2/CD40LG/IL9
KEGG_INTESTINAL_IMMUNE_NETWORK_FOR_IGA_PRODUCTION	KEGG_INTESTINAL_IMMUNE_NETWORK_FOR_IGA_PRODUCTION	46	-0.505435	-1.53134	0.0365854	tags=63%, list=25%, signal=47%	HLA-DMA/CXCR4/ITGB7/HLA-DQA1/HLA-DOB/IL6/CD86/IL15/CD80/IL5/CXCL12/HLA-DMB/HLA-DRA/TNFRSF13C/HLA-DPA1/AICDA/IL10/TNFRSF13B/HLA-DOA/ITGA4/TNFSF13B/CCR9/ICOS/HLA-DQA2/IL2/CD40LG/CD28/PIGR
KEGG_B_CELL_RECEPTOR_SIGNALING_PATHWAY	KEGG_B_CELL_RECEPTOR_SIGNALING_PATHWAY	75	-0.435802	-1.44262	0.043659	tags=49%, list=30%, signal=34%	RAF1/PPP3CA/PIK3R3/SOS1/RAC2/PPP3CC/BLNK/LILRB3/DAPP1/CHUK/PIK3CD/VAV1/VAV3/NFATC3/NFKB1/CD79A/SOS2/MALT1/RASGRP3/FOS/SYK/PIK3R5/PIK3R1/BTK/CARD11/CD19/NFAT5/CD22/PIK3AP1/NFATC2/INPP5D/NRAS/PRKCB/PIK3CG/CR2/CHP2
KEGG_DRUG_METABOLISM_CYTOCHROME_P450	KEGG_DRUG_METABOLISM_CYTOCHROME_P450	70	-0.434621	-1.42014	0.0491803	tags=34%, list=11%, signal=31%	CYP2C9/CYP1A2/UGT2B15/CYP2A13/CYP3A5/CYP2C18/ADH7/UGT1A6/MAOA/ADH1A/AOX1/CYP2A6/ADH4/UGT1A10/ADH1B/CYP3A43/UGT1A7/UGT1A1/UGT1A4/ALDH3A1/CYP2A7/UGT1A3/UGT1A5
KEGG_MELANOMA	KEGG_MELANOMA	71	-0.43477	-1.42297	0.049896	tags=27%, list=15%, signal=23%	PIK3R5/PIK3R1/FGF14/PDGFC/MITF/FGF19/HGF/IGF1R/FGF7/IGF1/NRAS/PIK3CG/MET/FGF16/FGF9/FGF10/FGF5/FGF4
