# Supplementary material for: Comprehensive Analysis of Splicing Factor and Alternative Splicing Event to Construct Subtype-Specific Prognosis-Predicting Models for Breast Cancer
Source: Front Genet. 2021 Sep 24;12:736423. doi: 10.3389/fgene.2021.736423 (PMC8497829; doi:10.3389/fgene.2021.736423)
Supplement: Supplementary file 14 [file Table7.XLSX]

## Sheet: General 
Supplementary Table S7. The intersected alternative splicing events
Data organization: Gene symbol | AS ID | AS type						The number and percentage of each categorie of alternative splicing in different molecular-subtype.
Luminal-A (85 events)	Luminal-B (64 events)	Her-2 (125 events)	Basal-like (42 events)			Luminal-A	%	Luminal-B	%	Her-2	%	Basal-like	%
FDFT1|82653|ES	NISCH|65222|RI	PPFIBP2|14203|AP	CSDE1|4338|ES		AA	3	3.52941	2	3.125	4	3.2	1	2.38095
TMEM91|50052|RI	CD164L2|1328|RI	SYNGR1|62299|AT	EPB41|1413|ES		AD	3	3.52941	5	7.8125	7	5.6	2	4.7619
KIF20B|12498|AT	EPB41L1|59268|AP	USPL1|25573|ES	CSGALNACT1|82880|ES		AP	16	18.8235	19	29.6875	38	30.4	13	30.9524
KIF20B|12497|AT	PRSS27|33295|AT	CALU|81710|ES	C17orf80|43218|AP		AT	40	47.0588	15	23.4375	17	13.6	3	7.14286
RPS9|51824|ES	PRSS27|33296|AT	SYNGR1|62298|AT	C17orf80|43216|AP		ES	18	21.1765	11	17.1875	48	38.4	20	47.619
RPS21|60075|AA	GPATCH2L|28538|AP	ZNF720|36288|AA	TMUB2|41808|ES		RI	5	5.88235	12	18.75	10	8	3	7.14286
INPP5F|13276|RI	GPATCH2L|28539|AP	FIGNL1|79689|RI	R3HDM1|55444|ES		ME	0	0	0	0	1	0.8	0	0
SLC2A11|61346|ES	DACT3|50576|AT	COASY|41065|ES	ADAM15|7904|ES
CA5B|98313|ES	DACT3|50577|AT	RPS15|46485|AA	MAZ|35938|AP
RPS9|51823|ES	C1orf159|16|RI	RNF212|68450|AT	MAZ|35937|AP
NACA|22488|AD	NAA60|33527|RI	USP53|70462|ES	ADAM15|7903|ES
SLC39A3|46619|AT	HSH2D|48137|RI	DICER1|29158|AP	DYNLRB2|37689|AP
RPS21|60076|AD	MAX|27939|RI	SLMO1|44686|AP	TSACC|8245|AP
CENPN|37739|AT	ABCA2|88252|RI	DICER1|29159|AP	TRIM13|25920|RI
EP400NL|25241|AT	HSH2D|48138|RI	SYNRG|40526|ES	EXD3|88298|AT
SUV420H1|17294|AT	GNB2L1|127737|ES	AHI1|77899|ES	AFMID|94690|ES
SUV420H1|17293|AT	SCGB3A2|73965|AP	RPS9|51824|ES	AFMID|94692|ES
CENPN|37740|AT	WBSCR22|80010|AD	YAF2|21117|ES	EXD3|88296|AT
SLC35E2|222|AT	SCGB3A2|73966|AP	DLG1|68279|AP	RTKN|54058|ES
SLC35E2|223|AT	RANGRF|39166|AD	RPL13A|264941|ES	TSEN2|63435|AD
TET2|70189|RI	PBRM1|65236|ES	EXOC1|69335|ES	TSTD1|8526|ES
TMEM213|81932|AT	RPL34|70300|AT	ARHGEF4|55356|AT	PFN2|67256|AA
TMEM213|81931|AT	RPL34|70298|AT	ARHGEF4|55355|AT	IL18BP|17496|RI
TRIO|71583|AP	RASA4|81120|AP	AKAP13|32356|ES	STAU1|59740|ES
RHOC|4235|AA	RASA4|81121|AP	FAM120C|89238|AT	SOGA2|44574|AP
PHF19|87402|AT	ACAA1|64017|AD	FAM120C|89237|AT	ACRBP|19902|AT
PHF19|87401|AT	TXNL4A|46283|ES	KIAA1217|11009|ES	DYNLRB2|37688|AP
KLHL24|67806|ES	MYL5|68380|AP	PHLPP2|37473|AP	HMOX2|93852|ES
TRIO|71582|AP	MYL5|68382|AP	LRRFIP2|63960|ES	TSACC|8241|AP
ZNF44|47793|ES	INO80E|36005|ES	HERPUD2|79234|RI	DECR1|84404|ES
GIT2|24385|ES	RND3|55564|RI	EPB41|1413|ES	TEX9|30762|AD
ZNF836|51414|AT	RPL32|63467|RI	RPS9|51823|ES	NFYA|76094|ES
ZNF836|51413|AT	RNPC3|3907|AA	FYN|77272|AP	TRAPPC4|19062|ES
TNFRSF13B|39449|AT	MUM1|46457|ES	NAV1|9388|AP	DENND1B|9307|ES
MAST4|72277|AP	TMPRSS13|18949|AT	PHLPP2|37470|AP	CCDC88C|28873|AP
SH3D21|1766|AT	CORO1B|387271|ES	PTGR2|28317|AD	CCDC88C|28874|AP
SH3D21|1765|AT	POLR2J3|81113|ES	SYT7|16255|ES	ZNF160|51656|ES
CLMN|29164|AP	SLC25A25|87693|AP	INPP4A|54629|AD	IP6K2|64750|RI
TMEM91|50058|RI	KIF13A|75457|ES	ERBB2IP|102012|ME	AFMID|43804|ES
NUP160|15809|RI	ARHGEF7|26280|AP	C1orf159|16|RI	AFMID|43823|ES
ASTN2|87369|AT	ZSCAN31|75730|AP	CTNND1|15982|ES	HHAT|9689|AP
ASTN2|87368|AT	RPS21|60075|AA	ZNF720|36287|RI	NPIPB4|34531|AP
TNFRSF13B|39450|AT	SYNE2|27834|AP	TBC1D23|65817|ES
DHX30|64544|ES	GPR110|76437|AT	VWA9|31215|ES
CLIC5|76410|AT	KIF20B|12497|AT	ZNF737|48722|ES
BCL2L11|54965|ES	KIF20B|12498|AT	DENND1B|9307|ES
ZNF264|52206|AT	SLC25A25|87692|AP	NF1|40151|ES
CLIC5|76411|AT	RPS21|60076|AD	PDE4DIP|4408|AP
HYKK|32098|AT	PRX|49900|RI	MRPL55|10146|ES
CTNND1|15979|ES	C21orf59|60359|AD	ERBB2IP|72263|ES
FOXP1|65598|AP	FAM26F|77318|ES	RWDD3|91021|ES
CLMN|29163|AP	GPR110|76436|AT	SLC35E2|223|AT
HYKK|32096|AT	SH3KBP1|88641|AP	SLC35E2|222|AT
STAG2|90029|AP	ZNF215|14188|AT	SLC20A2|83730|AP
ZNF44|47791|AT	ZNF215|14189|AT	LPAR2|48666|ES
PHF19|87399|AP	AEBP2|20664|AP	FCGR2B|8681|ES
STAG3|80920|ES	FAM134B|71598|AP	RPS9|51825|ES
GABPA|60277|AP	DMPK|50523|ES	SH3KBP1|88643|AP
GABPA|60278|AP	LRRC32|17898|AP	HOXB3|42193|AP
IL1RL1|54791|AT	FAM134B|71599|AP	ZSCAN31|75730|AP
USPL1|25573|ES	ZNF836|51413|AT	PDE4DIP|4407|AP
LRRIQ3|3443|AT	ZNF836|51414|AT	ADAMTS13|88045|AP
SULF2|59730|AD	CCDC50|68126|ES	RWDD3|3828|ES
DIAPH2|89595|AT	DNASE1|33608|RI	AKAP11|25751|ES
DIAPH2|89594|AT		NFATC4|26985|AP
IL1RL1|54793|AT		SH3GLB2|87814|ES
LRRIQ3|3442|AT		FYN|77269|AP
TMEM107|39127|ES		EVA1A|54148|AP
HIRA|61047|AP		CYLD|36396|ES
ZNF264|52207|AT		ERBB3|22351|AP
ZNF695|10501|AT		ZNF793|49537|RI
ZNF695|10502|AT		SUMF2|79806|ES
RRM2B|84774|ES		ERBB3|22353|AP
SMARCA2|85724|AP		OSBPL8|23501|ES
PHF19|87400|AP		SPATA13|25473|AP
AHI1|77881|AP		LUC7L|32850|ES
CORO1B|387271|ES		SRPK2|81278|AP
PCDH7|68993|AT		ZNF836|51413|AT
SSBP4|48426|AP		ZNF836|51414|AT
SSBP4|48427|AP		CCDC90B|18086|AD
PCDH7|68994|AT		TMEM161B|72733|AD
LCLAT1|53117|ES		PTPN3|87165|AP
PLEKHM3|57206|AT		EVA1A|54150|AP
MYO19|40489|ES		C7orf49|81875|AD
SLC30A5|72303|AA		RNF212|68449|AT
		MRPL55|10116|ES
		ZNF398|82169|AP
		CLEC2D|20242|RI
		MECOM|67570|AP
		BLOC1S6|30433|ES
		PKIB|77377|AP
		SLC44A2|47558|AP
		SLC44A2|47559|AP
		HERC2|29747|ES
		MYOF|12552|ES
		BICD2|86883|RI
		CMC2|37726|ES
		ARL17A|42031|ES
		CPNE5|75991|AP
		CLIC5|76411|AT
		CLIC5|76410|AT
		WNK1|19618|ES
		ANO1|17387|ES
		EXO5|2003|RI
		EPB41L1|59273|ES
		EPB41|1412|ES
		ZNF302|48982|AA
		CPNE5|75990|AP
		ZNF589|64578|ES
		SAMD3|77517|AT
		SMAD4|45557|AP
		PFN2|67256|AA
		NMRAL1|33736|RI
		C7orf49|81873|AD
		EVL|29240|AP
		PDE4B|3304|AP
		PTPN3|87164|AP
		TNFRSF13B|39450|AT
		MKL2|34067|AP
		MARK2|16540|ES
		ADAMTS13|88047|AP
		LUC7L|32848|ES
		FAM73B|87818|AD
		SAMD3|77518|AT
		PRKAR1A|43149|RI
